# Supplementary material for: Extensive Transcriptomic and Genomic Analysis Provides New Insights about Luminal Breast Cancers
Source: PLoS One. 2016 Jun 24;11(6):e0158259. doi: 10.1371/journal.pone.0158259 (PMC4920434; doi:10.1371/journal.pone.0158259)
Supplement: S1 Table — For each probe, the Wilcoxon test p-value reflecting the separation power between the luminal A and B subtypes, is listed in the fourth column. The absolute difference in mean log2-normalised gene expression values between these subtypes is provided in the fifth column. The density distribution function type is listed in the last column, based on the graphs shown in S1 Fig. Uni-modal functions exhibit only one maximum, while multi-modal show at least two distinct local maxima. (XLS) [file pone.0158259.s009.xls]

## Sheet: Sheet1
Number	Gene	Illumina probe ID	Wilcoxon test p-value	Absolute difference in mean values	Density function type
1	ACTR3B	ILMN_2260392	0.78	0.02	Uni-modal
2	ANLN	ILMN_1739645	1.1e-64	0.6	Uni-modal
3	BCL2	ILMN_2246956	0.0032	0.23	Uni-modal
4	BIRC5	ILMN_2349459	2e-63	1.04	Uni-modal
5	BLVRA	ILMN_1691436	0.013	0.13	Uni-modal
6	CCNB1	ILMN_1712803	2.4e-50	0.71	Uni-modal
7	CCNE1	ILMN_2374425	3.1e-28	0.47	Uni-modal
8	CDC20	ILMN_1663390	5.7e-55	1.16	Uni-modal
9	CDC6	ILMN_1785914	1.9e-15	0.13	Uni-modal
10	CDCA1	ILMN_1802951	2.3e-34	0.31	Uni-modal
11	CDH3	ILMN_1704294	0.00098	0.22	Uni-modal
12	CENPF	ILMN_1664516	2.3e-43	0.83	Uni-modal
13	CEP55	ILMN_1747016	5.9e-76	0.88	Uni-modal
14	CXXC5	ILMN_1745256	0.00039	0.15	Uni-modal
15	EGFR	ILMN_1798975	7.8e-20	0.21	Uni-modal
16	HER2	ILMN_2352131	0.26	0.03	Multi-modal
17	ESR1	ILMN_1678535	0.1	0.13	Multi-modal
18	EXO1	ILMN_1673721	3.8e-56	0.79	Uni-modal
19	FGFR4	ILMN_2410713	0.00025	0.19	Uni-modal
20	FOXA1	ILMN_1766650	0.87	0.02	Multi-modal
21	FOXC1	ILMN_1738401	1e-27	0.68	Multi-modal
22	GRB7	ILMN_2405254	0.0087	0.3	Multi-modal
23	KIF2C	ILMN_1685916	5.7e-63	0.77	Uni-modal
24	NDC80	ILMN_1664511	3.7e-54	0.49	Uni-modal
25	KRT14	ILMN_1665035	7.5e-38	1.23	Uni-modal
26	KRT17	ILMN_1666845	2.5e-34	1.4	Uni-modal
27	KRT5	ILMN_1801632	1.8e-35	0.76	Uni-modal
28	MAPT	ILMN_2310814	3e-09	0.67	Multi-modal
29	MDM2	ILMN_1736829	2.2e-05	0.1	Uni-modal
30	MELK	ILMN_2212909	3.9e-66	1.01	Uni-modal
31	MIA	ILMN_1745077	1e-11	0.19	Uni-modal
32	MKI67	ILMN_1734827	4.8e-40	0.31	Uni-modal
33	MLPH	ILMN_1795342	3.6e-05	0.3	Multi-modal
34	MMP11	ILMN_1655915	0.18	0.16	Uni-modal
35	MYBL2	ILMN_1709020	0.097	0.03	Uni-modal
36	MYC	ILMN_1680618	0.001	0.25	Uni-modal
37	NAT1	ILMN_1688071	1.5e-10	0.83	Multi-modal
38	ORC6L	ILMN_1731070	1.1e-48	0.5	Uni-modal
39	PGR	ILMN_1811014	2.9e-05	0.34	Uni-modal
40	PHGDH	ILMN_1704537	0.27	0.11	Uni-modal
41	PTTG1	ILMN_2042771	1.6e-75	1.24	Uni-modal
42	RRM2	ILMN_1678669	1.4e-32	0.42	Uni-modal
43	SFRP1	ILMN_2149164	8.8e-37	1.46	Uni-modal
44	SLC39A6	ILMN_1750394	0.84	0.06	Multi-modal
45	TMEM45B	ILMN_1771120	0.00016	0.16	Uni-modal
46	TYMS	ILMN_1806040	3.2e-49	0.9	Uni-modal
47	UBE2C	ILMN_2301083	5.9e-72	1.52	Uni-modal
48	UBE2T	ILMN_1711470	3e-54	0.95	Uni-modal
