# Supplementary material for: Extensive Transcriptomic and Genomic Analysis Provides New Insights about Luminal Breast Cancers
Source: PLoS One. 2016 Jun 24;11(6):e0158259. doi: 10.1371/journal.pone.0158259 (PMC4920434; doi:10.1371/journal.pone.0158259)
Supplement: S2 Table — There are 3 tables provided in this file. The first data sheet corresponds to the analysis on luminal A and B subtypes. The first list of 10,000 probes was determined by means of Wilcoxon test p-values of the segregation between luminal A and B tumours combined together and controls. The second set of 1,000 out of the previously selected 10,000 probes, corresponds to those with the most separation power between luminal A and B subtypes. The last list (of 3 entities) reflects the genes, for which the mean expression of controls is located between those corresponding to luminal A and luminal B. The second data sheet has the same structure, but using basal-like tumours instead of luminal B. In the third table the results from an analogous analysis are provided, where the HER2-enriched subtype was employed instead of luminal B. (XLS) [file pone.0158259.s010.xls]

## Sheet: Luminal A against Luminal B
Separation: luminal tumours against controls				Separation: Luminal A against Luminal B				Probes, for which Luminal A is not located between controls and Luminal B
Gene	Illumina probe ID	Wilcoxon test p-value		Gene	Illumina probe ID	Wilcoxon test p-value		Gene	Illumina probe ID
SDPR	ILMN_1715991	1.7e-78		BUB1	ILMN_2202948	3.4e-76		APM-1	ILMN_1796737
ARHGAP21	ILMN_1811592	4.5e-78		CEP55	ILMN_1747016	5.9e-76		DKFZP761P0423	ILMN_1757872
HS.478682	ILMN_1872404	5.8e-78		PTTG1	ILMN_2042771	1.6e-75		KIF13B	ILMN_1686562
FXYD1	ILMN_1789463	6.5e-78		UBE2C	ILMN_1714730	3.7e-72
CD300LG	ILMN_2174805	8.1e-78		CCNA2	ILMN_1786125	4.6e-72
PLAGL1	ILMN_1815121	8.1e-78		UBE2C	ILMN_2301083	5.9e-72
MME	ILMN_1678170	9e-78		CKAP2L	ILMN_1751776	6.9e-72
PPP1R14A	ILMN_1761968	1.3e-77		PTTG1	ILMN_1753196	1e-71
LDB2	ILMN_1800697	1.6e-77		PTTG3	ILMN_2049021	5.7e-71
SCARA5	ILMN_1751062	3.3e-77		CENPA	ILMN_1801257	5.8e-71
IL11RA	ILMN_1664912	4.5e-77		RACGAP1	ILMN_2077550	4.7e-69
FMO2	ILMN_1732158	4.7e-77		CCNB2	ILMN_1801939	5.4e-69
LOC402176	ILMN_1723909	6.6e-77		CENPE	ILMN_1716279	5.8e-69
ABCA8	ILMN_1796801	8e-77		SPC25	ILMN_1814281	4.7e-67
XLKD1	ILMN_2210753	8.2e-77		NCAPG	ILMN_1751444	2e-66
CRYAB	ILMN_1729216	8.5e-77		MELK	ILMN_2212909	3.9e-66
MAMDC2	ILMN_1679391	9.9e-77		CDCA5	ILMN_1683450	5.7e-66
KLF11	ILMN_1751656	1e-76		KIF23	ILMN_1811472	3.3e-65
GSN	ILMN_1801043	1.1e-76		AURKA	ILMN_1680955	1.1e-64
IGFBP6	ILMN_1669362	1.1e-76		ANLN	ILMN_1739645	1.1e-64
FXYD1	ILMN_2345292	1.5e-76		MCM10	ILMN_2413898	1.5e-64
EHBP1	ILMN_1803348	1.6e-76		AURKA	ILMN_2357438	9.9e-64
ABCA6	ILMN_1701551	1.7e-76		ASPM	ILMN_1815184	1.3e-63
MMP11	ILMN_1655915	1.9e-76		TPX2	ILMN_1796949	1.5e-63
CAV1	ILMN_2149226	2.4e-76		BIRC5	ILMN_2349459	2e-63
FBLN5	ILMN_2223941	2.6e-76		CDKN3	ILMN_1666305	4.3e-63
PAFAH1B3	ILMN_1748093	2.7e-76		KIF2C	ILMN_1685916	5.7e-63
PROS1	ILMN_1671928	2.9e-76		CDCA3	ILMN_1737728	5.7e-63
C6ORF129	ILMN_1651987	3.4e-76		FOXM1	ILMN_2344971	1.1e-62
KBTBD9	ILMN_1802109	3.4e-76		KIF4A	ILMN_1799667	6.5e-62
ANXA1	ILMN_2184184	3.5e-76		DLG7	ILMN_1749829	8.1e-62
CYYR1	ILMN_1812902	3.7e-76		TRIP13	ILMN_1796589	1.7e-61
SPRY1	ILMN_2329914	3.7e-76		CDC2	ILMN_1747911	2.1e-61
PPP1R15A	ILMN_1659936	3.7e-76		C18ORF24	ILMN_1771224	2.2e-61
ASAM	ILMN_1656248	4.2e-76		MELK	ILMN_1731184	3.3e-61
FOXO1	ILMN_1738816	5.2e-76		NUSAP1	ILMN_1726720	3.6e-61
CREB5	ILMN_1728677	5.4e-76		HMMR	ILMN_1781942	5e-61
DPYSL2	ILMN_1672503	5.7e-76		RAD51AP1	ILMN_1670353	5.4e-61
GPR125	ILMN_1787648	6.4e-76		KIF11	ILMN_2143155	9e-61
CAV2	ILMN_1658835	8.2e-76		PRC1	ILMN_1728934	1.4e-60
TGFBR2	ILMN_2384241	8.4e-76		KIF11	ILMN_1794539	1.5e-60
PLSCR4	ILMN_1757338	9.7e-76		SGOL1	ILMN_2404906	2.2e-60
SYNM	ILMN_1712075	1.1e-75		AURKB	ILMN_1684217	4.3e-60
SRPX	ILMN_1709486	1.1e-75		CDC45L	ILMN_1670238	1.2e-59
FAM13A1	ILMN_1752510	1.3e-75		KIF20A	ILMN_1695658	2e-59
ANKDD1A	ILMN_1813139	1.5e-75		OIP5	ILMN_2196984	3.5e-59
FAM107A	ILMN_1743445	1.9e-75		SGOL1	ILMN_1730825	4.2e-59
EGFR	ILMN_1798975	2.1e-75		FAM64A	ILMN_1728972	9.5e-59
MEA1	ILMN_1727073	2.1e-75		NUSAP1	ILMN_2409298	2e-58
MAFF	ILMN_1680139	2.2e-75		PLK4	ILMN_1789123	2e-58
ADCY3	ILMN_1676893	2.3e-75		CDC25C	ILMN_2407619	2.8e-58
FIGF	ILMN_1707612	2.4e-75		HJURP	ILMN_1703906	3.7e-58
RNF150	ILMN_1767446	2.6e-75		FAM83D	ILMN_1781943	1e-57
C20ORF194	ILMN_1689585	2.8e-75		CDC25C	ILMN_1725260	1.1e-57
LYVE1	ILMN_1808114	3.2e-75		ZWINT	ILMN_2362549	1.2e-57
MATN2	ILMN_1694840	4.1e-75		CDCA8	ILMN_1709294	1.5e-57
CACHD1	ILMN_1738854	4.3e-75		DEPDC1	ILMN_1802819	2.9e-57
HS.240801	ILMN_1899960	4.4e-75		TOP2A	ILMN_1686097	1.3e-56
ARHGAP20	ILMN_1782761	4.5e-75		MND1	ILMN_1671906	3.5e-56
SFRP1	ILMN_2149164	4.9e-75		EXO1	ILMN_1673721	3.8e-56
CREB5	ILMN_1731714	5e-75		CDC20	ILMN_1663390	5.7e-55
EGR1	ILMN_1762899	5.3e-75		LOC651816	ILMN_1729115	1.1e-54
KLF6	ILMN_1735014	5.4e-75		FOXM1	ILMN_1716400	1.2e-54
EIF2AK1	ILMN_2156267	5.6e-75		TROAP	ILMN_1700337	2.1e-54
CXCL2	ILMN_1682636	6.7e-75		UBE2T	ILMN_1711470	3e-54
SPRY2	ILMN_2089329	7.5e-75		NDC80	ILMN_1664511	3.7e-54
TGFBR2	ILMN_1726245	8.5e-75		KIFC1	ILMN_2222008	5.8e-54
RGMA	ILMN_1717636	8.8e-75		TTK	ILMN_1788166	5.9e-54
FHL1	ILMN_1805842	1.1e-74		GTSE1	ILMN_1771039	5.9e-54
ABCA9	ILMN_1720501	1.1e-74		CCNE2	ILMN_2412384	1.5e-53
CSTF2	ILMN_1653129	1.1e-74		C12ORF48	ILMN_1727055	3.2e-53
CDKN1C	ILMN_1718565	1.3e-74		POLQ	ILMN_1740291	6.4e-53
HOXA4	ILMN_1677018	1.3e-74		HMMR	ILMN_2409220	1e-52
CDK5	ILMN_1781987	1.3e-74		CENPN	ILMN_1720526	1.4e-52
EBF1	ILMN_1778681	1.8e-74		KIF14	ILMN_1808071	2e-52
PPAP2B	ILMN_2388800	2.3e-74		ESPL1	ILMN_1742145	2.8e-52
JUN	ILMN_1806023	2.5e-74		MND1	ILMN_2148796	2.9e-52
PPAP2A	ILMN_1676296	3.2e-74		CENPM	ILMN_2368721	4.7e-52
PRNP	ILMN_1737988	3.6e-74		NEK2	ILMN_1653822	5.8e-52
HS.552087	ILMN_1864685	4.2e-74		CENPM	ILMN_1668814	5.9e-52
AQP1	ILMN_1681103	4.4e-74		OIP5	ILMN_1759277	9.8e-52
GABARAPL1	ILMN_2151281	4.6e-74		KIF18A	ILMN_2132161	3e-51
FERMT2	ILMN_1695290	4.7e-74		TIMELESS	ILMN_1735093	5.1e-51
SPRY1	ILMN_1691860	4.8e-74		CCNB1	ILMN_1712803	2.4e-50
ADAMTS5	ILMN_1681886	4.9e-74		KIF15	ILMN_1753063	1e-49
NMT2	ILMN_2062620	5.2e-74		LOC731049	ILMN_1808591	1.1e-49
RUNX1T1	ILMN_1812795	5.2e-74		CENPM	ILMN_2368718	1.4e-49
CA4	ILMN_1695157	5.2e-74		STIL	ILMN_2413650	1.6e-49
NDEL1	ILMN_1705064	5.3e-74		UHRF1	ILMN_1786065	2.6e-49
FBLN5	ILMN_1664176	5.8e-74		TYMS	ILMN_1806040	3.2e-49
C12ORF52	ILMN_1667857	5.9e-74		CDC25A	ILMN_1711005	3.8e-49
CREB1	ILMN_2334242	6.6e-74		PRR11	ILMN_1782403	5.3e-49
SH3D19	ILMN_1653133	6.6e-74		PKMYT1	ILMN_1766658	6e-49
LOXL4	ILMN_2179083	6.9e-74		NEIL3	ILMN_1757697	9.2e-49
C3ORF64	ILMN_1687084	7e-74		MAD2L1	ILMN_1777564	1e-48
SVEP1	ILMN_2112638	7e-74		ORC6L	ILMN_1731070	1.1e-48
LMOD3	ILMN_1785703	9e-74		KIAA0101	ILMN_2285996	1.7e-48
CENTD3	ILMN_1812618	9.9e-74		CENPE	ILMN_2225718	6.4e-48
SPTBN1	ILMN_1661335	1e-73		CENPK	ILMN_1737195	1.9e-47
HSPC268	ILMN_2078547	1.1e-73		HMGB2	ILMN_1654268	2e-47
RGL1	ILMN_1654398	1.2e-73		E2F2	ILMN_1777233	2.7e-47
TCEB2	ILMN_1733927	1.2e-73		NEK2	ILMN_2051373	4e-47
EBF3	ILMN_1707232	1.2e-73		PBK	ILMN_1673673	4.6e-47
HS.370359	ILMN_1848552	1.3e-73		H2AFZ	ILMN_1707858	8.3e-47
SIRPA	ILMN_1758146	1.3e-73		BLM	ILMN_1709484	1.6e-46
CLEC3B	ILMN_1682176	1.4e-73		KIF20B	ILMN_1712452	2.5e-46
TMOD1	ILMN_1736911	1.4e-73		MCM10	ILMN_2413899	3e-46
PELI1	ILMN_1679268	1.4e-73		MGC40489	ILMN_1678300	3.1e-46
MSI2	ILMN_1713088	1.5e-73		FANCI	ILMN_1655642	3.1e-46
APOA1BP	ILMN_1729533	1.7e-73		CDT1	ILMN_1651237	4.3e-46
LMOD1	ILMN_1680948	2e-73		FBXO5	ILMN_1710676	1.1e-45
PTRF	ILMN_1757552	2.1e-73		MYH11	ILMN_1660086	2.9e-45
MKLN1	ILMN_1742578	2.4e-73		FANCD2	ILMN_2235137	4e-45
LOC641825	ILMN_1660357	2.5e-73		ATAD2	ILMN_2048700	4.5e-45
ADH1C	ILMN_1740717	2.6e-73		C13ORF3	ILMN_1736816	9.9e-45
ZFP36	ILMN_1720829	2.7e-73		CKS2	ILMN_2072296	1.6e-44
KLF9	ILMN_1778523	3e-73		CDC25C	ILMN_2294431	4.5e-44
HS.542993	ILMN_1904980	3.1e-73		FAM54A	ILMN_1697998	1.3e-43
LOC730525	ILMN_1651610	3.1e-73		EZH2	ILMN_2364529	1.7e-43
TTC26	ILMN_1676555	3.3e-73		CHEK1	ILMN_1664630	2.3e-43
LAMC1	ILMN_1810852	3.3e-73		CENPF	ILMN_1664516	2.3e-43
C9ORF116	ILMN_2329569	3.5e-73		DTL	ILMN_1779711	2.6e-43
EMP1	ILMN_1801616	3.6e-73		C15ORF23	ILMN_1652008	4.8e-43
PLD1	ILMN_1719696	3.7e-73		PKMYT1	ILMN_2401436	5e-43
CRB3	ILMN_1723092	4e-73		ZWINT	ILMN_2362545	6.2e-43
DPM2	ILMN_1732049	4.2e-73		HELLS	ILMN_2202423	7.3e-43
CAV1	ILMN_1687583	4.9e-73		EZH2	ILMN_1708105	9.2e-43
DKFZP586H2123	ILMN_1658356	5.7e-73		WDR51A	ILMN_1780667	1.6e-42
CXCL12	ILMN_1791447	5.8e-73		MCM2	ILMN_1681503	1.8e-42
CHRNA5	ILMN_2110751	5.9e-73		DEPDC1B	ILMN_2103685	2.2e-42
BOLA2	ILMN_1782633	6e-73		STMN1	ILMN_1657796	3.3e-42
LRRN4CL	ILMN_1697054	6e-73		BIRC5	ILMN_1803124	5.5e-42
LRFN5	ILMN_2139125	6.3e-73		FEN1	ILMN_2160929	8.1e-42
DCBLD2	ILMN_2174127	7.9e-73		ASF1B	ILMN_1695414	9.2e-42
RBPMS	ILMN_1708025	8.4e-73		PPIL5	ILMN_1715616	1.5e-41
ALDH1A2	ILMN_1748538	8.4e-73		GPSM2	ILMN_2139816	1.6e-41
RAB8A	ILMN_1760858	9.7e-73		E2F7	ILMN_1798210	1.9e-41
C18ORF34	ILMN_1673320	9.7e-73		SPC24	ILMN_2181432	2.3e-41
FOSB	ILMN_1751607	1e-72		C1ORF135	ILMN_1787280	8.6e-41
SNX1	ILMN_2365479	1e-72		TK1	ILMN_1806037	1.1e-40
C6ORF111	ILMN_2161357	1.1e-72		LMNB1	ILMN_2126706	1.3e-40
GPIHBP1	ILMN_1726210	1.1e-72		CCDC99	ILMN_1695357	2.2e-40
EGFLAM	ILMN_1654109	1.1e-72		CKS2	ILMN_1756326	2.4e-40
LIMS2	ILMN_1760493	1.1e-72		TACC3	ILMN_1724407	3.3e-40
C14ORF153	ILMN_2078724	1.2e-72		MKI67	ILMN_1734827	4.8e-40
HSPB6	ILMN_1721283	1.3e-72		RFC4	ILMN_1724489	1.1e-39
HS.571741	ILMN_1870457	1.3e-72		NCAPG2	ILMN_2066756	1.3e-39
NDRG2	ILMN_2361603	1.6e-72		DEPDC1B	ILMN_1814600	1.6e-39
ZMAT3	ILMN_2361104	1.6e-72		RAD54L	ILMN_1658027	1.8e-39
WASF3	ILMN_1810797	1.7e-72		C9ORF140	ILMN_1702197	3.9e-39
BOLA2	ILMN_1659343	1.7e-72		KIAA1524	ILMN_1728225	4.4e-39
TDRD1	ILMN_2175094	2e-72		PPAT	ILMN_1674302	4.4e-39
FAM171A1	ILMN_1749868	2e-72		FBLN5	ILMN_2223941	2.8e-38
C16ORF33	ILMN_1801118	2.1e-72		ERCC6L	ILMN_2334204	3.8e-38
COL10A1	ILMN_1672776	2.1e-72		RECQL4	ILMN_1703092	4e-38
MFSD5	ILMN_1702065	2.1e-72		MCM4	ILMN_2412860	7e-38
PEAR1	ILMN_2407669	2.2e-72		FEN1	ILMN_1755834	7.1e-38
CLIP4	ILMN_1759792	2.2e-72		KRT14	ILMN_1665035	7.5e-38
CLDN5	ILMN_1728197	2.4e-72		C16ORF59	ILMN_1656452	1e-37
LSM4	ILMN_1788099	2.5e-72		ECT2	ILMN_1717173	1.4e-37
ITIH5	ILMN_1793695	2.7e-72		CRYAB	ILMN_1729216	1.8e-37
ZFP106	ILMN_1800912	3e-72		KPNA2	ILMN_1721868	2.7e-37
PPAP2B	ILMN_2408683	3.3e-72		MCM6	ILMN_1798654	3.7e-37
FLRT2	ILMN_1769615	3.7e-72		DSN1	ILMN_1715905	7.5e-37
LOC131873	ILMN_1815679	3.8e-72		ZCCHC24	ILMN_1754660	7.7e-37
FAM13A1	ILMN_2401258	4.2e-72		SFRP1	ILMN_2149164	8.8e-37
VGLL3	ILMN_1714586	4.5e-72		SMC4	ILMN_2330861	8.9e-37
CDC14B	ILMN_2379560	4.5e-72		APOBEC3B	ILMN_2219466	1.5e-36
HOXD12	ILMN_1783500	5.2e-72		ZBTB20	ILMN_1689456	2.6e-36
TDRD1	ILMN_1809750	5.9e-72		COL17A1	ILMN_1651282	2.6e-36
BOC	ILMN_1803956	6e-72		GSN	ILMN_1801043	1.1e-35
TMEM9	ILMN_1686748	6.3e-72		C15ORF23	ILMN_2141807	1.3e-35
DIXDC1	ILMN_1736704	7.2e-72		MCM4	ILMN_1737205	1.8e-35
LARP6	ILMN_1752810	7.5e-72		KRT5	ILMN_1801632	1.8e-35
HS.539623	ILMN_1878446	7.5e-72		C15ORF42	ILMN_1674662	2.5e-35
AHNAK	ILMN_1714567	7.7e-72		KCNMB1	ILMN_1652065	2.9e-35
ROBO3	ILMN_1731561	7.7e-72		CLCC1	ILMN_1671933	3.3e-35
SHROOM4	ILMN_2206188	8.3e-72		CENPO	ILMN_1787477	3.7e-35
BTNL9	ILMN_1772976	8.3e-72		DNAJC9	ILMN_1799516	4.4e-35
MFGE8	ILMN_1756071	8.3e-72		HS.202577	ILMN_1878029	5.1e-35
DUSP22	ILMN_1671809	8.6e-72		MASTL	ILMN_1682336	1.7e-34
C3ORF34	ILMN_2288483	9.3e-72		CDCA1	ILMN_1802951	2.3e-34
STX12	ILMN_1773901	9.5e-72		KRT17	ILMN_1666845	2.5e-34
MGC13057	ILMN_1787526	9.5e-72		C2ORF40	ILMN_1676822	2.8e-34
HOXA5	ILMN_1753613	9.6e-72		GINS2	ILMN_1809590	3.1e-34
LOC643772	ILMN_1725327	9.7e-72		MLF1IP	ILMN_1679438	3.7e-34
TNFSF15	ILMN_2106380	1e-71		HELLS	ILMN_1783610	6.3e-34
STOX2	ILMN_1803256	1e-71		CRY2	ILMN_1796180	6.5e-34
TSTA3	ILMN_1697777	1.1e-71		MXD3	ILMN_1711904	1.3e-33
MYADM	ILMN_2308849	1.1e-71		ACTG2	ILMN_1795325	1.5e-33
C2ORF40	ILMN_1676822	1.3e-71		CDC2	ILMN_1710428	1.6e-33
YIF1B	ILMN_2363668	1.3e-71		MAMDC2	ILMN_1679391	1.8e-33
SLC2A12	ILMN_1766261	1.3e-71		NUF2	ILMN_1658695	1.9e-33
ABLIM1	ILMN_1785424	1.4e-71		OSR1	ILMN_2197128	2.3e-33
TRPC1	ILMN_1674380	1.4e-71		PIF1	ILMN_2155272	3.7e-33
GSTM5	ILMN_1750790	1.5e-71		RNASEH2A	ILMN_1810901	4.5e-33
GABRE	ILMN_1784706	1.5e-71		LAMB3	ILMN_1715684	5.6e-33
SLC25A27	ILMN_1698726	1.5e-71		EXO1	ILMN_2351916	6.9e-33
NAB1	ILMN_1774617	1.5e-71		DIAPH3	ILMN_1874530	7.6e-33
AQP7P2	ILMN_1751586	1.6e-71		PGM5	ILMN_2271149	1.1e-32
EPB41L2	ILMN_1805448	1.6e-71		PGM5	ILMN_1781388	1.1e-32
GDF10	ILMN_1678191	1.7e-71		ZWILCH	ILMN_2374633	1.3e-32
NCOA7	ILMN_1687768	1.9e-71		RRM2	ILMN_1678669	1.4e-32
HSPB2	ILMN_1671046	2e-71		LOC728564	ILMN_1771734	1.8e-32
CDC14B	ILMN_1687074	2.1e-71		LEPREL1	ILMN_1657373	2.1e-32
RPUSD1	ILMN_1683082	2.1e-71		TMEM97	ILMN_1710962	2.2e-32
PDCL3	ILMN_1702806	2.2e-71		RGMA	ILMN_1717636	3.3e-32
PDE7B	ILMN_1806533	2.5e-71		MFAP4	ILMN_1766914	3.4e-32
PCDH18	ILMN_2229877	2.5e-71		DDX39	ILMN_1747303	3.7e-32
RNASEH2A	ILMN_1810901	2.6e-71		CDCA2	ILMN_1660654	4.1e-32
PSENEN	ILMN_1669718	2.7e-71		KLK5	ILMN_2353054	4.3e-32
HS.19985	ILMN_1854270	2.8e-71		C16ORF75	ILMN_1790537	4.9e-32
ADAMTS1	ILMN_1673566	2.9e-71		PGM5	ILMN_1709590	5e-32
CAPN11	ILMN_1765274	3.4e-71		PCSK5	ILMN_1767934	5.3e-32
PID1	ILMN_1671891	3.5e-71		FST	ILMN_1700081	6.3e-32
LTBP4	ILMN_1665219	3.6e-71		C9ORF100	ILMN_1717403	9.3e-32
ZNF577	ILMN_2212823	3.6e-71		BUB1B	ILMN_1797307	1.5e-31
LOC647389	ILMN_1784554	3.9e-71		GPR124	ILMN_1773059	1.5e-31
HS.560357	ILMN_1857081	3.9e-71		COL14A1	ILMN_1786598	1.7e-31
ZNF622	ILMN_1776109	4.1e-71		PODN	ILMN_1770800	2.5e-31
HS.193557	ILMN_1917341	4.2e-71		PLAC9	ILMN_1790859	2.8e-31
C9ORF116	ILMN_1723709	4.2e-71		SPARCL1	ILMN_1795251	2.9e-31
LHFP	ILMN_1767448	4.3e-71		NME1	ILMN_1741133	3e-31
PLEKHH2	ILMN_1806752	4.9e-71		RUNX1T1	ILMN_1812795	3.1e-31
DUSP19	ILMN_1722492	5e-71		CNN1	ILMN_1810054	3.3e-31
MID1	ILMN_1761858	5.1e-71		FBLN1	ILMN_1672536	3.4e-31
JAM2	ILMN_1672350	5.6e-71		AK5	ILMN_2387712	3.6e-31
ZNF394	ILMN_2115949	5.6e-71		DIXDC1	ILMN_1736704	4.6e-31
EDNRB	ILMN_1751904	5.7e-71		ID1	ILMN_1664861	5.7e-31
C9ORF7	ILMN_1814856	5.9e-71		C11ORF82	ILMN_1790100	7.9e-31
TRIM13	ILMN_2262275	6e-71		TUBA1C	ILMN_1742167	8.2e-31
ANGPTL4	ILMN_1707727	6.1e-71		CTPS	ILMN_1783285	8.6e-31
ZWINT	ILMN_2362549	6.2e-71		CDC7	ILMN_1741801	1e-30
ARID5B	ILMN_1721626	6.5e-71		TCEB1	ILMN_2066020	1.3e-30
CCNL1	ILMN_2094776	6.6e-71		TUBA1B	ILMN_1800261	1.4e-30
ADCY4	ILMN_2148944	6.8e-71		LAMA2	ILMN_1788019	1.5e-30
TMEM32	ILMN_1776216	6.8e-71		DKFZP586H2123	ILMN_1658356	1.5e-30
ZFP106	ILMN_2043265	6.9e-71		RHOJ	ILMN_1678215	1.7e-30
ZDHHC12	ILMN_1703370	7.1e-71		CENPL	ILMN_1742779	1.8e-30
CD302	ILMN_1716797	7.2e-71		LRP8	ILMN_1677765	2.3e-30
DAP3	ILMN_1781680	7.6e-71		TSHZ2	ILMN_1655611	3.8e-30
FGF2	ILMN_2105919	7.8e-71		LAMA2	ILMN_2339266	4e-30
SORBS1	ILMN_1749792	8.1e-71		C6ORF129	ILMN_1651987	4.6e-30
DDX3X	ILMN_1794392	9.9e-71		HS.193784	ILMN_1845086	4.8e-30
ZNF668	ILMN_1739236	1.1e-70		RBMS3	ILMN_1675979	6.3e-30
CKS2	ILMN_2072296	1.2e-70		UNG	ILMN_1683120	7.4e-30
ENPP2	ILMN_1780799	1.2e-70		ENOPH1	ILMN_1711878	9.8e-30
C3ORF63	ILMN_1661409	1.2e-70		EZH2	ILMN_1652913	1.1e-29
MRAS	ILMN_1748881	1.3e-70		C7ORF63	ILMN_1790315	1.3e-29
ABI3BP	ILMN_1673639	1.4e-70		CCNF	ILMN_1773119	1.4e-29
SEMA3E	ILMN_2154322	1.4e-70		ETS2	ILMN_1720158	1.6e-29
IL33	ILMN_1809099	1.5e-70		CSE1L	ILMN_1665797	2e-29
PPAP2A	ILMN_1739161	1.5e-70		MYOM1	ILMN_1680344	2.1e-29
MRPS12	ILMN_2371964	1.6e-70		WDR67	ILMN_1744240	2.3e-29
PELI2	ILMN_1780132	1.6e-70		C18ORF56	ILMN_1796074	2.3e-29
TBCB	ILMN_1790953	1.6e-70		CYBRD1	ILMN_2087692	2.5e-29
EPS15	ILMN_1665357	1.7e-70		FAM107A	ILMN_1743445	2.8e-29
LOC644322	ILMN_1684922	1.9e-70		ARHGAP11B	ILMN_2215881	2.8e-29
TDP1	ILMN_2285713	1.9e-70		NTRK2	ILMN_1714067	3.7e-29
RECK	ILMN_1688630	1.9e-70		MMP23B	ILMN_2193325	4e-29
ENPP2	ILMN_2373791	2e-70		POLE2	ILMN_1774336	4.2e-29
CDKN2C	ILMN_1656415	2.2e-70		RFC4	ILMN_2370365	4.5e-29
C14ORF85	ILMN_2134381	2.3e-70		TSPAN7	ILMN_2120695	4.9e-29
CCNB2	ILMN_1801939	2.3e-70		HSPA12B	ILMN_1676897	5.6e-29
FLYWCH2	ILMN_1805796	2.3e-70		GAS6	ILMN_1779558	6.6e-29
TNMD	ILMN_1763587	2.4e-70		TRIM29	ILMN_1657766	7e-29
SASH1	ILMN_1712673	2.5e-70		GAS6	ILMN_1784749	7.4e-29
APITD1	ILMN_1793360	2.6e-70		FAM33A	ILMN_1807807	7.6e-29
RPL26L1	ILMN_2110532	2.6e-70		CYYR1	ILMN_1812902	8.9e-29
ADM	ILMN_1708934	2.6e-70		NOV	ILMN_1787186	9.4e-29
OGT	ILMN_2364828	2.7e-70		C13ORF34	ILMN_1761486	9.6e-29
WDR34	ILMN_1685928	2.7e-70		DIAPH3	ILMN_1695226	1.1e-28
RNUXA	ILMN_2190779	2.8e-70		ABCA8	ILMN_1796801	1.5e-28
ADH1B	ILMN_1811598	2.9e-70		SPARCL1	ILMN_2218208	1.5e-28
NDN	ILMN_1692058	2.9e-70		OAF	ILMN_1668345	1.5e-28
SLC35A2	ILMN_1742731	3.1e-70		DSCC1	ILMN_1776577	1.8e-28
WIBG	ILMN_1751431	3.1e-70		THOC4	ILMN_1750518	1.8e-28
ABL1	ILMN_1713732	3.2e-70		KLK5	ILMN_1718731	2.1e-28
SYN2	ILMN_1781060	3.3e-70		C20ORF24	ILMN_2387599	2.5e-28
ASF1B	ILMN_1695414	3.4e-70		PRIM1	ILMN_2210129	2.8e-28
CYB5R3	ILMN_2308582	3.4e-70		ANKRD35	ILMN_1798006	3e-28
BMP2	ILMN_1722718	4.1e-70		CCNE1	ILMN_2374425	3.1e-28
CYR61	ILMN_2188264	4.1e-70		CSE1L	ILMN_1706238	3.4e-28
FAM62B	ILMN_2057573	4.2e-70		INCENP	ILMN_2355738	4.1e-28
PDE2A	ILMN_1681356	4.3e-70		NME1	ILMN_2414399	4.7e-28
ATIC	ILMN_1673991	4.3e-70		TMPO	ILMN_1768816	6e-28
CX3CL1	ILMN_1654072	4.4e-70		C20ORF24	ILMN_2283388	6.4e-28
POLR3K	ILMN_1801664	4.6e-70		GAS7	ILMN_1745994	8.6e-28
ANKRD36B	ILMN_2189614	4.6e-70		FOXC1	ILMN_1738401	1e-27
FLJ42393	ILMN_1705921	4.8e-70		SLIT2	ILMN_1676449	1.1e-27
GRIPAP1	ILMN_2235745	4.8e-70		FBLN2	ILMN_1774602	1.1e-27
PDGFRA	ILMN_1681949	5.4e-70		TGFB3	ILMN_1687652	1.2e-27
UBE2C	ILMN_1714730	5.6e-70		RAPGEF3	ILMN_2135258	1.3e-27
APCDD1	ILMN_1656951	5.7e-70		LAMC2	ILMN_1701424	1.4e-27
SNRK	ILMN_1794399	5.9e-70		PHLDB1	ILMN_1666819	1.5e-27
PRDM8	ILMN_1802082	6e-70		MCM3	ILMN_1806818	1.6e-27
COPE	ILMN_1738103	6.6e-70		CYBRD1	ILMN_1712305	1.6e-27
LOC644852	ILMN_1727165	6.6e-70		BOC	ILMN_1803956	1.7e-27
LOC731314	ILMN_1785756	6.6e-70		TSPAN7	ILMN_1809291	1.7e-27
HS.535360	ILMN_1820244	6.7e-70		SORBS1	ILMN_1749792	2.1e-27
ANTXR2	ILMN_1812926	7e-70		MEIS2	ILMN_1695945	2.3e-27
PPP2R4	ILMN_1729123	7.3e-70		C20ORF24	ILMN_1679195	3.8e-27
FAM119A	ILMN_2049364	7.5e-70		JAM3	ILMN_1769575	5.3e-27
DENND2D	ILMN_1707088	7.7e-70		MALL	ILMN_2063168	6.2e-27
RDH5	ILMN_1773395	7.9e-70		SQLE	ILMN_2041293	6.4e-27
GPR116	ILMN_1728785	8.4e-70		C9ORF100	ILMN_1681221	7e-27
MYOM1	ILMN_1680344	8.4e-70		HS.452398	ILMN_1907556	8.6e-27
SEC24B	ILMN_1735148	8.5e-70		PTRF	ILMN_1757552	8.9e-27
MAFF	ILMN_2322375	8.6e-70		RFC3	ILMN_1784860	9.4e-27
KIF20A	ILMN_1695658	8.7e-70		EBP	ILMN_2073604	1e-26
CDCA5	ILMN_1683450	9.5e-70		C21ORF34	ILMN_1690703	1.1e-26
PI16	ILMN_1766264	9.5e-70		FBLN5	ILMN_1664176	1.1e-26
CDC2	ILMN_1747911	1.1e-69		UHRF1	ILMN_2401352	1.2e-26
FAM173A	ILMN_1773780	1.2e-69		PROS1	ILMN_1671928	1.3e-26
FAM13A1	ILMN_2401253	1.2e-69		NPR2	ILMN_1808898	1.3e-26
MALL	ILMN_2063168	1.3e-69		MCM3	ILMN_2224143	1.5e-26
DPT	ILMN_1708107	1.3e-69		INMT	ILMN_1781149	2.1e-26
ZNF69	ILMN_2176882	1.4e-69		MSH6	ILMN_1729051	2.2e-26
GYPC	ILMN_1668039	1.4e-69		ECE2	ILMN_1762883	2.5e-26
PARP1	ILMN_1686871	1.5e-69		CHAF1B	ILMN_1674231	2.5e-26
LOC440359	ILMN_1706434	1.6e-69		LHFP	ILMN_1767448	2.7e-26
PTTG1	ILMN_2042771	1.6e-69		BYSL	ILMN_1682792	3.1e-26
GPC3	ILMN_2051972	1.7e-69		C1RL	ILMN_1733288	3.5e-26
FLJ21986	ILMN_1677038	1.8e-69		LIMS2	ILMN_1760493	3.9e-26
BCAS4	ILMN_2325506	2e-69		C5ORF34	ILMN_1662184	3.9e-26
C9ORF75	ILMN_1664283	2.2e-69		CCDC8	ILMN_1760314	4.5e-26
TK1	ILMN_1806037	2.2e-69		CNIH2	ILMN_1698733	4.6e-26
UBE2C	ILMN_2301083	2.3e-69		SNRPD1	ILMN_1768393	4.7e-26
RAB26	ILMN_1790317	2.4e-69		RDM1	ILMN_2309534	4.8e-26
HBB	ILMN_2100437	2.5e-69		SCN4B	ILMN_1695947	5.2e-26
RGS19	ILMN_1677085	2.5e-69		SNRPA1	ILMN_1715179	5.3e-26
AP2S1	ILMN_1809957	2.5e-69		RASIP1	ILMN_1755657	6.3e-26
PAFAH1B1	ILMN_1722276	2.5e-69		CCL15	ILMN_1740609	7.4e-26
CES1	ILMN_2359945	2.6e-69		ACOT7	ILMN_1740265	7.5e-26
REV1	ILMN_1707062	2.6e-69		NME1	ILMN_1713875	8.7e-26
IL11RA	ILMN_1720024	2.7e-69		BRCA1	ILMN_1738027	9.2e-26
WDR51A	ILMN_1780667	3.1e-69		LOC652595	ILMN_1702783	1.1e-25
MFAP4	ILMN_1766914	3.3e-69		FBLN2	ILMN_2390919	1.2e-25
CHES1	ILMN_2106902	3.6e-69		PLEKHA4	ILMN_1755173	1.3e-25
AKAP13	ILMN_1752247	3.6e-69		ANXA8	ILMN_1778087	1.4e-25
BOLA2	ILMN_2298511	3.6e-69		PTHR1	ILMN_1795166	1.4e-25
IFNGR1	ILMN_1675939	3.6e-69		MRPL12	ILMN_1699603	1.8e-25
SAA1	ILMN_2304512	3.7e-69		LDB2	ILMN_1800697	2e-25
GRASP	ILMN_1705210	3.9e-69		CKS1B	ILMN_2041046	2.1e-25
SAA1	ILMN_1701017	3.9e-69		TMEM118	ILMN_1738093	2.5e-25
CD248	ILMN_1726589	4.1e-69		KPNA2	ILMN_1708160	2.8e-25
KIAA0101	ILMN_2285996	4.2e-69		LOC730525	ILMN_1651610	2.8e-25
ZNF483	ILMN_2279834	4.3e-69		TIMM17B	ILMN_1813260	3e-25
ACACB	ILMN_1763852	4.5e-69		SPRY2	ILMN_2089329	3.5e-25
SMYD3	ILMN_1741954	4.6e-69		PLSCR4	ILMN_1757338	3.6e-25
MEG3	ILMN_2061435	5.1e-69		BRCA1	ILMN_2311089	4e-25
ATOH8	ILMN_1654065	5.1e-69		ACOT7	ILMN_2332250	4.2e-25
PDK4	ILMN_1684982	5.3e-69		MCM7	ILMN_1704702	4.3e-25
PPM1K	ILMN_2070043	5.3e-69		MYH11	ILMN_2368834	4.3e-25
HS.412361	ILMN_1915616	5.4e-69		GPR177	ILMN_2283325	4.6e-25
RNF181	ILMN_1655340	5.7e-69		PPP1R14A	ILMN_1761968	5.2e-25
KIAA0391	ILMN_1701512	5.8e-69		FAM91A1	ILMN_1777322	5.7e-25
F10	ILMN_1670708	5.8e-69		MASTL	ILMN_2135984	6.2e-25
ADH1A	ILMN_1764309	6e-69		CKAP5	ILMN_1748770	6.4e-25
TIMM17B	ILMN_1813260	6.4e-69		PAICS	ILMN_2392546	7e-25
DUSP1	ILMN_1781285	7.4e-69		CLDN5	ILMN_1728197	7.1e-25
BRMS1	ILMN_2398432	7.6e-69		DIXDC1	ILMN_2375830	7.5e-25
ZNF213	ILMN_1758337	7.8e-69		WDR62	ILMN_1673073	7.8e-25
TSHZ2	ILMN_1655611	8.3e-69		PCDH18	ILMN_2229877	9.5e-25
EGFLAM	ILMN_2384770	8.5e-69		SLC25A19	ILMN_1666553	9.8e-25
AKAP12	ILMN_1684836	8.5e-69		CCDC44	ILMN_1685112	1.1e-24
AURKA	ILMN_1680955	8.6e-69		HES6	ILMN_1694268	1.1e-24
MRPS12	ILMN_1714515	8.9e-69		KIAA0101	ILMN_1732150	1.2e-24
PRRG4	ILMN_2219437	9.1e-69		SYN2	ILMN_1781060	1.3e-24
MEIS2	ILMN_1695945	9.4e-69		HPRT1	ILMN_2056975	1.4e-24
WDR86	ILMN_1700248	9.7e-69		TEK	ILMN_2066151	1.4e-24
C19ORF53	ILMN_1671374	1e-68		C21ORF45	ILMN_1712386	1.5e-24
C20ORF103	ILMN_1713561	1.1e-68		ECE2	ILMN_2275248	1.6e-24
CDH23	ILMN_1783149	1.1e-68		STARD13	ILMN_2341254	1.7e-24
GALIG	ILMN_1730660	1.1e-68		TEK	ILMN_1751576	1.8e-24
PPP1CA	ILMN_2377980	1.1e-68		D4S234E	ILMN_1772627	1.9e-24
C7ORF50	ILMN_1718336	1.1e-68		KBTBD9	ILMN_1802109	1.9e-24
SHANK3	ILMN_2317581	1.1e-68		PGK1	ILMN_2216852	2.2e-24
TF	ILMN_1768425	1.2e-68		LOC727761	ILMN_1716445	2.2e-24
PDGFD	ILMN_1803094	1.2e-68		RMI1	ILMN_1754051	2.3e-24
TBX15	ILMN_1721580	1.3e-68		CXCL12	ILMN_1791447	2.6e-24
LOC285016	ILMN_2089752	1.3e-68		ARL6IP1	ILMN_1708416	2.7e-24
FOXC1	ILMN_1738401	1.3e-68		PPP1CA	ILMN_2377980	3.3e-24
ITSN1	ILMN_1718769	1.4e-68		ZNF423	ILMN_2154950	3.3e-24
TJP3	ILMN_1659610	1.6e-68		SLC19A1	ILMN_1698996	3.3e-24
PTGS2	ILMN_2054297	1.6e-68		HSPB6	ILMN_1721283	3.3e-24
HEPACAM	ILMN_1659316	1.7e-68		PDSS1	ILMN_2080611	3.5e-24
MRPL14	ILMN_2072603	1.8e-68		H2AFX	ILMN_2200331	3.5e-24
HS.584149	ILMN_1861446	1.8e-68		DARC	ILMN_1723684	3.6e-24
NOTCH1	ILMN_1729161	1.8e-68		PRICKLE2	ILMN_1683148	3.7e-24
TNPO1	ILMN_1837935	1.9e-68		PDE7B	ILMN_1806533	4.3e-24
PRKAA1	ILMN_2357577	1.9e-68		CYC1	ILMN_1815115	5.4e-24
LONRF1	ILMN_1705953	2.1e-68		SEC61A2	ILMN_1779381	5.5e-24
ZBTB20	ILMN_1689456	2.2e-68		DST	ILMN_1703913	5.6e-24
IGSF10	ILMN_1682100	2.2e-68		TCF19	ILMN_1682008	6.1e-24
C1QTNF6	ILMN_1729288	2.2e-68		AQP1	ILMN_1681103	6.1e-24
COPG	ILMN_1708204	2.5e-68		FLRT2	ILMN_1769615	6.1e-24
TACC1	ILMN_1770084	2.5e-68		PSMD12	ILMN_2368971	6.8e-24
CD34	ILMN_1732799	2.7e-68		RBMS3	ILMN_1665040	6.9e-24
KANK1	ILMN_1773427	2.8e-68		SQLE	ILMN_1772241	7.3e-24
GPR124	ILMN_1773059	2.9e-68		CCDC3	ILMN_1671295	7.5e-24
LOC648059	ILMN_1768392	3.2e-68		JAM2	ILMN_1672350	9e-24
NANS	ILMN_1815874	3.2e-68		YDJC	ILMN_1812580	9.6e-24
PKD2	ILMN_2052891	3.3e-68		FAM171A1	ILMN_1749868	1.1e-23
STAT5A	ILMN_1753547	3.3e-68		KIF13B	ILMN_1686562	1.3e-23
CSDA	ILMN_1782788	3.3e-68		PCNA	ILMN_1694177	1.4e-23
SORBS1	ILMN_1663446	3.4e-68		HOXA5	ILMN_1753613	1.4e-23
AFTPH	ILMN_1767722	3.5e-68		PDSS1	ILMN_1703324	1.7e-23
PRNP	ILMN_2360415	3.5e-68		SOX10	ILMN_1653750	2e-23
ARF1	ILMN_2330948	3.5e-68		TBC1D7	ILMN_1661622	2.2e-23
RCAN1	ILMN_2367239	3.7e-68		PSMC3IP	ILMN_2396948	2.2e-23
FRMD4A	ILMN_1678961	4e-68		PVT1	ILMN_1732926	2.2e-23
TMEM147	ILMN_1803624	4e-68		MRPL13	ILMN_1671158	2.3e-23
NFIB	ILMN_1778991	4e-68		CD34	ILMN_1732799	2.3e-23
BLZF1	ILMN_2106656	4.5e-68		PAICS	ILMN_1773760	2.5e-23
ANGPTL2	ILMN_1772612	4.6e-68		KRT6B	ILMN_1721354	2.6e-23
EPHA2	ILMN_1699354	4.9e-68		NISCH	ILMN_1735827	2.8e-23
SLIT3	ILMN_1811313	5.1e-68		LMOD1	ILMN_1680948	3.1e-23
GYPC	ILMN_1682332	5.2e-68		INPP1	ILMN_1667239	3.2e-23
TMEM43	ILMN_1698605	5.2e-68		LOC643438	ILMN_1660869	3.5e-23
NCAPG	ILMN_1751444	5.6e-68		SMC2	ILMN_1748923	3.6e-23
AURKA	ILMN_2357438	5.7e-68		PDGFD	ILMN_1803094	3.9e-23
CD34	ILMN_2341229	5.8e-68		ERCC1	ILMN_2277676	4.1e-23
KIAA1751	ILMN_2415979	5.8e-68		LIN9	ILMN_2137084	4.2e-23
TDRD10	ILMN_1751630	6.2e-68		TP73L	ILMN_2138801	4.3e-23
STRA13	ILMN_1769634	6.3e-68		THOC4	ILMN_2364062	4.4e-23
CAV2	ILMN_1735220	6.7e-68		FMOD	ILMN_1789639	4.9e-23
HDGF	ILMN_1765621	7.2e-68		MTFR1	ILMN_1774028	5.3e-23
GEMIN6	ILMN_1707484	7.5e-68		GRRP1	ILMN_2116299	6.1e-23
FAM63A	ILMN_1755721	8e-68		RMI1	ILMN_2151488	6.4e-23
FEN1	ILMN_2160929	8e-68		CAV2	ILMN_1658835	6.5e-23
HBA2	ILMN_2127842	8.1e-68		RASL12	ILMN_1806403	6.7e-23
PHLDB1	ILMN_1666819	9.1e-68		ZDHHC13	ILMN_1785831	7e-23
C11ORF63	ILMN_2243516	9.5e-68		CAV1	ILMN_2149226	7.1e-23
BBS7	ILMN_2257833	9.5e-68		POP1	ILMN_1768273	8.1e-23
C16ORF53	ILMN_1727444	9.9e-68		C20ORF103	ILMN_1713561	8.7e-23
HS.202577	ILMN_1878029	1e-67		SNRPC	ILMN_2086064	8.9e-23
ANGPT1	ILMN_1677723	1e-67		BOLA2	ILMN_1782633	8.9e-23
CORO2B	ILMN_2084836	1e-67		VRK1	ILMN_1805828	9.1e-23
PIM1	ILMN_1815023	1e-67		RPS6KA2	ILMN_1702501	9.1e-23
PLDN	ILMN_2105033	1.1e-67		CNN3	ILMN_1782439	9.2e-23
CYB561D2	ILMN_1738718	1.1e-67		NOL11	ILMN_1688971	1e-22
RHOJ	ILMN_1678215	1.1e-67		TMEM88	ILMN_1757129	1e-22
ZDHHC17	ILMN_1697153	1.1e-67		GPIHBP1	ILMN_1726210	1.2e-22
MRGPRF	ILMN_2075603	1.2e-67		CHST3	ILMN_1723481	1.2e-22
PGM5	ILMN_2271149	1.2e-67		POLD1	ILMN_1652580	1.3e-22
CDO1	ILMN_1753931	1.2e-67		SLC27A1	ILMN_1787718	1.4e-22
SLC16A3	ILMN_2364022	1.3e-67		SUV39H1	ILMN_1781479	1.5e-22
JTB	ILMN_2206716	1.4e-67		MSRA	ILMN_2228180	1.6e-22
PRRT3	ILMN_1784985	1.4e-67		SVEP1	ILMN_2112638	1.6e-22
ALDH1A1	ILMN_1709348	1.5e-67		MGC40489	ILMN_1701289	2e-22
C14ORF139	ILMN_1684357	1.5e-67		ABCA9	ILMN_1720501	2e-22
HNRNPU	ILMN_2370135	1.5e-67		CKS1B	ILMN_1719256	2.1e-22
CDKN3	ILMN_1666305	1.5e-67		SOBP	ILMN_1666502	2.1e-22
KLF4	ILMN_2137789	1.6e-67		C8ORF76	ILMN_1742074	2.1e-22
HS.154336	ILMN_1855746	1.7e-67		SDPR	ILMN_1715991	2.4e-22
FIBP	ILMN_2411139	1.7e-67		HNRNPAB	ILMN_2335718	2.7e-22
MT1M	ILMN_1657435	1.7e-67		PHF19	ILMN_1756676	2.8e-22
PRC1	ILMN_1728934	1.8e-67		ZBTB16	ILMN_2305407	2.9e-22
PTGER4	ILMN_1795930	1.8e-67		MTHFD2	ILMN_1674706	3.2e-22
RSU1	ILMN_1721657	1.9e-67		WDHD1	ILMN_1756043	3.2e-22
RYK	ILMN_1769671	1.9e-67		POLA2	ILMN_1696713	3.5e-22
RACGAP1	ILMN_2077550	1.9e-67		ADCY4	ILMN_2148944	3.8e-22
OSR1	ILMN_2197128	2e-67		TNN	ILMN_1753789	3.9e-22
NCBP2	ILMN_2412564	2.2e-67		EBF1	ILMN_1778681	4.3e-22
EID2B	ILMN_2051900	2.2e-67		SAA1	ILMN_2304512	5.5e-22
NR3C2	ILMN_1661777	2.2e-67		CCDC80	ILMN_1715662	5.7e-22
RUSC1	ILMN_1743747	2.2e-67		LMNB2	ILMN_1708101	6.2e-22
CDC20	ILMN_1663390	2.2e-67		MPHOSPH9	ILMN_1654421	6.9e-22
HS.580797	ILMN_1900734	2.2e-67		TCEAL2	ILMN_1765310	7.9e-22
NTRK2	ILMN_1714067	2.3e-67		C1QTNF1	ILMN_2380237	8.3e-22
CALD1	ILMN_1730487	2.4e-67		AK3	ILMN_1778173	8.4e-22
PYCR1	ILMN_1796013	2.5e-67		HS.552087	ILMN_1864685	8.6e-22
HS.32135	ILMN_1868465	2.6e-67		LOC642197	ILMN_1815303	1.1e-21
CNTNAP3B	ILMN_1686513	2.8e-67		GNG7	ILMN_1728107	1.2e-21
PTTG1	ILMN_1753196	2.9e-67		C6ORF117	ILMN_1794829	1.2e-21
SNX1	ILMN_2365484	3.1e-67		KLK6	ILMN_1780255	1.2e-21
C13ORF15	ILMN_1658494	3.1e-67		NCBP2	ILMN_2412564	1.3e-21
MT1X	ILMN_1775170	3.3e-67		KLK7	ILMN_1745570	1.4e-21
LOC400506	ILMN_1783712	3.3e-67		CKAP2	ILMN_1674411	1.6e-21
DEGS2	ILMN_1768772	3.7e-67		CDC14B	ILMN_2379560	1.7e-21
KIAA1600	ILMN_1752927	3.8e-67		C10ORF10	ILMN_1767556	1.7e-21
C6ORF125	ILMN_1790461	3.9e-67		HS.193557	ILMN_1917341	1.8e-21
PGM5	ILMN_1709590	4e-67		SNRPB	ILMN_1774661	1.9e-21
N4BP2L1	ILMN_2344650	4e-67		TMPO	ILMN_1677747	2e-21
RNF145	ILMN_1710906	4e-67		MTERFD1	ILMN_1782504	2e-21
TRAPPC5	ILMN_2372639	4.1e-67		ZNF395	ILMN_1772876	2.2e-21
RSPO3	ILMN_1681983	4.3e-67		ECHDC2	ILMN_1671568	2.2e-21
ANKRD47	ILMN_1755588	4.3e-67		PSRC1	ILMN_1671843	2.7e-21
C10ORF10	ILMN_1767556	4.4e-67		C9ORF61	ILMN_2179717	2.7e-21
UNC84A	ILMN_1772316	4.4e-67		CASC5	ILMN_1715437	2.9e-21
MEOX1	ILMN_1657145	4.5e-67		BHLHB3	ILMN_1726809	3e-21
LAGE3	ILMN_1708151	4.6e-67		JAG1	ILMN_1691376	3.5e-21
FKBP4	ILMN_1782045	4.6e-67		CH25H	ILMN_1741021	3.9e-21
LOC653110	ILMN_1661628	4.7e-67		GPR172A	ILMN_2041577	4e-21
SNRK	ILMN_2107184	4.8e-67		ALDH1A2	ILMN_1748538	4.4e-21
HBA2	ILMN_1667796	4.8e-67		LOC642342	ILMN_1770818	4.7e-21
N4BP2L1	ILMN_1799487	4.8e-67		SLC2A4RG	ILMN_1740430	4.8e-21
CES2	ILMN_2362681	5e-67		RGS5	ILMN_1651554	4.8e-21
ESM1	ILMN_2212878	5.4e-67		SLC38A10	ILMN_1759743	5.2e-21
MELK	ILMN_2212909	5.5e-67		MEG3	ILMN_2061435	5.2e-21
ZSCAN16	ILMN_1809566	5.7e-67		GUCY1A3	ILMN_1808590	5.6e-21
ADIPOR1	ILMN_1688322	5.7e-67		SOX17	ILMN_1671092	5.6e-21
RASIP1	ILMN_1755657	5.8e-67		ZBTB4	ILMN_2097793	5.7e-21
ARL16	ILMN_2188119	6.3e-67		BOLA2	ILMN_1810680	5.9e-21
FLJ40722	ILMN_1778202	6.4e-67		KIAA0999	ILMN_1732343	5.9e-21
MXRA7	ILMN_1743836	6.7e-67		PDCL3	ILMN_1702806	6.1e-21
CCND2	ILMN_1667081	6.7e-67		LOC730994	ILMN_1680774	6.9e-21
HS.577942	ILMN_1847313	7.2e-67		ARHGAP11A	ILMN_1673815	7.1e-21
UBE2T	ILMN_1711470	7.8e-67		LOC654103	ILMN_1802808	7.1e-21
C16ORF13	ILMN_1774990	7.9e-67		SPARC	ILMN_1796734	7.2e-21
PLAC9	ILMN_1790859	7.9e-67		HPRT1	ILMN_1736940	8e-21
BCL7C	ILMN_2371147	7.9e-67		LOC650517	ILMN_1653934	8.5e-21
HS.163752	ILMN_1912662	8.2e-67		FAM130A2	ILMN_2078995	9.7e-21
PGM5	ILMN_1781388	8.3e-67		C20ORF45	ILMN_1728168	1.1e-20
GNG11	ILMN_1782419	8.5e-67		PPL	ILMN_1806030	1.2e-20
ANKRD35	ILMN_1798006	8.5e-67		XPO5	ILMN_1759495	1.2e-20
RHOJ	ILMN_2107613	9.1e-67		CASQ2	ILMN_1722329	1.2e-20
LOC648852	ILMN_1677691	9.4e-67		FZD4	ILMN_1743367	1.3e-20
C6ORF1	ILMN_2370685	1e-66		MRGPRF	ILMN_2075603	1.4e-20
ATP2A2	ILMN_1687375	1e-66		SOD3	ILMN_1690034	1.4e-20
MYO3B	ILMN_2096970	1.1e-66		ERCC1	ILMN_2377496	1.4e-20
COX6BP1	ILMN_1731838	1.1e-66		SLC7A5	ILMN_1720373	1.5e-20
ATF3	ILMN_2374865	1.1e-66		TINAGL1	ILMN_1807169	1.5e-20
SH3BGRL2	ILMN_1762764	1.1e-66		PDE1A	ILMN_1778924	1.5e-20
AKR1C3	ILMN_1713124	1.1e-66		TNNT3	ILMN_1720231	1.5e-20
BPNT1	ILMN_1712718	1.1e-66		PAM	ILMN_2313901	1.5e-20
C1ORF135	ILMN_1787280	1.2e-66		CD59	ILMN_1724789	1.5e-20
SLC25A39	ILMN_1743911	1.2e-66		ZDHHC13	ILMN_1684663	1.7e-20
SDSL	ILMN_1750674	1.2e-66		LTBP4	ILMN_1665219	1.7e-20
ADIPOR1	ILMN_2096322	1.3e-66		CDH5	ILMN_1719236	1.7e-20
LOC123688	ILMN_2091707	1.3e-66		LOC652377	ILMN_1808122	1.7e-20
MGAT4A	ILMN_1755643	1.3e-66		GTF2IRD2P	ILMN_1746403	1.8e-20
SMUG1	ILMN_1804642	1.3e-66		LOC286016	ILMN_1684114	2.1e-20
SHANK3	ILMN_2317580	1.5e-66		SORBS3	ILMN_1789338	2.1e-20
CLDND2	ILMN_2077680	1.6e-66		LOC731314	ILMN_1785756	2.2e-20
GRRP1	ILMN_2116299	1.6e-66		FAM105B	ILMN_1790062	2.3e-20
GSN	ILMN_1787518	1.8e-66		CYGB	ILMN_1758128	2.3e-20
SERF2	ILMN_1789136	1.8e-66		FHL1	ILMN_1805842	2.5e-20
COMMD4	ILMN_2096654	1.9e-66		LPHN2	ILMN_1697548	2.6e-20
SCN4B	ILMN_1695947	1.9e-66		RAB7B	ILMN_1771688	2.7e-20
BUB1	ILMN_2202948	2e-66		NP	ILMN_2172174	2.8e-20
ZC3H12B	ILMN_1814629	2.1e-66		C8ORF33	ILMN_2098325	3.3e-20
WSB1	ILMN_2415748	2.1e-66		PYCRL	ILMN_1686387	3.5e-20
TLE3	ILMN_2234412	2.2e-66		BARD1	ILMN_2074258	3.7e-20
PCOLCE2	ILMN_1746888	2.2e-66		CX3CL1	ILMN_1654072	3.8e-20
C9ORF169	ILMN_1814106	2.3e-66		VWF	ILMN_1752755	3.9e-20
TFPI	ILMN_1707124	2.3e-66		DSG3	ILMN_1655468	3.9e-20
TIGD5	ILMN_1705774	2.3e-66		C12ORF32	ILMN_2105923	3.9e-20
CKMT2	ILMN_1764266	2.4e-66		CDO1	ILMN_1753931	4.1e-20
STAT5B	ILMN_1684034	2.4e-66		CCNE1	ILMN_1795852	4.2e-20
FUT6	ILMN_2312228	2.6e-66		MSRB3	ILMN_1676088	5.1e-20
GPAM	ILMN_1758213	2.6e-66		RPS24	ILMN_2399893	5.1e-20
DRAP1	ILMN_2112301	2.6e-66		HS.407903	ILMN_1913678	5.3e-20
GIYD1	ILMN_2368575	2.6e-66		EME1	ILMN_1750102	5.4e-20
ARF1	ILMN_1802203	2.7e-66		FMO2	ILMN_1732158	5.5e-20
TLE4	ILMN_2103761	2.7e-66		BRI3BP	ILMN_1800619	6.5e-20
HSF2BP	ILMN_2135756	2.8e-66		ZC3H12B	ILMN_1814629	6.6e-20
TNFRSF21	ILMN_1699695	2.8e-66		CDCA4	ILMN_1684045	7e-20
TFPI	ILMN_1662619	2.9e-66		TAGLN	ILMN_1778668	7e-20
LRAP	ILMN_2123312	3.2e-66		EXOSC4	ILMN_1745271	7.2e-20
YIF1B	ILMN_1758055	3.2e-66		WDR34	ILMN_1685928	7.5e-20
FABP4	ILMN_1773006	3.5e-66		GAPDH	ILMN_2038778	7.7e-20
VPS72	ILMN_1722774	3.5e-66		EGFR	ILMN_1798975	7.8e-20
SCAMP3	ILMN_1793712	3.6e-66		ZBTB16	ILMN_2402817	7.9e-20
COL11A1	ILMN_1789507	3.6e-66		SLIT3	ILMN_1811313	8.1e-20
PKD1L2	ILMN_1742788	3.6e-66		CENTD3	ILMN_1812618	8.7e-20
RP11-529I10.4	ILMN_2047112	3.6e-66		H2AFY	ILMN_1746171	8.9e-20
ITGB4BP	ILMN_2387636	3.7e-66		FADD	ILMN_1758658	8.9e-20
C8ORF45	ILMN_2113738	3.8e-66		BHMT2	ILMN_2070521	9.4e-20
FREM1	ILMN_1715452	3.8e-66		LRRN4CL	ILMN_1697054	1e-19
DHRS3	ILMN_1752478	3.9e-66		OGN	ILMN_1790098	1.1e-19
COPE	ILMN_2339627	3.9e-66		SRPK1	ILMN_1798804	1.1e-19
GPR172A	ILMN_2041577	3.9e-66		IGF2	ILMN_1699867	1.1e-19
COMP	ILMN_1677636	4e-66		BOP1	ILMN_1715583	1.1e-19
LOC646897	ILMN_1693225	4.1e-66		CAPN11	ILMN_1765274	1.2e-19
CDT1	ILMN_1651237	4.2e-66		RPL8	ILMN_1811433	1.3e-19
PSMB3	ILMN_1748651	4.2e-66		C21ORF34	ILMN_1702226	1.4e-19
LASS6	ILMN_1767662	4.4e-66		LSM4	ILMN_1788099	1.5e-19
TLCD1	ILMN_1784655	4.6e-66		PCDH18	ILMN_1799026	1.5e-19
PPARGC1A	ILMN_1750062	4.7e-66		PDGFRB	ILMN_1815057	1.5e-19
APEH	ILMN_1718023	5.2e-66		COQ2	ILMN_1756572	1.6e-19
TWIST2	ILMN_1677429	5.4e-66		SNRPC	ILMN_1741997	1.6e-19
DDX51	ILMN_2215382	5.5e-66		TMEM189	ILMN_2162989	1.7e-19
SON	ILMN_1663090	5.7e-66		MYLK	ILMN_2364768	1.7e-19
CCL15	ILMN_1740609	6e-66		LRRN3	ILMN_1773650	1.9e-19
C8ORF38	ILMN_1727618	6e-66		2015-09-04	ILMN_1776157	1.9e-19
ABLIM1	ILMN_2396672	6.2e-66		ADRM1	ILMN_1760143	2.2e-19
GBL	ILMN_1789240	6.3e-66		LOC402560	ILMN_1769288	2.3e-19
CORO2B	ILMN_1676880	6.3e-66		TTF2	ILMN_1810228	2.4e-19
CBX7	ILMN_1657361	6.4e-66		FZD7	ILMN_1804351	2.7e-19
FAM184A	ILMN_1696699	7.2e-66		ACTL6A	ILMN_1749297	2.8e-19
ACTL6A	ILMN_1749297	7.3e-66		SOD1	ILMN_1662438	3e-19
CORO1B	ILMN_2377019	7.8e-66		MTHFD2	ILMN_2405521	3.1e-19
C13ORF33	ILMN_1696048	7.9e-66		HS.5724	ILMN_1839019	3.2e-19
NUSAP1	ILMN_1726720	8e-66		HIST1H3C	ILMN_1712184	3.3e-19
ZNF587	ILMN_2078141	8e-66		MEG3	ILMN_1671149	3.4e-19
SAA4	ILMN_1668055	8.6e-66		CREB5	ILMN_1731714	3.5e-19
LOC730092	ILMN_1910120	8.6e-66		C18ORF34	ILMN_1673320	3.5e-19
CKAP2L	ILMN_1751776	9.2e-66		FLJ21986	ILMN_1677038	3.6e-19
HOXA2	ILMN_1799836	9.2e-66		BOLA2	ILMN_1659343	3.7e-19
C16ORF13	ILMN_2369826	9.7e-66		GALNTL2	ILMN_1813104	3.7e-19
SPDEF	ILMN_2161330	9.8e-66		CDKN1C	ILMN_1718565	3.8e-19
AFTPH	ILMN_2402766	1e-65		KIAA1202	ILMN_1763442	4e-19
ZDHHC16	ILMN_2362457	1e-65		C17ORF71	ILMN_1807533	4.1e-19
TOP2A	ILMN_1686097	1e-65		LOXL4	ILMN_2179083	4.5e-19
GRK5	ILMN_2096719	1e-65		AKR1C3	ILMN_1713124	4.5e-19
CFD	ILMN_1777190	1e-65		FSTL1	ILMN_2201678	4.8e-19
C16ORF59	ILMN_1656452	1.1e-65		C8ORF33	ILMN_1706275	4.8e-19
ACVRL1	ILMN_1807493	1.1e-65		CDH23	ILMN_1783149	4.8e-19
HS.402146	ILMN_1862737	1.1e-65		EHD2	ILMN_1808777	5.3e-19
KIF2C	ILMN_1685916	1.1e-65		FLNC	ILMN_1715748	5.4e-19
DHDDS	ILMN_2405642	1.1e-65		GABRP	ILMN_1689146	5.4e-19
HLF	ILMN_1722829	1.1e-65		NR2C2AP	ILMN_2135798	5.6e-19
CHST3	ILMN_1723481	1.2e-65		OLFML3	ILMN_1727532	5.8e-19
GFRA2	ILMN_1656300	1.2e-65		CXCL12	ILMN_1803825	5.8e-19
ITM2A	ILMN_2076600	1.3e-65		TF	ILMN_1768425	5.9e-19
HSPA12B	ILMN_1676897	1.3e-65		SERPINB5	ILMN_1793888	6.3e-19
MAP1LC3C	ILMN_1711331	1.3e-65		DUT	ILMN_2374778	6.3e-19
RNF38	ILMN_1793616	1.3e-65		TGFBR2	ILMN_1726245	6.5e-19
ARFGEF2	ILMN_1789990	1.5e-65		CCT5	ILMN_1706246	6.8e-19
HK1	ILMN_2382990	1.5e-65		TPM2	ILMN_1789196	6.8e-19
NDUFB11	ILMN_1749709	1.5e-65		SPRY1	ILMN_1691860	7.6e-19
HS.491292	ILMN_1844919	1.5e-65		OMD	ILMN_1749846	7.8e-19
MGC12760	ILMN_1780496	1.6e-65		SYNM	ILMN_1712075	7.9e-19
NR3C2	ILMN_2210934	1.6e-65		RPL13	ILMN_1709039	8e-19
OIP5	ILMN_2196984	1.7e-65		OGN	ILMN_2387105	8.1e-19
NUAK2	ILMN_2094952	1.7e-65		PFDN6	ILMN_1661490	8.3e-19
CNTFR	ILMN_1809456	1.7e-65		CLEC14A	ILMN_2142185	8.3e-19
TMTC1	ILMN_1811426	1.8e-65		TPM2	ILMN_1757604	8.4e-19
ROCK2	ILMN_1659099	1.8e-65		FXYD1	ILMN_2345292	8.6e-19
PDGFD	ILMN_2376859	1.8e-65		LOC728919	ILMN_1655819	8.9e-19
BRMS1	ILMN_1719165	1.8e-65		PIK3R1	ILMN_1760303	8.9e-19
FAM73A	ILMN_2123559	1.8e-65		IGF1	ILMN_1709613	9.1e-19
FOXM1	ILMN_2344971	1.9e-65		ACTL6A	ILMN_2328280	9.2e-19
PTTG3	ILMN_2049021	1.9e-65		XPOT	ILMN_2188374	9.2e-19
TBC1D4	ILMN_1688098	1.9e-65		SPRY1	ILMN_2329914	9.7e-19
PAQR4	ILMN_1660793	2e-65		HNRNPAB	ILMN_1651262	1e-18
ASPM	ILMN_1815184	2.1e-65		MYLK	ILMN_1691476	1.1e-18
AP1M2	ILMN_1705861	2.3e-65		PTPRM	ILMN_1744937	1.1e-18
ANXA9	ILMN_2217601	2.5e-65		RANBP1	ILMN_2109156	1.1e-18
CYCSL1	ILMN_2061419	2.5e-65		DARS2	ILMN_1676191	1.1e-18
STON1	ILMN_1668592	2.5e-65		DST	ILMN_2238302	1.1e-18
VWCE	ILMN_1760315	2.7e-65		NDN	ILMN_1692058	1.2e-18
PPFIBP1	ILMN_1679460	2.7e-65		GABPB2	ILMN_1761147	1.2e-18
HMMR	ILMN_2409220	2.7e-65		EGFLAM	ILMN_1654109	1.2e-18
RASL12	ILMN_1806403	2.8e-65		ECM2	ILMN_2228938	1.2e-18
ROGDI	ILMN_1722738	2.8e-65		LOC645317	ILMN_1815124	1.3e-18
MRPL42	ILMN_2356895	3e-65		APM-1	ILMN_1796737	1.3e-18
CDCA8	ILMN_1709294	3e-65		SNCAIP	ILMN_1807969	1.3e-18
DENND2A	ILMN_1666503	3.1e-65		HSPB2	ILMN_1671046	1.3e-18
LRCH2	ILMN_1720606	3.3e-65		SRPX	ILMN_1709486	1.3e-18
VWF	ILMN_1752755	3.3e-65		ZNF385D	ILMN_1710268	1.4e-18
TBCC	ILMN_1743352	3.4e-65		PELI2	ILMN_1780132	1.4e-18
WISP1	ILMN_1713499	3.4e-65		TENC1	ILMN_1685042	1.4e-18
KLF11	ILMN_1673207	3.5e-65		RRS1	ILMN_1767658	1.4e-18
HAGHL	ILMN_1793201	3.7e-65		MEIS1	ILMN_1705685	1.4e-18
TMEM100	ILMN_1698259	3.8e-65		STIP1	ILMN_1789510	1.5e-18
C7ORF41	ILMN_1672605	3.9e-65		FLVCR1	ILMN_1661596	1.6e-18
TMEM57	ILMN_1718831	4.1e-65		PHYHD1	ILMN_2183692	1.7e-18
CD36	ILMN_1796094	4.1e-65		RBM35A	ILMN_1749180	1.7e-18
CCBE1	ILMN_2122511	4.1e-65		TGFBR3	ILMN_1784287	1.8e-18
BCAS4	ILMN_1808059	4.3e-65		LOC650518	ILMN_1675852	1.9e-18
CENPF	ILMN_1664516	4.4e-65		ARHGAP23	ILMN_1764571	1.9e-18
ZNHIT2	ILMN_1810392	4.5e-65		NXF1	ILMN_1705783	1.9e-18
MTX1	ILMN_1667222	4.6e-65		SH3D19	ILMN_1653133	2e-18
HAS3	ILMN_1794501	5.5e-65		GPR19	ILMN_1805973	2.2e-18
EEPD1	ILMN_1811616	5.7e-65		HS.194225	ILMN_1843949	2.3e-18
TRIM11	ILMN_1718619	5.7e-65		IGFBP6	ILMN_1669362	2.4e-18
NLGN1	ILMN_1739521	5.9e-65		WDR12	ILMN_2045729	2.5e-18
NAT14	ILMN_1784113	6.3e-65		NTRK2	ILMN_2357855	2.8e-18
CDO1	ILMN_2234187	6.3e-65		HNRNPAB	ILMN_1696485	2.9e-18
KLF6	ILMN_1700727	6.4e-65		PSMB5	ILMN_1744649	2.9e-18
DCN	ILMN_2347145	6.4e-65		PMP22	ILMN_1785646	3e-18
RAB25	ILMN_1791826	6.5e-65		ADRM1	ILMN_2389013	3.1e-18
EXO1	ILMN_1673721	6.7e-65		PHF19	ILMN_1745420	3.3e-18
YRDC	ILMN_1736008	6.8e-65		LOC642197	ILMN_1783469	3.5e-18
PPP1R1A	ILMN_2056606	6.8e-65		TCF7L2	ILMN_1672486	3.6e-18
CEP55	ILMN_1747016	6.9e-65		IL17B	ILMN_1766707	3.7e-18
RPA3	ILMN_1716895	6.9e-65		LEFTY2	ILMN_1781256	3.7e-18
PRELP	ILMN_2395156	7e-65		WNT11	ILMN_1662188	4.7e-18
RCBTB2	ILMN_2148668	7e-65		MSRB3	ILMN_2332553	4.7e-18
BCL9	ILMN_1704452	7.2e-65		TOMM40	ILMN_1683475	5.1e-18
UACA	ILMN_1703273	7.3e-65		IL33	ILMN_1809099	5.3e-18
KL	ILMN_2352077	7.4e-65		ROBO3	ILMN_1731561	5.5e-18
PRO1853	ILMN_2394132	7.4e-65		TLCD1	ILMN_1784655	5.5e-18
PTGR2	ILMN_2105253	7.6e-65		C5ORF4	ILMN_1728742	5.7e-18
ZNF682	ILMN_2313889	7.7e-65		SPG20	ILMN_1801236	6.1e-18
EPAS1	ILMN_1704753	7.7e-65		MRPS7	ILMN_1813389	6.1e-18
CXXC5	ILMN_1745256	7.7e-65		PRKCDBP	ILMN_1793476	6.2e-18
TCF7L1	ILMN_1733841	8e-65		CD34	ILMN_2341229	6.2e-18
ZNF434	ILMN_1684591	8.2e-65		MARS	ILMN_1799819	6.4e-18
LHX6	ILMN_1715189	8.3e-65		CAV1	ILMN_1687583	6.4e-18
HYLS1	ILMN_1747078	8.5e-65		DPY30	ILMN_2131882	6.7e-18
EPRS	ILMN_1783695	8.5e-65		HOXA9	ILMN_1739582	6.8e-18
GJB2	ILMN_1769388	8.5e-65		ENY2	ILMN_2166865	7e-18
ANK2	ILMN_1776363	8.6e-65		CDO1	ILMN_2234187	7.3e-18
FLJ43663	ILMN_1794233	8.7e-65		SLC25A37	ILMN_1715969	7.8e-18
OLFML2A	ILMN_1761425	8.7e-65		C17ORF41	ILMN_1686835	8e-18
CUGBP2	ILMN_2400947	8.9e-65		ANXA8L2	ILMN_2186983	8.5e-18
CKS2	ILMN_1756326	9.1e-65		PSMA6	ILMN_2151818	8.5e-18
PVRL3	ILMN_2188521	9.9e-65		PSMG1	ILMN_1659285	8.7e-18
CCNB1	ILMN_1712803	1.1e-64		KIT	ILMN_1790160	8.8e-18
NEK2	ILMN_2051373	1.1e-64		MRPL15	ILMN_2103720	8.8e-18
LILRB5	ILMN_2339294	1.1e-64		DKFZP761P0423	ILMN_1757872	9.1e-18
EGR2	ILMN_1743199	1.1e-64		CCT2	ILMN_1679382	9.6e-18
JTV1	ILMN_1673252	1.2e-64		PTPRB	ILMN_1672102	9.7e-18
LEP	ILMN_2207504	1.2e-64		C7ORF41	ILMN_1672605	9.7e-18
GPX3	ILMN_1726666	1.2e-64		TMEM47	ILMN_2129234	1e-17
IFRD1	ILMN_1667561	1.3e-64		NUDT1	ILMN_2330243	1e-17
LOC90586	ILMN_2219618	1.3e-64		DHTKD1	ILMN_1664369	1.1e-17
CXCL12	ILMN_1689111	1.4e-64		SHMT2	ILMN_1661264	1.1e-17
ADRB2	ILMN_1695590	1.4e-64		RCAN2	ILMN_2120210	1.2e-17
KIF4A	ILMN_1799667	1.4e-64		BOLA2	ILMN_2298511	1.2e-17
NSMCE1	ILMN_1697962	1.4e-64		PDZD2	ILMN_1729095	1.3e-17
ABCA6	ILMN_1795507	1.4e-64		NUDT5	ILMN_1711314	1.3e-17
DPP3	ILMN_2349129	1.4e-64		RAE1	ILMN_1781454	1.3e-17
KIAA0408	ILMN_1661519	1.5e-64		PROM1	ILMN_1786720	1.4e-17
SASH1	ILMN_2185984	1.5e-64		STRA13	ILMN_1769634	1.5e-17
LASS2	ILMN_2400500	1.6e-64		COMMD5	ILMN_2300396	1.5e-17
C1ORF176	ILMN_2117569	1.6e-64		F3	ILMN_1797009	1.5e-17
MATN2	ILMN_1698685	1.6e-64		SCGB3A1	ILMN_1679666	1.5e-17
SLC29A3	ILMN_1717326	1.7e-64		SOX18	ILMN_1812968	1.6e-17
TACC3	ILMN_1724407	1.7e-64		LOC399942	ILMN_1765701	1.6e-17
TMEM17	ILMN_2210386	1.7e-64		FNDC4	ILMN_1663032	1.6e-17
INPP1	ILMN_1667239	1.8e-64		CRIM1	ILMN_2146418	1.7e-17
NOL10	ILMN_1775011	1.8e-64		ARFGEF1	ILMN_1728471	1.8e-17
HS.530359	ILMN_1817377	1.9e-64		RHOJ	ILMN_2107613	1.8e-17
NAALAD2	ILMN_1740024	1.9e-64		FBXL6	ILMN_1799389	2e-17
HS.46506	ILMN_1880425	2e-64		AHNAK	ILMN_1714567	2e-17
SLC44A4	ILMN_1719250	2.1e-64		LOC642197	ILMN_1733374	2e-17
SNRPC	ILMN_2086064	2.3e-64		CCDC92	ILMN_1731107	2.1e-17
UNC84B	ILMN_2099301	2.4e-64		EBF3	ILMN_1707232	2.1e-17
BIRC5	ILMN_2349459	2.5e-64		MRPS17	ILMN_1804851	2.2e-17
CHD9	ILMN_1762972	2.6e-64		PSMD14	ILMN_1737396	2.2e-17
DARC	ILMN_1723684	2.6e-64		BXDC2	ILMN_1679800	2.4e-17
PDE9A	ILMN_2306540	2.6e-64		PRDX1	ILMN_2366388	2.5e-17
C6ORF59	ILMN_1655572	2.7e-64		LOC728910	ILMN_1658569	2.6e-17
AURKB	ILMN_1684217	2.9e-64		FAM149A	ILMN_1786278	2.6e-17
AFF1	ILMN_2129015	3e-64		TCF7L1	ILMN_1733841	2.8e-17
HMMR	ILMN_1781942	3.2e-64		LOC728554	ILMN_1813246	3e-17
ALDH1L1	ILMN_1802167	3.5e-64		DDR2	ILMN_2410523	3.1e-17
MRPS34	ILMN_2210482	3.5e-64		TNFSF12	ILMN_1683700	3.1e-17
MTP18	ILMN_2355665	3.6e-64		DSC3	ILMN_1765363	3.2e-17
PAICS	ILMN_1773760	3.6e-64		COL17A1	ILMN_1799105	3.2e-17
FLJ22184	ILMN_2387471	3.8e-64		ZNF165	ILMN_1806502	3.4e-17
BIN1	ILMN_1674160	3.8e-64		CD93	ILMN_1704730	3.5e-17
GAPDH	ILMN_1802252	3.9e-64		IL17D	ILMN_1753823	3.6e-17
C10ORF54	ILMN_2205963	3.9e-64		COX6A1	ILMN_1783636	3.8e-17
ATP6V0C	ILMN_1789005	3.9e-64		MXD4	ILMN_1756541	3.8e-17
VKORC1	ILMN_1739946	4e-64		DPYSL2	ILMN_1672503	3.9e-17
LOC646723	ILMN_1694778	4e-64		C11ORF60	ILMN_1677080	3.9e-17
IGF1	ILMN_1709613	4.2e-64		C8ORF38	ILMN_1727618	4.5e-17
ZFAND5	ILMN_1795228	4.2e-64		ALAD	ILMN_1747577	4.8e-17
NKTR	ILMN_2330994	4.3e-64		SORBS2	ILMN_1716407	4.9e-17
ZNF549	ILMN_2227495	4.4e-64		CBX7	ILMN_1657361	5e-17
SOD3	ILMN_1690034	4.4e-64		DSCR6	ILMN_1709257	5.1e-17
ADHFE1	ILMN_1702858	4.5e-64		SERPING1	ILMN_1670305	5.1e-17
SOBP	ILMN_1666502	4.5e-64		POLR3GL	ILMN_1760667	5.1e-17
FAM43A	ILMN_1706015	4.7e-64		STEAP2	ILMN_2344298	5.2e-17
TRMT12	ILMN_1809944	4.9e-64		ACTA2	ILMN_1671703	5.3e-17
CRB3	ILMN_2405680	5e-64		FAT2	ILMN_2128931	5.3e-17
XRCC2	ILMN_2204909	5.1e-64		HN1	ILMN_2384591	5.4e-17
ETS1	ILMN_1687538	5.1e-64		FKBP4	ILMN_1782045	5.5e-17
LAMA2	ILMN_1788019	5.3e-64		RPL36A	ILMN_2112811	5.5e-17
FAM162B	ILMN_1751326	5.5e-64		USP38	ILMN_1704876	5.7e-17
PRO0628	ILMN_2213834	5.7e-64		PDGFRL	ILMN_1680339	5.7e-17
UQCRQ	ILMN_1666471	5.8e-64		TGFBR2	ILMN_2384241	6e-17
TIMP2	ILMN_1721876	6e-64		MRPL17	ILMN_1797933	6.3e-17
HS.562875	ILMN_1915783	6.2e-64		CFH	ILMN_1657803	6.3e-17
PTPN11	ILMN_1778236	6.2e-64		CAPN3	ILMN_1687971	6.5e-17
SLC44A4	ILMN_1730977	6.4e-64		SLBP	ILMN_1753353	6.9e-17
VAMP8	ILMN_2190084	6.6e-64		C21ORF63	ILMN_1695959	7.2e-17
RAG1AP1	ILMN_1776522	6.7e-64		SVIL	ILMN_1671404	7.3e-17
KCTD12	ILMN_1742332	7.7e-64		ZNF167	ILMN_1761409	7.6e-17
NUMB	ILMN_1705114	7.7e-64		ABCB1	ILMN_1812070	7.6e-17
LPHN2	ILMN_1697548	7.9e-64		DPT	ILMN_1708107	8.6e-17
C16ORF53	ILMN_2194828	8.8e-64		SORBS1	ILMN_2326262	8.8e-17
MRPL24	ILMN_1695576	8.8e-64		FEZ1	ILMN_1779071	8.9e-17
ARHGEF10	ILMN_2132809	9.1e-64		NFIX	ILMN_1694325	9.1e-17
ARMET	ILMN_2183510	9.8e-64		LOC652846	ILMN_1799098	9.3e-17
FAM83H	ILMN_1751328	9.9e-64		MYBPC1	ILMN_1752075	9.6e-17
TGFBR3	ILMN_1784287	1e-63		TXN	ILMN_2038776	9.9e-17
SF3B4	ILMN_1722648	1.1e-63		PPAP2A	ILMN_2343278	1e-16
UBFD1	ILMN_1700811	1.1e-63		HOXA4	ILMN_1677018	1e-16
POLR2J4	ILMN_1699383	1.1e-63		FAM162B	ILMN_1751326	1.1e-16
CATSPER2	ILMN_2286014	1.1e-63		PDGFD	ILMN_2376859	1.1e-16
NUP210	ILMN_1784467	1.1e-63		ARID5B	ILMN_1721626	1.2e-16
VPS28	ILMN_1790797	1.2e-63		FBLN1	ILMN_1700541	1.2e-16
LEPR	ILMN_1731966	1.2e-63		FREM1	ILMN_1715452	1.2e-16
ZFP42	ILMN_1751127	1.3e-63		WDR12	ILMN_1770692	1.3e-16
DLC1	ILMN_1698020	1.3e-63		DEFB1	ILMN_1686573	1.4e-16
PDZD2	ILMN_1729095	1.3e-63		ZBTB4	ILMN_1795905	1.4e-16
NUDT16L1	ILMN_1735415	1.3e-63		EFEMP2	ILMN_1653203	1.4e-16
TBCE	ILMN_1725183	1.3e-63		ESAM	ILMN_1668092	1.5e-16
GSPT1	ILMN_1750130	1.4e-63		TDRD10	ILMN_1751630	1.5e-16
PRRG1	ILMN_1781791	1.4e-63		RFC3	ILMN_1658143	1.5e-16
TBC1D7	ILMN_1661622	1.4e-63		EPAS1	ILMN_1704753	1.5e-16
PVRL3	ILMN_1727633	1.4e-63		FES	ILMN_1693650	1.6e-16
GPM6B	ILMN_1704665	1.4e-63		NR2F1	ILMN_1786197	1.6e-16
CCT3	ILMN_1651828	1.5e-63		PRDX1	ILMN_2366391	1.7e-16
LCAT	ILMN_1815102	1.5e-63		RAB3IP	ILMN_2291619	1.8e-16
RHBDL2	ILMN_2053536	1.7e-63		COX7A1	ILMN_1662419	1.8e-16
KLHL3	ILMN_1770641	1.8e-63		LOC653499	ILMN_2064860	1.9e-16
MCM2	ILMN_1681503	1.9e-63		ALDH1A3	ILMN_2139970	2e-16
LPL	ILMN_1786444	2e-63		MAPKAPK5	ILMN_2322935	2.1e-16
MEG3	ILMN_1671149	2e-63		HSPA9	ILMN_1679209	2.1e-16
AMT	ILMN_1665331	2.1e-63		CLEC3B	ILMN_1682176	2.1e-16
APOLD1	ILMN_1723522	2.2e-63		PELI1	ILMN_1679268	2.2e-16
PTHR1	ILMN_1795166	2.3e-63		IRX4	ILMN_1684108	2.2e-16
PHF3	ILMN_1798164	2.3e-63		LPP	ILMN_1651254	2.2e-16
KIAA1881	ILMN_1852022	2.4e-63		H2AFY	ILMN_2373495	2.3e-16
SPTBN1	ILMN_1714228	2.4e-63		SEMA6A	ILMN_1713529	2.3e-16
CDCA3	ILMN_1737728	2.5e-63		ADORA3	ILMN_1733259	2.4e-16
TSPAN7	ILMN_2120695	2.6e-63		LAMC2	ILMN_1653824	2.4e-16
CLCN6	ILMN_1763036	2.6e-63		FERMT2	ILMN_1695290	2.6e-16
PKMYT1	ILMN_1766658	2.6e-63		CKMT2	ILMN_1764266	2.6e-16
RMI1	ILMN_1754051	2.7e-63		ZFP36L2	ILMN_2150258	2.8e-16
PSMA5	ILMN_1759952	2.7e-63		SMC2	ILMN_2411190	2.8e-16
MRPL3	ILMN_1713143	2.7e-63		MOBKL2B	ILMN_1717046	2.9e-16
PRELID1	ILMN_2179652	2.8e-63		RANBP1	ILMN_1721457	2.9e-16
IRF7	ILMN_2349061	2.8e-63		HPSE	ILMN_2092850	3e-16
CNPY3	ILMN_1812967	2.8e-63		PLEKHH2	ILMN_1806752	3.1e-16
KIAA0859	ILMN_2343624	2.8e-63		HEYL	ILMN_1654324	3.1e-16
TMEM88	ILMN_1757129	2.8e-63		MEOX1	ILMN_1657145	3.1e-16
FLJ22184	ILMN_1765636	2.9e-63		NOLC1	ILMN_2184640	3.3e-16
PTGS2	ILMN_1677511	3e-63		PEAR1	ILMN_2407669	3.3e-16
PCDH18	ILMN_1799026	3.3e-63		ABLIM1	ILMN_1785424	3.6e-16
C11ORF48	ILMN_1739345	3.3e-63		GPR177	ILMN_2399769	3.8e-16
POLD4	ILMN_1803772	3.4e-63		RERE	ILMN_1802380	3.9e-16
STYXL1	ILMN_2210729	3.5e-63		GEMIN6	ILMN_1707484	3.9e-16
SLC35B1	ILMN_1727840	3.6e-63		ANAPC11	ILMN_1722102	4e-16
PSMD12	ILMN_1691428	3.7e-63		SLC2A12	ILMN_1766261	4e-16
FSTL1	ILMN_2201678	3.7e-63		CDC42EP5	ILMN_1774982	4e-16
CD36	ILMN_1784863	3.7e-63		ADH1B	ILMN_1811598	4.1e-16
SRF	ILMN_1803398	3.7e-63		CACYBP	ILMN_1726574	4.2e-16
THOC6	ILMN_1679880	3.8e-63		PLAGL1	ILMN_1815121	4.2e-16
HS.539114	ILMN_1853775	3.8e-63		AASS	ILMN_1678323	4.2e-16
FAM158A	ILMN_1755677	3.9e-63		IL4I1	ILMN_1659960	4.4e-16
LOC642342	ILMN_1770818	4.2e-63		ROPN1	ILMN_1668766	4.4e-16
ZMYND10	ILMN_2125763	4.2e-63		REEP6	ILMN_1697460	4.5e-16
KLF2	ILMN_1735930	4.3e-63		OLFML1	ILMN_1776151	4.6e-16
HJURP	ILMN_1703906	4.3e-63		TXN	ILMN_1680314	4.6e-16
CD59	ILMN_1724789	4.3e-63		OLFM4	ILMN_2116877	4.7e-16
C16ORF56	ILMN_1777129	4.5e-63		TMEM106C	ILMN_1692511	4.7e-16
GSTTP2	ILMN_2246548	4.5e-63		BNC2	ILMN_1656373	4.8e-16
UHRF1	ILMN_1786065	4.6e-63		GPM6B	ILMN_1704665	4.9e-16
PAICS	ILMN_2392546	4.8e-63		SAMD5	ILMN_1755215	5e-16
PRLR	ILMN_2175236	4.9e-63		CSRP1	ILMN_1811921	5.1e-16
HS.193784	ILMN_1845086	5e-63		RAD51C	ILMN_1695386	5.6e-16
LYPLA2	ILMN_1764628	5e-63		C14ORF45	ILMN_1806456	5.8e-16
GAPDH	ILMN_2038778	5.1e-63		GNG11	ILMN_1782419	5.9e-16
AXUD1	ILMN_1703123	5.1e-63		SNRPF	ILMN_1678966	6.3e-16
LIPE	ILMN_1670693	5.5e-63		KCTD12	ILMN_1742332	6.7e-16
TFPT	ILMN_1709451	5.5e-63		FBXL6	ILMN_2352216	6.9e-16
P2RX4	ILMN_1813846	5.6e-63		IL11RA	ILMN_1664912	7.1e-16
FLAD1	ILMN_1663667	5.7e-63		CD300LG	ILMN_2174805	7.5e-16
CCNA2	ILMN_1786125	5.9e-63		STARD13	ILMN_2257607	7.8e-16
ELMOD2	ILMN_1765159	6e-63		C8ORF32	ILMN_1695491	7.8e-16
CAV2	ILMN_2360730	6.2e-63		ELL3	ILMN_1771264	8.3e-16
CENPM	ILMN_2368718	6.4e-63		CLDN11	ILMN_1754103	8.4e-16
SIAH2	ILMN_1801313	6.4e-63		PPP3R1	ILMN_1796962	8.7e-16
LPIN1	ILMN_1671554	6.6e-63		TGFB1I1	ILMN_2389876	9e-16
FKBP14	ILMN_2150294	6.7e-63		PROL1	ILMN_1729476	9e-16
RAB11FIP2	ILMN_2072541	6.8e-63		STAC2	ILMN_1718295	9e-16
DYNLRB1	ILMN_2157435	6.9e-63		THOC3	ILMN_2415926	9e-16
EXOSC1	ILMN_2396648	6.9e-63		RIPK2	ILMN_1758939	1e-15
TOR1A	ILMN_1805812	6.9e-63		MAGMAS	ILMN_1763884	1.1e-15
PARN	ILMN_1724811	7e-63		RECK	ILMN_1688630	1.1e-15
NUSAP1	ILMN_2409298	7.3e-63		MMP28	ILMN_2399016	1.1e-15
RHOD	ILMN_2089167	7.6e-63		RPL29	ILMN_1737517	1.2e-15
TMED4	ILMN_1804148	7.6e-63		CD248	ILMN_1726589	1.2e-15
CCND2	ILMN_2067656	7.8e-63		DLK2	ILMN_1676728	1.2e-15
DDX39	ILMN_1747303	8.1e-63		PGAM5	ILMN_1789944	1.2e-15
ATP5J2	ILMN_2310621	8.2e-63		TMEM178	ILMN_2104295	1.2e-15
SNTB2	ILMN_1808374	8.3e-63		NOTCH4	ILMN_1711157	1.2e-15
C4ORF29	ILMN_1761963	8.5e-63		CTDSP1	ILMN_1728163	1.3e-15
AKR1C2	ILMN_2412336	8.6e-63		MEF2C	ILMN_1742544	1.4e-15
INMT	ILMN_1781149	8.7e-63		TAGLN	ILMN_2400935	1.4e-15
LRRC15	ILMN_1709717	8.9e-63		NME1-NME2	ILMN_1693430	1.4e-15
LOC91461	ILMN_1734445	8.9e-63		HSP90AB1	ILMN_1673711	1.5e-15
NUBP2	ILMN_1657237	9.5e-63		MGC42367	ILMN_1776121	1.5e-15
FAM89A	ILMN_2285817	9.5e-63		LUZP1	ILMN_1714159	1.5e-15
MAD2L1	ILMN_1777564	9.6e-63		NOL5A	ILMN_2044832	1.5e-15
KIAA1128	ILMN_2129388	9.6e-63		CPXM2	ILMN_1741688	1.6e-15
AQP7P2	ILMN_1672057	1e-62		CHCHD9	ILMN_1677237	1.6e-15
REPS2	ILMN_2405797	1e-62		STARD13	ILMN_1660451	1.6e-15
RYR3	ILMN_1796455	1.1e-62		PPP2R2A	ILMN_1788961	1.6e-15
LOC653764	ILMN_1677946	1.2e-62		GRPEL2	ILMN_1721138	1.7e-15
TSSC1	ILMN_2129349	1.2e-62		SCARA5	ILMN_1751062	1.7e-15
C7ORF47	ILMN_1741475	1.3e-62		OR7E156P	ILMN_2090351	1.7e-15
MTL5	ILMN_1661778	1.3e-62		COX17	ILMN_2187718	1.7e-15
PYGO2	ILMN_1695334	1.3e-62		MST4	ILMN_1676159	1.8e-15
KLF6	ILMN_1737406	1.4e-62		MMRN1	ILMN_1660114	1.8e-15
ZNF14	ILMN_1692145	1.4e-62		CDC6	ILMN_1785914	1.9e-15
ANKRD44	ILMN_2059844	1.4e-62		ABCA6	ILMN_1701551	1.9e-15
STRBP	ILMN_1808783	1.4e-62		C7	ILMN_1687848	1.9e-15
HS.453857	ILMN_1850087	1.4e-62		C14ORF139	ILMN_1684357	2e-15
ATP6V1F	ILMN_2099783	1.6e-62		ADAMTS9	ILMN_1805543	2.1e-15
SIRPA	ILMN_2372974	1.7e-62		TMEM43	ILMN_1698605	2.1e-15
GBA	ILMN_2364110	1.7e-62		TWIST2	ILMN_1677429	2.1e-15
LOC653147	ILMN_1720438	1.7e-62		SYDE1	ILMN_1755822	2.1e-15
LEPR	ILMN_2234956	1.7e-62		PLP2	ILMN_1738767	2.1e-15
FBXO11	ILMN_2285112	1.7e-62		MEOX1	ILMN_2414568	2.3e-15
BCDIN3D	ILMN_1796113	1.7e-62		COX5A	ILMN_1704477	2.3e-15
RPL23AP13	ILMN_1752897	1.8e-62		RUVBL1	ILMN_1656540	2.3e-15
ITIH5	ILMN_2335557	1.9e-62		TIMP4	ILMN_1663399	2.5e-15
PLIN	ILMN_1665562	1.9e-62		HS.371609	ILMN_1865764	2.6e-15
REV3L	ILMN_2199947	1.9e-62		HSP90AA1	ILMN_2373515	2.9e-15
ECE2	ILMN_1762883	2e-62		PTGES2	ILMN_2345016	2.9e-15
LOC650152	ILMN_1660775	2e-62		EMP1	ILMN_1801616	2.9e-15
CFH	ILMN_1657803	2e-62		SAE1	ILMN_1657204	2.9e-15
FLJ46309	ILMN_2194852	2.1e-62		LOC653879	ILMN_1713182	3.1e-15
NPR2	ILMN_1808898	2.2e-62		ADC	ILMN_1659599	3.2e-15
HS.544637	ILMN_1872419	2.2e-62		SOX7	ILMN_1815032	3.2e-15
FXYD1	ILMN_1764022	2.2e-62		SOSTDC1	ILMN_1715463	3.4e-15
ODF2	ILMN_1671288	2.2e-62		PDCL3	ILMN_1667925	3.4e-15
TRAF2	ILMN_1691487	2.3e-62		CLEC1A	ILMN_1691339	3.5e-15
LASS2	ILMN_1726108	2.3e-62		AKAP13	ILMN_2396956	3.6e-15
NRSN2	ILMN_1770911	2.4e-62		UFD1L	ILMN_1665737	3.6e-15
BGN	ILMN_2206746	2.5e-62		DPP3	ILMN_1700822	3.7e-15
MAPKAP1	ILMN_2268068	2.5e-62		STEAP2	ILMN_1809101	3.9e-15
HNRNPF	ILMN_1668179	2.6e-62		EPN3	ILMN_1726893	4e-15
CD47	ILMN_1771333	2.7e-62		MRPS12	ILMN_2371964	4.2e-15
MAGED2	ILMN_1683576	2.7e-62		KIAA0355	ILMN_1659845	4.3e-15
TM4SF18	ILMN_2169966	2.7e-62		AKAP13	ILMN_1709101	4.3e-15
OLR1	ILMN_1723035	2.8e-62		SLC39A4	ILMN_1706386	4.3e-15
HS.566647	ILMN_1846412	2.9e-62		LOC131873	ILMN_1815679	4.5e-15
ST6GALNAC6	ILMN_1691736	2.9e-62		RUVBL1	ILMN_1693108	4.5e-15
SDHAP3	ILMN_2148679	3e-62		SEH1L	ILMN_2381138	4.6e-15
CHRDL1	ILMN_2184231	3.1e-62		SORBS2	ILMN_2407879	4.6e-15
METRN	ILMN_1712583	3.1e-62		ARHGEF10	ILMN_2132809	4.8e-15
GPR68	ILMN_1671142	3.1e-62		LRRC45	ILMN_1742507	4.9e-15
APEX2	ILMN_1652505	3.3e-62		LOC728554	ILMN_1691949	5.1e-15
DMD	ILMN_1761812	3.5e-62		PDE9A	ILMN_2306540	5.1e-15
FAM102A	ILMN_2401779	3.5e-62		UCK2	ILMN_1768662	5.1e-15
DMRT2	ILMN_1751785	3.7e-62		NLRX1	ILMN_1723768	5.2e-15
TSPAN7	ILMN_1809291	3.9e-62		DENR	ILMN_1760954	5.4e-15
ODF2	ILMN_1730698	3.9e-62		PPAP2B	ILMN_2408683	5.5e-15
SALL4	ILMN_1695687	4.1e-62		DHDH	ILMN_1689200	5.6e-15
STXBP2	ILMN_2159453	4.2e-62		PRIM2A	ILMN_1742922	5.7e-15
HS.541829	ILMN_1874362	4.4e-62		C1S	ILMN_1781626	5.8e-15
GYG2	ILMN_2319424	4.4e-62		MRS2	ILMN_1778677	5.9e-15
NPHP3	ILMN_1730539	4.4e-62		TMEM191B	ILMN_1682894	5.9e-15
DTX3L	ILMN_1784380	4.4e-62		LOC641700	ILMN_1705630	5.9e-15
MAML2	ILMN_1765729	4.6e-62		CAPN3	ILMN_2332691	6e-15
RPS15	ILMN_2219131	4.8e-62		RNASE4	ILMN_1776602	6e-15
RUVBL2	ILMN_2120340	4.8e-62		RPL29	ILMN_1771051	6e-15
TM4SF18	ILMN_1739170	4.9e-62		C20ORF52	ILMN_1801633	6.4e-15
PPARG	ILMN_1800225	5.2e-62		PPM1F	ILMN_2059535	6.6e-15
RAB3IL1	ILMN_1741632	5.4e-62		YWHAZ	ILMN_1669286	6.8e-15
HS.12876	ILMN_1900520	5.4e-62		CPSF6	ILMN_1795454	7e-15
IRF7	ILMN_1798181	5.6e-62		MAPKAPK5	ILMN_1699082	7.4e-15
KIF11	ILMN_2143155	5.9e-62		DCN	ILMN_2347145	7.4e-15
RND3	ILMN_1759513	6.1e-62		CPT1A	ILMN_1696316	7.4e-15
TESC	ILMN_1750181	6.1e-62		ID1	ILMN_1665832	7.4e-15
CHRDL1	ILMN_1678233	6.2e-62		TSHZ3	ILMN_1743933	7.6e-15
STARD10	ILMN_1717052	6.3e-62		TIMM23	ILMN_1679555	7.6e-15
EXOSC4	ILMN_1745271	6.6e-62		GPR177	ILMN_1671260	7.7e-15
REPS2	ILMN_1656934	6.8e-62		ABCB1	ILMN_2094875	7.8e-15
CIDEC	ILMN_2174437	7.1e-62		MFGE8	ILMN_1756071	7.9e-15
RPL23AP13	ILMN_2124757	7.1e-62		TUBG1	ILMN_2367743	8.1e-15
H3F3A	ILMN_1699015	7.2e-62		DPP3	ILMN_2349129	8.2e-15
HYAL1	ILMN_1739813	7.4e-62		ANKRD32	ILMN_1805985	8.2e-15
ARHGAP10	ILMN_1736112	7.9e-62		ZNF219	ILMN_1688295	8.4e-15
LOC651309	ILMN_1742431	8.3e-62		RBM5	ILMN_1786893	8.6e-15
RHOQ	ILMN_1810559	9.1e-62		TMEM100	ILMN_1698259	8.7e-15
TBC1D2B	ILMN_2064606	9.3e-62		C20ORF82	ILMN_1772869	8.8e-15
MIF	ILMN_1807074	9.3e-62		DAB2	ILMN_2128428	8.8e-15
NECAB3	ILMN_1749738	9.4e-62		STOX2	ILMN_1803256	8.9e-15
HS.554410	ILMN_1908923	9.4e-62		NOL5A	ILMN_1705407	8.9e-15
DCBLD2	ILMN_1735499	9.6e-62		ME3	ILMN_1793615	9e-15
CBX3	ILMN_1790625	9.7e-62		NAALADL1	ILMN_1770963	9e-15
MRPL23	ILMN_1806123	1e-61		PDE1A	ILMN_1775163	9e-15
FOXA1	ILMN_1766650	1e-61		GUCY1A3	ILMN_2131177	9.1e-15
HS.279208	ILMN_1864959	1e-61		PNPLA7	ILMN_1662587	9.2e-15
SC65	ILMN_1655663	1e-61		DYNC2H1	ILMN_2343310	9.4e-15
MATN3	ILMN_1663171	1.1e-61		MRPS23	ILMN_1687359	9.4e-15
LRIG3	ILMN_2075757	1.1e-61		RFTN2	ILMN_1801441	9.8e-15
KATNAL1	ILMN_1722533	1.2e-61		VGF	ILMN_1757497	1e-14
HS.5724	ILMN_1839019	1.2e-61		RPS15	ILMN_2219131	1e-14
DAAM2	ILMN_1752668	1.2e-61		WDR13	ILMN_1805512	1e-14
SLC25A25	ILMN_1791728	1.3e-61		STK40	ILMN_2075927	1e-14
ZHX3	ILMN_1774387	1.3e-61		AKAP12	ILMN_1684836	1e-14
IL6	ILMN_1699651	1.3e-61		TCEAL7	ILMN_1753525	1.1e-14
LOC400713	ILMN_1745933	1.4e-61		FXYD1	ILMN_1789463	1.2e-14
MOBKL2C	ILMN_1798288	1.4e-61		LRRC45	ILMN_2275803	1.2e-14
C20ORF160	ILMN_1748206	1.4e-61		IFI30	ILMN_1807277	1.2e-14
IPO5	ILMN_2166384	1.5e-61		CTGF	ILMN_2115125	1.2e-14
LOC731049	ILMN_1808591	1.5e-61		SOX15	ILMN_1784217	1.2e-14
MCM4	ILMN_2412860	1.5e-61		UACA	ILMN_1703273	1.2e-14
SEMA6A	ILMN_1713529	1.6e-61		RGL1	ILMN_1654398	1.3e-14
TTK	ILMN_1788166	1.6e-61		LEPR	ILMN_2234956	1.3e-14
ANGPT1	ILMN_2086890	1.6e-61		GSN	ILMN_1787518	1.3e-14
HMGA1	ILMN_2311537	1.6e-61		DPP3	ILMN_1747412	1.3e-14
FAM86A	ILMN_1780298	1.7e-61		AKAP13	ILMN_1752247	1.3e-14
KIAA1688	ILMN_1784436	1.7e-61		C7ORF20	ILMN_1701724	1.3e-14
PBK	ILMN_1673673	1.8e-61		P2RY5	ILMN_1786429	1.5e-14
C1ORF43	ILMN_1729509	1.8e-61		SHANK3	ILMN_2317581	1.5e-14
LOH3CR2A	ILMN_2052135	1.8e-61		RFC2	ILMN_1655733	1.5e-14
ATOX1	ILMN_1670609	1.9e-61
NDUFA13	ILMN_1767139	1.9e-61
GATA3	ILMN_2406656	1.9e-61
TDO2	ILMN_1716859	1.9e-61
HS.333084	ILMN_1880143	1.9e-61
MBNL1	ILMN_1807304	2e-61
C19ORF46	ILMN_1801697	2e-61
H3F3A	ILMN_1656082	2e-61
BIN1	ILMN_2309245	2e-61
C14ORF143	ILMN_2193315	2.1e-61
MKNK1	ILMN_1750429	2.1e-61
ATP6V0B	ILMN_1721391	2.1e-61
KRT8	ILMN_1753584	2.2e-61
LOC653829	ILMN_1743476	2.2e-61
C8ORF51	ILMN_1688772	2.2e-61
RERE	ILMN_2327795	2.2e-61
ALDH1A3	ILMN_1807439	2.3e-61
KCNB1	ILMN_1711092	2.4e-61
PDLIM7	ILMN_1690125	2.4e-61
PPP1CA	ILMN_1695827	2.5e-61
HS.542428	ILMN_1863939	2.5e-61
SLC35E1	ILMN_2059173	2.6e-61
GAPDH	ILMN_1343295	2.7e-61
SKAP2	ILMN_1657129	2.8e-61
TPX2	ILMN_1796949	2.8e-61
CENPM	ILMN_1668814	2.9e-61
DLG7	ILMN_1749829	2.9e-61
TIMP3	ILMN_1701461	3e-61
PPP1R14B	ILMN_1659888	3e-61
GPR137	ILMN_1804332	3e-61
HS.177532	ILMN_1887267	3.1e-61
ADAMTS9	ILMN_1805543	3.1e-61
RAG1AP1	ILMN_2218648	3.1e-61
CENPP	ILMN_1748241	3.1e-61
DOCK7	ILMN_1678629	3.2e-61
C19ORF24	ILMN_1678052	3.2e-61
IFI30	ILMN_1807277	3.2e-61
HS.294603	ILMN_1903568	3.3e-61
TUFM	ILMN_1738369	3.5e-61
TMEM178	ILMN_2104295	3.8e-61
SHE	ILMN_2133996	3.8e-61
RBMS1	ILMN_1666444	3.9e-61
SOX7	ILMN_1815032	3.9e-61
RERE	ILMN_1802380	4e-61
ZNF239	ILMN_1748427	4e-61
SAC3D1	ILMN_1776674	4.1e-61
NBPF20	ILMN_1800414	4.3e-61
LOC728037	ILMN_1814589	4.5e-61
LOC641765	ILMN_1692198	5.4e-61
LOC401317	ILMN_1801122	5.5e-61
NEBL	ILMN_1675927	5.5e-61
PFKFB4	ILMN_1653292	5.5e-61
C16ORF75	ILMN_1790537	5.7e-61
LEF1	ILMN_2213136	5.9e-61
CD300LF	ILMN_2112357	6.1e-61
WDR33	ILMN_1745852	6.1e-61
NDUFA7	ILMN_1675239	6.3e-61
FILIP1L	ILMN_2391150	6.4e-61
LAMA4	ILMN_1795442	6.5e-61
DIAPH2	ILMN_1744046	7e-61
TMEM118	ILMN_1738093	7.5e-61
NEDD9	ILMN_1743619	7.5e-61
CAPN3	ILMN_1687971	7.7e-61
ACSL4	ILMN_1683598	8e-61
TUSC5	ILMN_1776852	8.4e-61
C5ORF29	ILMN_1675191	9.2e-61
TXNIP	ILMN_1697448	9.3e-61
RALY	ILMN_1690610	9.3e-61
RAPGEF3	ILMN_2135258	9.5e-61
ZNF281	ILMN_1683127	9.6e-61
CLCN6	ILMN_1741594	9.6e-61
LEPREL1	ILMN_1657373	1.1e-60
MELK	ILMN_1731184	1.1e-60
HSD17B6	ILMN_1779855	1.2e-60
GGPS1	ILMN_2346856	1.2e-60
HS.276860	ILMN_1821176	1.2e-60
PPAP2A	ILMN_2343278	1.2e-60
SQLE	ILMN_1772241	1.2e-60
AGTRAP	ILMN_2307656	1.3e-60
SBK1	ILMN_1728298	1.3e-60
CPSF2	ILMN_2144116	1.3e-60
CA12	ILMN_2382942	1.4e-60
PSMB4	ILMN_1737862	1.4e-60
ALDH1A3	ILMN_2139970	1.5e-60
UBQLN4	ILMN_1789349	1.5e-60
PFKFB3	ILMN_1660847	1.5e-60
TCTEX1D2	ILMN_1700955	1.6e-60
USP21	ILMN_2349006	1.6e-60
SULT1A3	ILMN_1670517	1.7e-60
NME3	ILMN_1669456	1.7e-60
ZNF471	ILMN_2191720	1.7e-60
C13ORF3	ILMN_1736816	1.8e-60
ALG8	ILMN_1685413	1.8e-60
BOLA2	ILMN_1810680	2e-60
LOC642373	ILMN_1790984	2e-60
HABP4	ILMN_2107991	2.2e-60
SLC25A15	ILMN_2070013	2.2e-60
PRLR	ILMN_1669781	2.3e-60
SCN9A	ILMN_1672591	2.4e-60
HIST1H2BD	ILMN_1758623	2.5e-60
GARS	ILMN_1771026	2.6e-60
NVL	ILMN_1712636	2.6e-60
GTF3C1	ILMN_1789839	2.7e-60
FAM83D	ILMN_1781943	2.8e-60
CLDN11	ILMN_1754103	2.8e-60
PALM	ILMN_1812031	2.9e-60
GAS1	ILMN_1772910	2.9e-60
PPP2R2B	ILMN_1660732	2.9e-60
MRPL55	ILMN_2348090	2.9e-60
OSBPL1A	ILMN_1773063	2.9e-60
HS.209253	ILMN_1836531	3.2e-60
SORBS1	ILMN_2326262	3.3e-60
PLTP	ILMN_1773389	3.3e-60
RBM3	ILMN_2414436	3.3e-60
MRPL47	ILMN_2391522	3.5e-60
CHST7	ILMN_1732831	3.6e-60
CHMP2A	ILMN_1671893	4.2e-60
PPEF1	ILMN_1652017	4.3e-60
LOC645489	ILMN_1744302	4.4e-60
MYCBP2	ILMN_1811972	4.4e-60
TSEN34	ILMN_1673111	4.4e-60
NFIL3	ILMN_1707312	4.5e-60
SMTN	ILMN_1785618	4.5e-60
DHPS	ILMN_1687279	4.5e-60
SDS	ILMN_1811114	4.5e-60
FLJ40504	ILMN_2041222	4.5e-60
TMEM54	ILMN_2059689	4.6e-60
C9ORF64	ILMN_1777318	4.6e-60
FBP1	ILMN_1728799	4.8e-60
KIF20B	ILMN_1712452	4.8e-60
DYNC1LI2	ILMN_1783448	4.9e-60
TIMELESS	ILMN_1735093	4.9e-60
LOC402560	ILMN_1769288	5.1e-60
LMNB2	ILMN_1708101	5.1e-60
CDC25C	ILMN_2407619	5.2e-60
BUD31	ILMN_1710697	5.5e-60
ACBD6	ILMN_1684271	5.7e-60
NUMB	ILMN_2331266	5.9e-60
COMMD5	ILMN_2300396	5.9e-60
NME1	ILMN_1741133	6.1e-60
POLR2I	ILMN_1720542	6.1e-60
CTXN1	ILMN_1759766	6.2e-60
CDH5	ILMN_1719236	6.4e-60
PPAPDC3	ILMN_1690839	6.5e-60
ZBTB9	ILMN_1688853	7e-60
AKR1C4	ILMN_1687757	7.2e-60
GPRASP2	ILMN_1754727	7.3e-60
BRI3BP	ILMN_1797693	7.5e-60
POLA2	ILMN_1696713	8.4e-60
C1ORF31	ILMN_1681741	8.4e-60
MOBKL2B	ILMN_1717046	8.7e-60
ZNF25	ILMN_1808765	8.8e-60
FARSA	ILMN_1778255	9.2e-60
GINS2	ILMN_1809590	9.3e-60
KIAA1128	ILMN_1742124	9.5e-60
ITIH5	ILMN_1731862	9.8e-60
PRDX1	ILMN_2366388	1e-59
LEP	ILMN_2207505	1.1e-59
ANKRD29	ILMN_2075643	1.1e-59
RMND5B	ILMN_1737847	1.1e-59
LOC643318	ILMN_1691582	1.2e-59
SIGIRR	ILMN_1736965	1.2e-59
CHCHD1	ILMN_1672149	1.2e-59
C1ORF86	ILMN_2097790	1.3e-59
C9ORF89	ILMN_1659189	1.3e-59
ZNF121	ILMN_1766613	1.3e-59
PPL	ILMN_1806030	1.4e-59
MARCO	ILMN_1731503	1.4e-59
F12	ILMN_1671766	1.5e-59
H3F3B	ILMN_1695706	1.5e-59
ATP5J2	ILMN_2307883	1.5e-59
RAD51AP1	ILMN_1670353	1.5e-59
SLC7A10	ILMN_1681087	1.5e-59
GTF2IRD1	ILMN_1712628	1.6e-59
RASD1	ILMN_1740426	1.6e-59
TROAP	ILMN_1700337	1.7e-59
KIF24	ILMN_1694126	1.8e-59
SLC6A16	ILMN_1723287	1.9e-59
CNO	ILMN_1685095	1.9e-59
DMTF1	ILMN_2119486	2e-59
EMILIN2	ILMN_1697268	2e-59
NME1	ILMN_2414399	2e-59
PTCHD1	ILMN_1717393	2.1e-59
PQLC1	ILMN_1798620	2.1e-59
GPD1	ILMN_1764175	2.2e-59
SCNM1	ILMN_1746598	2.2e-59
KIF11	ILMN_1794539	2.3e-59
HS.100261	ILMN_1854469	2.3e-59
AK3	ILMN_1778173	2.3e-59
SFRS4	ILMN_2175075	2.3e-59
LOC730994	ILMN_1680774	2.3e-59
APITD1	ILMN_1788135	2.3e-59
ETS2	ILMN_1720158	2.4e-59
KIF23	ILMN_1811472	2.5e-59
CENPM	ILMN_2368721	2.6e-59
PTPRM	ILMN_1744937	2.8e-59
COBLL1	ILMN_1761260	3e-59
C20ORF24	ILMN_1679195	3.1e-59
LOC647954	ILMN_1687867	3.3e-59
CAT	ILMN_1651705	3.3e-59
CD209	ILMN_1676372	3.4e-59
CDCA4	ILMN_1684045	3.5e-59
TYRO3	ILMN_1740169	3.7e-59
KCNJ16	ILMN_1813741	3.7e-59
MSRB3	ILMN_1676088	3.9e-59
HS.546105	ILMN_1863656	3.9e-59
RFX5	ILMN_1741200	4e-59
OLFML1	ILMN_1776151	4e-59
OAF	ILMN_1668345	4.1e-59
SAE1	ILMN_1657204	4.3e-59
ANKFY1	ILMN_1794470	4.9e-59
KLHDC9	ILMN_2405470	5e-59
TPI1	ILMN_2181191	5e-59
FIBP	ILMN_1657797	5e-59
EPN3	ILMN_1726893	5e-59
EXOSC5	ILMN_1659725	5e-59
RALGPS2	ILMN_2276290	5e-59
H3F3A	ILMN_2106331	5.1e-59
KIAA0363	ILMN_1652246	5.2e-59
HDAC11	ILMN_1684690	5.2e-59
LAMA2	ILMN_2339266	5.4e-59
RFTN2	ILMN_1801441	5.8e-59
ARHGAP24	ILMN_1775441	5.9e-59
FAM156A	ILMN_1658160	6e-59
GOT1	ILMN_1656145	6.1e-59
RUVBL1	ILMN_1656540	6.3e-59
KRTAP21-2	ILMN_1791721	6.4e-59
H2AFY	ILMN_1746171	6.4e-59
SEPHS2	ILMN_1687824	6.4e-59
BCL6	ILMN_1737314	6.5e-59
C21ORF34	ILMN_1690703	6.6e-59
ARRDC4	ILMN_1660544	6.8e-59
MGEA5	ILMN_1686750	7e-59
ERAL1	ILMN_1718706	7.1e-59
CSRP2BP	ILMN_1690386	7.2e-59
SGPL1	ILMN_1761531	7.4e-59
CD36	ILMN_1665132	7.4e-59
RCAN1	ILMN_1712112	7.6e-59
RNF187	ILMN_1707372	8.1e-59
FAM108C1	ILMN_1788416	8.3e-59
CDC45L	ILMN_1670238	8.5e-59
RBM45	ILMN_1680378	8.5e-59
FILIP1L	ILMN_1738578	8.6e-59
ARHGAP23	ILMN_1764571	8.8e-59
MB	ILMN_1666109	9.1e-59
KCTD20	ILMN_1803476	9.1e-59
RNPEP	ILMN_1738347	9.2e-59
NTRK2	ILMN_2357855	9.3e-59
TUBB6	ILMN_1702636	9.5e-59
FAM110A	ILMN_2323944	9.5e-59
SEC24B	ILMN_1745469	1e-58
EIF4E2	ILMN_1738326	1e-58
MEOX1	ILMN_2414568	1e-58
CSE1L	ILMN_1665797	1e-58
AFAP1L1	ILMN_1694140	1.1e-58
CENPE	ILMN_1716279	1.1e-58
ZBTB16	ILMN_2305407	1.1e-58
KLHDC9	ILMN_1701918	1.1e-58
ECM2	ILMN_2228938	1.1e-58
BRI3BP	ILMN_1800619	1.1e-58
SSNA1	ILMN_1715705	1.2e-58
MRPS17	ILMN_1804851	1.2e-58
ACSS2	ILMN_2336595	1.2e-58
DEFB1	ILMN_1686573	1.2e-58
SCAND1	ILMN_2372011	1.3e-58
GJC2	ILMN_1723048	1.3e-58
GPR65	ILMN_1734740	1.3e-58
NDC80	ILMN_1664511	1.4e-58
RAB7B	ILMN_1771688	1.4e-58
ZNF295	ILMN_1782110	1.4e-58
LOC161527	ILMN_1695601	1.6e-58
C20ORF24	ILMN_2387599	1.6e-58
TNNT3	ILMN_1720231	1.6e-58
CREB3L4	ILMN_1711171	1.6e-58
PLAUR	ILMN_1691508	1.7e-58
AASS	ILMN_1678323	1.7e-58
TEK	ILMN_2066151	1.7e-58
TMEM134	ILMN_1770977	1.8e-58
TRIB3	ILMN_1787815	1.8e-58
ACAD11	ILMN_1761058	1.9e-58
UNC5B	ILMN_2176502	2e-58
TNXA	ILMN_2115350	2.1e-58
SRP9	ILMN_2099594	2.3e-58
ARV1	ILMN_1800935	2.4e-58
CCDC46	ILMN_2369756	2.4e-58
GPR146	ILMN_1684227	2.5e-58
UTP14A	ILMN_2095820	2.6e-58
NKTR	ILMN_1721621	2.7e-58
CD81	ILMN_1689953	2.7e-58
SLC19A3	ILMN_1716359	2.7e-58
PSRC1	ILMN_1671843	2.8e-58
FMNL2	ILMN_1730491	2.8e-58
LOC653381	ILMN_1692517	2.8e-58
SNRPB	ILMN_1774661	3.1e-58
CPNE8	ILMN_2169761	3.1e-58
PA2G4	ILMN_1728984	3.2e-58
CPNE8	ILMN_1722294	3.3e-58
FBXO33	ILMN_1664826	3.4e-58
ACADL	ILMN_1660890	3.4e-58
OR7E156P	ILMN_2090351	3.6e-58
AGTRAP	ILMN_1802458	3.7e-58
C13ORF34	ILMN_1761486	3.7e-58
ARHGAP11A	ILMN_1673815	3.9e-58
CAPN3	ILMN_2332691	3.9e-58
ALDOA	ILMN_1741148	3.9e-58
TMEM203	ILMN_2073012	4e-58
LOC441124	ILMN_1778111	4e-58
ZBTB4	ILMN_2097793	4e-58
CPXM2	ILMN_1741688	4.1e-58
PIP4K2C	ILMN_1787308	4.2e-58
PEX13	ILMN_1683916	4.3e-58
PPIH	ILMN_1801913	4.3e-58
RAB2B	ILMN_1753002	4.5e-58
LIMA1	ILMN_1704369	4.6e-58
MYO9A	ILMN_2173919	4.9e-58
NMRAL1	ILMN_1709814	5.1e-58
C14ORF180	ILMN_1693951	5.1e-58
ANKAR	ILMN_2112829	5.3e-58
ATP1A2	ILMN_1777411	5.4e-58
CDC25C	ILMN_1725260	5.9e-58
MTP18	ILMN_2372040	6e-58
ATF4	ILMN_1783394	6e-58
OIP5	ILMN_1759277	6.1e-58
ALDH1A2	ILMN_2383707	6.2e-58
LRP1	ILMN_1669772	6.4e-58
NCBP1	ILMN_1777528	6.4e-58
PTPN6	ILMN_1738675	6.7e-58
PRICKLE2	ILMN_1683148	6.7e-58
ATPIF1	ILMN_1685978	7.2e-58
TMEM22	ILMN_1728202	7.2e-58
LOC644743	ILMN_1671971	7.5e-58
TINAGL1	ILMN_1807169	7.6e-58
EGFLAM	ILMN_1759487	7.6e-58
HMGB3	ILMN_1733519	7.6e-58
POLS	ILMN_1756793	7.8e-58
SAMD1	ILMN_1658821	7.8e-58
MPRIP	ILMN_1678692	8.1e-58
HS.126889	ILMN_1821397	8.1e-58
DPP3	ILMN_1700822	8.2e-58
TTYH1	ILMN_1758497	8.3e-58
UNC5B	ILMN_1692665	8.3e-58
NDUFA3	ILMN_1784641	8.4e-58
EFEMP1	ILMN_2350634	8.4e-58
LOC340598	ILMN_1806387	8.6e-58
TMEM219	ILMN_1737644	8.7e-58
COPB2	ILMN_1684385	9.3e-58
VPS28	ILMN_2339863	9.3e-58
PH-4	ILMN_1672122	9.4e-58
LOC646531	ILMN_1669424	9.7e-58
BRI3BP	ILMN_1693410	9.8e-58
DAK	ILMN_1678619	1e-57
FOS	ILMN_1669523	1e-57
MRPL24	ILMN_2398995	1.1e-57
C19ORF48	ILMN_1759184	1.1e-57
ATRIP	ILMN_2370464	1.1e-57
HS.569948	ILMN_1821887	1.2e-57
FOXN2	ILMN_1736510	1.2e-57
C11ORF17	ILMN_2359029	1.2e-57
KDELC2	ILMN_1651557	1.3e-57
ATRIP	ILMN_1653896	1.3e-57
LOC653972	ILMN_1697665	1.3e-57
LSR	ILMN_2363498	1.3e-57
PKM2	ILMN_2366634	1.3e-57
C20ORF149	ILMN_1720430	1.4e-57
HPN	ILMN_1687235	1.4e-57
TUBB6	ILMN_1699489	1.5e-57
PTGES2	ILMN_2345015	1.6e-57
RMI1	ILMN_2151488	1.6e-57
TSPAN4	ILMN_1718607	1.7e-57
CIDEA	ILMN_1788184	1.7e-57
C3ORF58	ILMN_1797372	1.7e-57
EZH2	ILMN_1708105	1.7e-57
LOC388564	ILMN_1748827	1.8e-57
FCAR	ILMN_2279367	1.8e-57
MTMR9	ILMN_1652521	1.9e-57
TUSC4	ILMN_2191568	1.9e-57
KCNH6	ILMN_2235785	1.9e-57
DHPS	ILMN_1752967	2e-57
FIS	ILMN_1662880	2e-57
BNIP2	ILMN_1770803	2e-57
HEXIM2	ILMN_1701006	2.2e-57
CYP11A1	ILMN_1768820	2.2e-57
ZNF296	ILMN_1693242	2.3e-57
C5ORF4	ILMN_1728742	2.4e-57
FBXO11	ILMN_1713682	2.4e-57
LOC649181	ILMN_1760981	2.4e-57
CCNF	ILMN_1773119	2.5e-57
C17ORF28	ILMN_1654013	2.5e-57
PMPCB	ILMN_1728660	2.8e-57
HS.156414	ILMN_1891324	2.9e-57
RGS2	ILMN_2197365	3.1e-57
RAB40C	ILMN_1712705	3.3e-57
DLL1	ILMN_1743373	3.4e-57
EVPL	ILMN_1727288	3.4e-57
SPC25	ILMN_1814281	3.4e-57
ZCCHC24	ILMN_1754660	3.5e-57
ASPSCR1	ILMN_1660749	3.5e-57
ANO6	ILMN_1674941	3.7e-57
VIT	ILMN_2111255	3.8e-57
HSPBP1	ILMN_1678949	3.9e-57
VIP	ILMN_1794638	3.9e-57
HIST1H4K	ILMN_1662359	3.9e-57
CSE1L	ILMN_1706238	4.1e-57
C9ORF58	ILMN_2323508	4.1e-57
TUBG1	ILMN_2367743	4.2e-57
VIL2	ILMN_1795937	4.4e-57
MRPL49	ILMN_1681324	4.5e-57
BANF1	ILMN_2179837	4.6e-57
ZNF219	ILMN_1688295	4.6e-57
TADA3L	ILMN_1792176	5e-57
E2F2	ILMN_1777233	5.1e-57
LOC399888	ILMN_1778154	5.1e-57
PUSL1	ILMN_1780315	5.4e-57
NUDT5	ILMN_1711314	5.5e-57
FZD4	ILMN_1743367	5.5e-57
LOC649456	ILMN_1705759	5.7e-57
GABBR1	ILMN_2395375	5.9e-57
RHBDL2	ILMN_2053538	5.9e-57
GPR160	ILMN_1662846	6.1e-57
SIX4	ILMN_1743402	6.3e-57
HIST2H2AC	ILMN_1768973	6.4e-57
PTGIS	ILMN_1667692	6.4e-57
RPN1	ILMN_1660533	6.5e-57
ATP11B	ILMN_1658884	6.5e-57
LCMT1	ILMN_2312709	6.6e-57
RABIF	ILMN_2106994	6.8e-57
GPAM	ILMN_2178855	6.9e-57
HIST2H2AA3	ILMN_2144426	7.6e-57
HPN	ILMN_2358760	7.9e-57
CC2D2A	ILMN_2406586	8e-57
CRYZL1	ILMN_1719290	8.6e-57
ATP6V0E1	ILMN_2071937	9e-57
NDUFS3	ILMN_1756355	9e-57
C20ORF55	ILMN_1782095	9.1e-57
SCAMP3	ILMN_2399208	9.3e-57
TIMM23	ILMN_1679555	1e-56
CRK	ILMN_1803302	1e-56
MARS	ILMN_1799819	1.1e-56
TMEM191B	ILMN_1687266	1.1e-56
KIF26B	ILMN_2055330	1.1e-56
GIPC1	ILMN_1796177	1.1e-56
MEF2C	ILMN_1742544	1.1e-56
LAMB3	ILMN_1715684	1.1e-56
TENC1	ILMN_2398627	1.1e-56
NCALD	ILMN_2343097	1.1e-56
SLC22A3	ILMN_2048478	1.2e-56
RBKS	ILMN_1732127	1.2e-56
HSD17B10	ILMN_2355971	1.3e-56
PLEK2	ILMN_1811470	1.3e-56
TMEM87B	ILMN_1679693	1.3e-56
ZAK	ILMN_1768110	1.3e-56
NOLA2	ILMN_1718672	1.4e-56
NOTCH4	ILMN_1711157	1.4e-56
HS.552680	ILMN_1872327	1.4e-56
GLYAT	ILMN_1757477	1.5e-56
AADAC	ILMN_1760414	1.5e-56
SEC23B	ILMN_1657483	1.5e-56
RECK	ILMN_2067269	1.5e-56
DMD	ILMN_2373106	1.5e-56
REV1	ILMN_2395474	1.5e-56
ATP5H	ILMN_1666372	1.5e-56
SOX17	ILMN_1671092	1.6e-56
DNAJC3	ILMN_1659843	1.6e-56
LOC400464	ILMN_1786168	1.6e-56
ABCB1	ILMN_2094875	1.6e-56
KIFC1	ILMN_2222008	1.7e-56
RFWD2	ILMN_1661002	1.8e-56
MRAP	ILMN_1705676	1.8e-56
MTA3	ILMN_1768751	1.8e-56
DSCR6	ILMN_1709257	1.8e-56
ITGA7	ILMN_1791409	1.9e-56
HES6	ILMN_1694268	1.9e-56
UST	ILMN_1700024	1.9e-56
CAPN9	ILMN_1731073	2e-56
CSNK2A2	ILMN_1723843	2e-56
MCHR2	ILMN_2383150	2e-56
CANT1	ILMN_1664012	2e-56
NFIX	ILMN_1694325	2.2e-56
TMBIM1	ILMN_1705213	2.2e-56
MYH11	ILMN_2368834	2.3e-56
WDR54	ILMN_1658289	2.3e-56
ARNT2	ILMN_1718046	2.3e-56
C2ORF32	ILMN_2182148	2.4e-56
CENPL	ILMN_1742779	2.4e-56
ASPA	ILMN_1692824	2.5e-56
FAM89A	ILMN_1652677	2.5e-56
EXOC6	ILMN_1651628	2.5e-56
C20ORF82	ILMN_1772869	2.5e-56
JPH2	ILMN_1676247	2.5e-56
TIMM23	ILMN_1773493	2.6e-56
HS.374278	ILMN_1851492	2.6e-56
MGC5457	ILMN_1733412	2.7e-56
KIF1B	ILMN_1743034	2.8e-56
TSPAN17	ILMN_1777881	2.8e-56
HS.82028	ILMN_1914515	2.8e-56
MGC40489	ILMN_1678300	2.8e-56
EDG1	ILMN_1653504	2.8e-56
FBXW7	ILMN_1754279	2.9e-56
CALCOCO1	ILMN_1774427	3e-56
ATAD4	ILMN_1748970	3e-56
RAD54L	ILMN_1658027	3e-56
MAOA	ILMN_1663640	3e-56
FCGR1A	ILMN_2176063	3.1e-56
HS.567759	ILMN_1853876	3.1e-56
MRPL55	ILMN_1813817	3.1e-56
C9ORF5	ILMN_1788384	3.1e-56
TMEM183B	ILMN_2172269	3.3e-56
UTRN	ILMN_1655296	3.4e-56
GPRC5A	ILMN_1682599	3.5e-56
LOC650029	ILMN_1778381	3.6e-56
SYT15	ILMN_1747160	3.6e-56
ADAMTSL4	ILMN_1687035	4e-56
ADIPOQ	ILMN_1775045	4.4e-56
CST1	ILMN_1753449	4.6e-56
PRR13	ILMN_2344204	4.9e-56
HS.513000	ILMN_1900998	5e-56
PPP1R12C	ILMN_1685286	5e-56
HIP2	ILMN_1782954	5.1e-56
POLQ	ILMN_1740291	5.1e-56
STRN	ILMN_1749882	5.2e-56
CCT7	ILMN_2341793	5.2e-56
MAN2A2	ILMN_1815148	5.2e-56
IGF2BP2	ILMN_1702447	5.3e-56
LOC651816	ILMN_1729115	5.4e-56
C19ORF28	ILMN_1813374	5.5e-56
LEPR	ILMN_1696391	5.7e-56
COG2	ILMN_1776993	6e-56
MMEL1	ILMN_1718488	6e-56
TARS2	ILMN_1778187	6e-56
PVRL2	ILMN_2337336	6.1e-56
RBP4	ILMN_1814719	6.1e-56
EDEM2	ILMN_1711909	6.3e-56
C16ORF14	ILMN_1730523	6.4e-56
SERPING1	ILMN_1670305	6.5e-56
HIC2	ILMN_1652762	6.5e-56
DAPK2	ILMN_1791847	6.6e-56
CYB561	ILMN_2378376	6.6e-56
HSPB7	ILMN_2200836	6.9e-56
SQLE	ILMN_2041293	6.9e-56
CST2	ILMN_1673843	6.9e-56
ALPL	ILMN_1701603	6.9e-56
AQP7	ILMN_1738494	7.1e-56
STARD8	ILMN_1799600	7.6e-56
TYMS	ILMN_1806040	7.9e-56
NUP50	ILMN_1725612	8.1e-56
PFN1	ILMN_2151817	8.2e-56
RGS10	ILMN_1668559	8.3e-56
LSDP5	ILMN_2209993	8.5e-56
ZBTB16	ILMN_2402817	8.6e-56
FGD3	ILMN_1772686	8.8e-56
CENPA	ILMN_1801257	8.9e-56
FAM102A	ILMN_1745112	9.1e-56
TMED3	ILMN_1719316	9.2e-56
ZYX	ILMN_1701875	9.2e-56
GSDMB	ILMN_2260756	9.3e-56
FLOT1	ILMN_1661439	9.9e-56
GHR	ILMN_1775814	1e-55
ACSS2	ILMN_1714197	1e-55
HS.550193	ILMN_1827211	1e-55
ALDH18A1	ILMN_2302716	1e-55
NDUFC1	ILMN_1733603	1e-55
DACT2	ILMN_1691790	1e-55
TPI1	ILMN_1707627	1e-55
KCTD9	ILMN_1653612	1e-55
MYH11	ILMN_1660086	1.1e-55
LMBRD1	ILMN_1652128	1.1e-55
NMT2	ILMN_1656378	1.1e-55
FAM64A	ILMN_1728972	1.1e-55
CPS1	ILMN_1792748	1.1e-55
HS.558212	ILMN_1882000	1.1e-55
LOC124220	ILMN_1753139	1.2e-55
TFB2M	ILMN_2067709	1.2e-55
OXCT1	ILMN_1813544	1.2e-55
NFYB	ILMN_1668726	1.2e-55
MAD2L1BP	ILMN_1694711	1.3e-55
IFT57	ILMN_1811636	1.3e-55
MAP3K8	ILMN_1741159	1.3e-55
PER2	ILMN_1738095	1.4e-55
CRIP1	ILMN_1656920	1.4e-55
GRB2	ILMN_1742521	1.4e-55
ICT1	ILMN_2182198	1.4e-55
GTSE1	ILMN_1771039	1.4e-55
C9ORF16	ILMN_1782618	1.5e-55
LLGL2	ILMN_2413615	1.6e-55
CCDC46	ILMN_2273331	1.6e-55
RASSF6	ILMN_2352245	1.6e-55
GOLPH3L	ILMN_1706764	1.7e-55
DUSP22	ILMN_1813275	1.7e-55
GBA	ILMN_1755123	1.7e-55
HEATR3	ILMN_1666082	1.7e-55
ZNF606	ILMN_1681829	1.8e-55
PIGQ	ILMN_1701413	1.8e-55
MYLK	ILMN_1691476	1.8e-55
BCAT2	ILMN_1695110	1.9e-55
NRBP2	ILMN_1733248	1.9e-55
HABP4	ILMN_1792384	2e-55
RELN	ILMN_1800642	2.1e-55
RUVBL1	ILMN_1693108	2.1e-55
AGPAT4	ILMN_1730504	2.2e-55
HADH2	ILMN_1691926	2.3e-55
PSMG3	ILMN_1802627	2.4e-55
H2AFX	ILMN_2200331	2.4e-55
PLAC1	ILMN_1754207	2.6e-55
TARBP2	ILMN_2310253	2.6e-55
YIPF1	ILMN_1803564	2.8e-55
C14ORF112	ILMN_1706305	2.8e-55
MRPL12	ILMN_1699603	2.9e-55
VIM	ILMN_2058251	2.9e-55
HS.19339	ILMN_1856480	2.9e-55
TMEM183A	ILMN_1752589	3.1e-55
CHCHD5	ILMN_1797530	3.1e-55
G0S2	ILMN_1691846	3.1e-55
ADRM1	ILMN_1760143	3.1e-55
MRPL28	ILMN_1694950	3.2e-55
CCDC49	ILMN_1720233	3.2e-55
ACVR2A	ILMN_2152711	3.2e-55
DPP3	ILMN_1747412	3.4e-55
DNAJA3	ILMN_1662334	3.6e-55
TPM3	ILMN_1697567	3.6e-55
COX17	ILMN_2187718	3.7e-55
USP39	ILMN_1659523	3.8e-55
FOXM1	ILMN_1716400	3.8e-55
PGP	ILMN_2057566	3.9e-55
HSPC047	ILMN_1726678	3.9e-55
KRT5	ILMN_1801632	4e-55
CXORF38	ILMN_1697864	4.2e-55
LOC440731	ILMN_1683250	4.2e-55
GPR177	ILMN_1671260	4.3e-55
HS.288735	ILMN_1854349	4.6e-55
EGFR	ILMN_1696521	4.6e-55
TMEM106C	ILMN_1692511	4.7e-55
C18ORF45	ILMN_1690442	4.7e-55
CLEC4GP1	ILMN_1740502	4.7e-55
TEK	ILMN_1751576	4.8e-55
OPTN	ILMN_2381899	4.9e-55
HS.121525	ILMN_1882112	4.9e-55
CKAP5	ILMN_1748770	4.9e-55
GYG2	ILMN_1684017	5.2e-55
RBM35A	ILMN_1749180	5.3e-55
BUB3	ILMN_1693145	5.6e-55
HS.551145	ILMN_1886422	5.6e-55
ADAM8	ILMN_1708348	5.8e-55
C20ORF52	ILMN_1801633	5.8e-55
CETN2	ILMN_1695645	5.9e-55
PDCD7	ILMN_1772959	5.9e-55
C1ORF172	ILMN_1676322	6e-55
NES	ILMN_1738147	6e-55
TMEM97	ILMN_1710962	6.1e-55
RNF4	ILMN_2142695	6.1e-55
MARK1	ILMN_1779800	6.2e-55
ALDH1A1	ILMN_2096372	6.2e-55
MDH2	ILMN_2079004	6.8e-55
RPL39L	ILMN_2108357	6.8e-55
HIST1H2BD	ILMN_1651496	7.5e-55
PYCARD	ILMN_1698766	7.7e-55
GIMAP8	ILMN_1747305	7.8e-55
ACADVL	ILMN_1806408	7.9e-55
HS.537002	ILMN_1904578	7.9e-55
ZYG11B	ILMN_1656676	8e-55
MRPL17	ILMN_1797933	8.1e-55
ALG3	ILMN_1711886	8.2e-55
C12ORF66	ILMN_1736995	8.6e-55
NNAT	ILMN_1691413	9e-55
TSPAN13	ILMN_1669881	9.4e-55
PWWP2B	ILMN_1764609	9.5e-55
BSCL2	ILMN_1774596	9.5e-55
DUSP28	ILMN_1741780	9.6e-55
LOC647000	ILMN_1704750	9.8e-55
PTH2R	ILMN_1729075	9.9e-55
MAPK13	ILMN_1749327	1e-54
SUPT4H1	ILMN_1766245	1e-54
P4HB	ILMN_1719303	1.1e-54
ADARB1	ILMN_1679797	1.1e-54
JMJD4	ILMN_1692896	1.1e-54
TTLL12	ILMN_1663113	1.2e-54
FBLN1	ILMN_1672536	1.2e-54
ARHGAP12	ILMN_1753500	1.3e-54
C3ORF64	ILMN_2136455	1.3e-54
EZH2	ILMN_2364529	1.3e-54
PDXK	ILMN_1672504	1.3e-54
TMEM191B	ILMN_1682894	1.3e-54
DCI	ILMN_2049303	1.3e-54
HOXA9	ILMN_1739582	1.3e-54
EFEMP1	ILMN_1735877	1.3e-54
MPDZ	ILMN_1707649	1.3e-54
HS.238996	ILMN_1901304	1.4e-54
PSEN2	ILMN_1714417	1.4e-54
PPP1CB	ILMN_2405018	1.5e-54
GK	ILMN_2393296	1.5e-54
RAE1	ILMN_1781454	1.6e-54
C9ORF58	ILMN_1770725	1.6e-54
MGAT3	ILMN_1853824	1.7e-54
SGCE	ILMN_1674620	1.7e-54
PRICKLE4	ILMN_1695868	1.7e-54
ADHFE1	ILMN_2363634	1.8e-54
LOC641699	ILMN_1771747	1.8e-54
SUV39H1	ILMN_1781479	1.8e-54
ZRANB2	ILMN_1703015	1.9e-54
MFSD3	ILMN_1718972	1.9e-54
ZCCHC11	ILMN_1655137	1.9e-54
PMF1	ILMN_1756445	1.9e-54
ANKRD22	ILMN_1799848	1.9e-54
HS.520349	ILMN_1855286	2e-54
PPM1J	ILMN_1799150	2e-54
FXYD6	ILMN_1768812	2e-54
MYL9	ILMN_1776953	2e-54
MLXIPL	ILMN_2399919	2e-54
BYSL	ILMN_1682792	2e-54
ADARB1	ILMN_2319326	2.1e-54
LYSMD4	ILMN_2159859	2.2e-54
CIDEA	ILMN_2390318	2.2e-54
CD2BP2	ILMN_1796244	2.4e-54
PAK4	ILMN_1728887	2.4e-54
SULF1	ILMN_1702363	2.5e-54
LOC646817	ILMN_1702585	2.5e-54
PDK3	ILMN_1776582	2.7e-54
UBE2G2	ILMN_1785179	2.7e-54
TXNDC17	ILMN_1659437	2.7e-54
MAF	ILMN_1719543	2.8e-54
VARS2	ILMN_1737585	2.8e-54
ETFB	ILMN_1729374	2.8e-54
LOC642118	ILMN_1736817	2.9e-54
DTL	ILMN_1779711	2.9e-54
MRPL51	ILMN_2097421	2.9e-54
FLJ90650	ILMN_1810159	2.9e-54
WASF2	ILMN_1684051	3.1e-54
CDC42EP2	ILMN_1652777	3.2e-54
MAGMAS	ILMN_1763884	3.3e-54
C2ORF15	ILMN_1732404	3.4e-54
TBCE	ILMN_2359014	3.4e-54
DENND2C	ILMN_1815035	3.4e-54
PSME1	ILMN_1806017	3.4e-54
WSB1	ILMN_1747759	3.5e-54
NR3C1	ILMN_2389347	3.5e-54
HS.188979	ILMN_1833478	3.7e-54
C7ORF20	ILMN_1701724	3.8e-54
LAT2	ILMN_1803560	3.8e-54
PPP2R4	ILMN_2372922	4e-54
GALE	ILMN_1792168	4.2e-54
NUDT3	ILMN_1724907	4.3e-54
B4GALT3	ILMN_1692267	4.3e-54
REPS2	ILMN_1766425	4.4e-54
C6ORF153	ILMN_1815039	4.5e-54
ECT2	ILMN_1717173	4.6e-54
DOCK11	ILMN_1765860	4.7e-54
LEF1	ILMN_1679185	4.9e-54
PRPF19	ILMN_1769545	5.1e-54
SLC35E3	ILMN_1749521	5.1e-54
MND1	ILMN_2148796	5.1e-54
MRPL21	ILMN_1744835	5.4e-54
NOTCH2	ILMN_2405297	5.6e-54
MLXIPL	ILMN_1722073	5.7e-54
SFXN1	ILMN_2205935	5.7e-54
SLC25A15	ILMN_1667670	5.7e-54
ZNF446	ILMN_1743767	5.9e-54
CAPG	ILMN_1655821	5.9e-54
DIMT1L	ILMN_1803312	6e-54
ROPN1B	ILMN_2344120	6.2e-54
FAM65A	ILMN_1680037	6.3e-54
ATL3	ILMN_1751086	6.4e-54
NUDT22	ILMN_1743582	6.5e-54
TCEAL7	ILMN_1753525	6.6e-54
WDFY2	ILMN_1802292	6.8e-54
XTP3TPA	ILMN_1763129	7e-54
NSF	ILMN_1680687	7e-54
DTX1	ILMN_1689002	7.2e-54
MYOC	ILMN_2052335	7.2e-54
STIP1	ILMN_1789510	7.4e-54
GK	ILMN_1725471	7.4e-54
PKIB	ILMN_2337263	7.4e-54
JMJD1C	ILMN_1764970	7.6e-54
TMEM47	ILMN_2129234	7.6e-54
TBL2	ILMN_1764489	8.2e-54
DPY19L2	ILMN_1801853	8.4e-54
HRCT1	ILMN_2189675	8.9e-54
ECE2	ILMN_2275248	8.9e-54
LCMT1	ILMN_2336186	9.4e-54
KIAA1202	ILMN_1763442	9.4e-54
EIF1	ILMN_1803846	9.6e-54
S100P	ILMN_1801216	9.7e-54
GNAI1	ILMN_1742044	9.8e-54
ORMDL2	ILMN_1774708	1e-53
HS.436679	ILMN_1911361	1e-53
C17ORF91	ILMN_2390310	1.1e-53
TSPYL2	ILMN_1693635	1.1e-53
NCALD	ILMN_1788538	1.1e-53
ANAPC11	ILMN_1722102	1.1e-53
GLYAT	ILMN_1668510	1.1e-53
HS.542014	ILMN_1900639	1.1e-53
BAZ2B	ILMN_1720850	1.1e-53
ABCA10	ILMN_1753388	1.2e-53
PPP2R1A	ILMN_1810467	1.2e-53
SCAND1	ILMN_1794230	1.2e-53
BRWD2	ILMN_1662896	1.2e-53
UGP2	ILMN_1671969	1.2e-53
PGLS	ILMN_1797005	1.2e-53
CCDC85A	ILMN_1669982	1.2e-53
LOC648907	ILMN_1767661	1.2e-53
RASL11B	ILMN_2148469	1.2e-53
UBL3	ILMN_1810729	1.3e-53
VIM	ILMN_1782538	1.3e-53
C19ORF63	ILMN_1786707	1.3e-53
BOLA1	ILMN_1793966	1.3e-53
PLK4	ILMN_1789123	1.4e-53
GMCL1	ILMN_1670532	1.4e-53
DDA1	ILMN_1694530	1.4e-53
SPARCL1	ILMN_2218208	1.5e-53
HS.348844	ILMN_1915188	1.5e-53
USHBP1	ILMN_1693274	1.5e-53
BHMT2	ILMN_2070521	1.5e-53
HEATR5B	ILMN_2187487	1.6e-53
ALDOC	ILMN_1755974	1.6e-53
DLK1	ILMN_1797519	1.7e-53
SLC35A4	ILMN_2105966	1.7e-53
MBNL2	ILMN_2364272	1.7e-53
PRELP	ILMN_1707380	1.7e-53
DLG3	ILMN_1811515	1.8e-53
PTTG2	ILMN_1744146	1.8e-53
PFKFB3	ILMN_2186061	1.9e-53
IRS2	ILMN_2083469	1.9e-53
IREB2	ILMN_1726554	2e-53
C9ORF142	ILMN_1761138	2e-53
C1ORF97	ILMN_2047354	2e-53
NAT1	ILMN_1688071	2e-53
MTP18	ILMN_1657898	2e-53
DDX41	ILMN_1737344	2e-53
TUBB2B	ILMN_1680874	2.1e-53
MLF1IP	ILMN_1679438	2.2e-53
CLN3	ILMN_2394381	2.2e-53
ADCK2	ILMN_1663132	2.3e-53
TRIM28	ILMN_1736575	2.5e-53
VLDLR	ILMN_2361862	2.5e-53
PFDN6	ILMN_1661490	2.6e-53
HS.379253	ILMN_1856634	2.7e-53
C9ORF140	ILMN_1702197	2.8e-53
ECGF1	ILMN_2109708	2.8e-53
ZEB2	ILMN_1688698	2.8e-53
HS.60450	ILMN_1816245	2.8e-53
HSPA4	ILMN_2395043	2.9e-53
HOXA2	ILMN_2107068	2.9e-53
LOC653610	ILMN_1695435	3e-53
CENPK	ILMN_1737195	3e-53
CDK4	ILMN_1689001	3e-53
PRCC	ILMN_1809818	3.1e-53
SLC39A11	ILMN_1742705	3.1e-53
RSPH1	ILMN_1684571	3.1e-53
SMAD4	ILMN_1741477	3.2e-53
MGC3032	ILMN_1862180	3.2e-53
C12ORF44	ILMN_1772527	3.2e-53
LOC653596	ILMN_1672987	3.5e-53
SPTBN1	ILMN_1690708	3.6e-53
C20ORF4	ILMN_1721225	3.6e-53
PDRG1	ILMN_1731720	3.7e-53
MED20	ILMN_1777526	3.9e-53
IDE	ILMN_1769883	4e-53
ATP6V0B	ILMN_2353642	4.2e-53
ZNF552	ILMN_1700563	4.2e-53
DAP	ILMN_2112493	4.3e-53
FAT	ILMN_1754795	4.4e-53
USP5	ILMN_1671494	4.5e-53
MARVELD2	ILMN_1711124	4.6e-53
ZFHX4	ILMN_1657606	4.9e-53
UGP2	ILMN_2389151	4.9e-53
SVIL	ILMN_1671404	5.1e-53
KIAA1712	ILMN_2213199	5.2e-53
ELA2	ILMN_1706635	5.3e-53
NOLA2	ILMN_2365544	5.4e-53
RBPMS2	ILMN_1808238	5.5e-53
GNE	ILMN_1729417	5.6e-53
CDKN2AIPNL	ILMN_2130078	5.6e-53
ABCG1	ILMN_2329927	5.7e-53
CA12	ILMN_1720998	6e-53
LOC146517	ILMN_1764186	6.1e-53
DNASE1L3	ILMN_2049184	6.1e-53
PIGC	ILMN_1723632	6.1e-53
LOC441087	ILMN_1742163	6.3e-53
SYT15	ILMN_2272876	6.3e-53
C12ORF48	ILMN_1727055	6.6e-53
PTPLAD1	ILMN_1737398	6.7e-53
F11R	ILMN_2406532	7.1e-53
LOC389517	ILMN_1719237	7.3e-53
CNN1	ILMN_1810054	7.7e-53
KIAA0494	ILMN_1697597	7.7e-53
PECAM1	ILMN_1689518	7.9e-53
STOML2	ILMN_1663002	8e-53
FILIP1L	ILMN_1730906	8e-53
GPD2	ILMN_1723139	8.2e-53
PTPLAD1	ILMN_1743065	8.3e-53
STAMBP	ILMN_2391355	8.3e-53
COX8A	ILMN_1809495	8.3e-53
C14ORF79	ILMN_1686082	8.5e-53
NGF	ILMN_1716608	8.6e-53
PCNP	ILMN_1807994	8.9e-53
SLC37A1	ILMN_1687495	9.1e-53
ADAR	ILMN_1776777	9.1e-53
TANK	ILMN_1715069	9.6e-53
PCNXL3	ILMN_1783350	9.6e-53
KIT	ILMN_2229379	1.1e-52
NAT15	ILMN_1813423	1.1e-52
FAM63A	ILMN_1689552	1.2e-52
TCF7L2	ILMN_1672486	1.2e-52
KIAA1217	ILMN_1706960	1.2e-52
ARHGEF6	ILMN_1803423	1.2e-52
ICAM2	ILMN_1786823	1.2e-52
SLC2A3	ILMN_1775708	1.2e-52
CYLD	ILMN_1775508	1.2e-52
PDGFRA	ILMN_2086470	1.3e-52
POLE2	ILMN_1774336	1.3e-52
ARF3	ILMN_1682938	1.3e-52
HS.374460	ILMN_1839609	1.3e-52
HS.143018	ILMN_1824362	1.3e-52
FUS	ILMN_2306066	1.3e-52
PTPRO	ILMN_1720113	1.4e-52
SMC4	ILMN_2330861	1.4e-52
LOC143666	ILMN_1651296	1.5e-52
LOC347376	ILMN_1704385	1.6e-52
MCCC1	ILMN_1760174	1.7e-52
STMN1	ILMN_1657796	1.7e-52
CSK	ILMN_1754121	1.8e-52
PCCB	ILMN_1761010	1.8e-52
CASQ2	ILMN_1722329	1.9e-52
JAM3	ILMN_1769575	1.9e-52
RUNDC2C	ILMN_1709164	2e-52
TIMP4	ILMN_1663399	2e-52
ATP8B4	ILMN_1783956	2e-52
CLCA4	ILMN_1679176	2e-52
RHBDL1	ILMN_1660864	2.1e-52
GAS6	ILMN_1779558	2.2e-52
RBP7	ILMN_1716465	2.2e-52
NTHL1	ILMN_2227968	2.2e-52
CLN3	ILMN_1669281	2.3e-52
FBXO17	ILMN_1714428	2.3e-52
KLHL21	ILMN_1692785	2.5e-52
ACOT4	ILMN_1764321	2.5e-52
WWP2	ILMN_1659703	2.5e-52
CBLC	ILMN_1811729	2.5e-52
LOC653226	ILMN_1763404	2.6e-52
RHBDD2	ILMN_2406410	2.6e-52
CCT3	ILMN_2334989	2.6e-52
LOC643790	ILMN_1702198	2.6e-52
TENC1	ILMN_1685042	2.7e-52
LRRC46	ILMN_1768818	2.7e-52
RALGDS	ILMN_1699856	2.8e-52
APOC2	ILMN_1802923	2.9e-52
GPSM2	ILMN_2139816	2.9e-52
ANGPTL1	ILMN_1669773	3e-52
OCIAD2	ILMN_1700306	3e-52
KANK2	ILMN_1716089	3.1e-52
HS.572444	ILMN_1907834	3.1e-52
GCOM1	ILMN_2402581	3.2e-52
STAU2	ILMN_1769720	3.2e-52
SHROOM2	ILMN_1681777	3.4e-52
SAMD5	ILMN_1755215	3.5e-52
NSUN5	ILMN_2408400	3.5e-52
TMEM178	ILMN_1678403	3.6e-52
GDPD5	ILMN_1701643	3.6e-52
CHEK1	ILMN_1664630	3.7e-52
FUNDC1	ILMN_1728540	3.7e-52
COX7A1	ILMN_1662419	3.7e-52
LOC646990	ILMN_1710458	3.7e-52
LOC727761	ILMN_1716445	3.8e-52
FZD9	ILMN_1704398	3.9e-52
HS.552127	ILMN_1874386	3.9e-52
TAF10	ILMN_1721093	3.9e-52
RARRES2	ILMN_1810844	4e-52
LSM12	ILMN_2092693	4e-52
LOC728944	ILMN_1665601	4.1e-52
TNRC6B	ILMN_1726786	4.1e-52
YIPF3	ILMN_1673604	4.1e-52
SNRPA1	ILMN_1715179	4.1e-52
VIT	ILMN_1709434	4.2e-52
ZDHHC8	ILMN_1789492	4.2e-52
LOC646038	ILMN_1715525	4.3e-52
HS.559627	ILMN_1890717	4.3e-52
GIYD2	ILMN_1664993	4.3e-52
ALG8	ILMN_2365686	4.4e-52
LRRC56	ILMN_1759772	4.4e-52
VCL	ILMN_1795429	4.5e-52
HS.566189	ILMN_1829112	4.6e-52
CHCHD9	ILMN_1677237	4.8e-52
NIPSNAP1	ILMN_1805916	5e-52
CIB1	ILMN_1684205	5e-52
MARK3	ILMN_1704795	5.2e-52
MYOM2	ILMN_1716733	5.6e-52
DHPS	ILMN_2326997	5.6e-52
MED25	ILMN_1811823	5.7e-52
HS.565580	ILMN_1876470	5.7e-52
MAD2L2	ILMN_1669550	5.8e-52
LEO1	ILMN_1801553	6e-52
ASCC3L1	ILMN_1705928	6.1e-52
DDX19A	ILMN_2197101	6.2e-52
BATF	ILMN_1668822	6.3e-52
ISG15	ILMN_2054019	6.4e-52
CCDC50	ILMN_2302118	6.5e-52
C1ORF131	ILMN_1805474	7.5e-52
TREM2	ILMN_1701248	7.5e-52
FNDC4	ILMN_1663032	8.3e-52
HYAL1	ILMN_2314417	8.5e-52
[truncated: 8,002 more rows]

## Sheet: Luminal A against Basal-like
Separation: Luminal A and Basal-like tumours against controls				Separation: Luminal A against Basal-like				Probes, for which Luminal A is not located between controls and Basal-like
Gene	Illumina probe ID	Wilcoxon p-value		Gene	Illumina probe ID	Wilcoxon test p-value		Gene	Illumina probe ID
SDPR	ILMN_1715991	5.9e-76		MLPH	ILMN_1795342	1.5e-65		ABAT	ILMN_1805104
FXYD1	ILMN_1789463	3.2e-75		GATA3	ILMN_2406656	1.7e-65		ABCA3	ILMN_1758523
CD300LG	ILMN_2174805	3.8e-75		FOXA1	ILMN_1766650	2e-65		ACOT4	ILMN_1764321
LDB2	ILMN_1800697	1.1e-74		ESR1	ILMN_1678535	2.1e-65		ACOX2	ILMN_1685703
SCARA5	ILMN_1751062	3.5e-74		TBC1D9	ILMN_1703891	5.3e-65		ACVR1B	ILMN_2243308
LOC402176	ILMN_1723909	4.3e-74		TFF3	ILMN_1811387	2.5e-64		ADCY9	ILMN_1654287
HS.478682	ILMN_1872404	4.6e-74		AGR3	ILMN_1728787	3.3e-64		AGR2	ILMN_1814151
ABCA8	ILMN_1796801	5.2e-74		CA12	ILMN_2382942	1.1e-63		AGR3	ILMN_1728787
ABCA6	ILMN_1701551	8.2e-74		CA12	ILMN_1720998	1.1e-63		AGR3	ILMN_2050246
XLKD1	ILMN_2210753	8.4e-74		DEGS2	ILMN_1768772	1.6e-63		AGTPBP1	ILMN_1718071
IGFBP6	ILMN_1669362	1.3e-73		AGR2	ILMN_1814151	1.7e-63		AKR7A3	ILMN_2145396
FXYD1	ILMN_2345292	1.5e-73		SLC44A4	ILMN_1719250	4.1e-63		AKR7A3	ILMN_1718483
GSN	ILMN_1801043	2e-73		XBP1	ILMN_2365465	4.3e-63		AMACR	ILMN_2367172
MMP11	ILMN_1655915	2.4e-73		SLC44A4	ILMN_1730977	9.6e-63		ANKRD11	ILMN_2108709
IL11RA	ILMN_1664912	3.3e-73		CENPA	ILMN_1801257	1e-62		ANKRD30A	ILMN_1813607
CAV1	ILMN_2149226	3.6e-73		C1ORF64	ILMN_2066088	1.8e-62		ANKRD30A	ILMN_1796059
C6ORF129	ILMN_1651987	5.3e-73		C6ORF97	ILMN_1772588	1.9e-62		ANKRD30A	ILMN_1756727
PPP1R15A	ILMN_1659936	6.3e-73		SCUBE2	ILMN_1779416	2.8e-62		ANKRD43	ILMN_1779882
MEA1	ILMN_1727073	6.3e-73		MELK	ILMN_2212909	3.5e-62		ANXA9	ILMN_2217601
CSTF2	ILMN_1653129	6.9e-73		SPDEF	ILMN_2161330	4e-62		AP1G2	ILMN_1754179
SPRY1	ILMN_2329914	7.2e-73		STARD10	ILMN_1717052	4.8e-62		APH1B	ILMN_1767816
FOXO1	ILMN_1738816	8.7e-73		CCNE1	ILMN_2374425	8.5e-62		AR	ILMN_1767351
PLSCR4	ILMN_1757338	8.8e-73		MELK	ILMN_1731184	9.1e-62		AR	ILMN_1659572
PPP1R14A	ILMN_1761968	1e-72		HS.144312	ILMN_1907649	1.6e-61		ARSG	ILMN_1720604
CREB5	ILMN_1728677	1e-72		TFF1	ILMN_1722489	2.1e-61		ASTN2	ILMN_1744118
TGFBR2	ILMN_2384241	1.1e-72		PSAT1	ILMN_1692938	2.2e-61		ATP7B	ILMN_1722056
MAMDC2	ILMN_1679391	1.2e-72		REEP6	ILMN_1697460	2.4e-61		BAIAP2L2	ILMN_1771652
HS.240801	ILMN_1899960	1.4e-72		ARSG	ILMN_1720604	2.5e-61		BBS4	ILMN_1762466
MME	ILMN_1678170	3e-72		FAM64A	ILMN_1728972	2.7e-61		BCAM	ILMN_1790455
KBTBD9	ILMN_1802109	4.5e-72		GTSE1	ILMN_1771039	2.7e-61		BCAS1	ILMN_1733042
ARHGAP20	ILMN_1782761	5.1e-72		PDSS1	ILMN_2080611	2.9e-61		BCL11A	ILMN_1752899
ASAM	ILMN_1656248	6.1e-72		CHEK1	ILMN_1664630	3.9e-61		BTG3	ILMN_1707339
ABCA9	ILMN_1720501	6.5e-72		FSIP1	ILMN_1716925	4.7e-61		C10ORF57	ILMN_1672717
LYVE1	ILMN_1808114	6.6e-72		PTTG1	ILMN_2042771	5.3e-61		C11ORF35	ILMN_1652602
PAFAH1B3	ILMN_1748093	6.8e-72		NME3	ILMN_1669456	6.8e-61		C11ORF60	ILMN_1677080
EGR1	ILMN_1762899	6.8e-72		CDCA5	ILMN_1683450	7.5e-61		C12ORF10	ILMN_1777765
FAM13A1	ILMN_1752510	8.6e-72		CEP55	ILMN_1747016	7.7e-61		C14ORF179	ILMN_1756877
FIGF	ILMN_1707612	1.1e-71		CCNA2	ILMN_1786125	8.2e-61		C14ORF45	ILMN_1806456
MATN2	ILMN_1694840	1.1e-71		AURKB	ILMN_1684217	8.8e-61		C14ORF45	ILMN_2147345
FHL1	ILMN_1805842	1.2e-71		KIF2C	ILMN_1685916	9e-61		C14ORF79	ILMN_1686082
JUN	ILMN_1806023	1.6e-71		C4ORF34	ILMN_2224907	9.7e-61		C16ORF80	ILMN_2112599
TGFBR2	ILMN_1726245	1.7e-71		PH-4	ILMN_2372136	9.9e-61		C17ORF28	ILMN_1654013
EIF2AK1	ILMN_2156267	2.9e-71		MAPT	ILMN_2310814	1.2e-60		C17ORF97	ILMN_1707137
LOC641825	ILMN_1660357	3.2e-71		CCNE1	ILMN_1795852	1.2e-60		C17ORF97	ILMN_1713803
YIF1B	ILMN_2363668	3.5e-71		NOSTRIN	ILMN_1670099	1.6e-60		C19ORF39	ILMN_1707943
GPR125	ILMN_1787648	4.2e-71		CDCA2	ILMN_1660654	2.1e-60		C19ORF51	ILMN_1772074
HS.552087	ILMN_1864685	4.8e-71		MCM10	ILMN_2413898	2.2e-60		C1ORF102	ILMN_1719835
FBLN5	ILMN_2223941	5e-71		C4ORF34	ILMN_1713892	2.7e-60		C1ORF64	ILMN_2066088
C20ORF194	ILMN_1689585	5.9e-71		KIAA1370	ILMN_1700733	3.1e-60		C20ORF114	ILMN_1733904
SASH1	ILMN_1712673	6e-71		CDC20	ILMN_1663390	4.3e-60		C3ORF58	ILMN_1797372
RBPMS	ILMN_1708025	6.2e-71		CENPN	ILMN_1720526	4.9e-60		C4B	ILMN_1813695
C12ORF52	ILMN_1667857	6.4e-71		NAT1	ILMN_1688071	9.5e-60		C4ORF34	ILMN_2224907
SVEP1	ILMN_2112638	6.7e-71		BIRC5	ILMN_2349459	1e-59		C4ORF34	ILMN_1713892
SH3D19	ILMN_1653133	6.8e-71		CDC45L	ILMN_1670238	1.3e-59		C5ORF30	ILMN_1677292
CA4	ILMN_1695157	7.3e-71		CCNB2	ILMN_1801939	1.7e-59		C5ORF37	ILMN_2225577
PPAP2A	ILMN_1676296	7.7e-71		FAM63A	ILMN_1755721	2e-59		C6ORF211	ILMN_1798108
SRPX	ILMN_1709486	8.6e-71		HJURP	ILMN_1703906	2.3e-59		C6ORF211	ILMN_2186678
PROS1	ILMN_1671928	8.9e-71		SLC7A8	ILMN_1807894	2.3e-59		C6ORF97	ILMN_1772588
HS.542993	ILMN_1904980	1e-70		TTK	ILMN_1788166	2.4e-59		C9ORF10OS	ILMN_1750969
EBF1	ILMN_1778681	1.1e-70		DYNLRB2	ILMN_1697317	2.6e-59		C9ORF116	ILMN_1723709
CLEC3B	ILMN_1682176	1.1e-70		CASC1	ILMN_1708983	2.6e-59		C9ORF117	ILMN_1686841
ZFP106	ILMN_1800912	1.1e-70		GAMT	ILMN_1794595	2.8e-59		C9ORF40	ILMN_1711799
SPRY1	ILMN_1691860	1.4e-70		C17ORF28	ILMN_1654013	3.2e-59		C9ORF58	ILMN_1770725
ADH1C	ILMN_1740717	1.5e-70		AGR3	ILMN_2050246	4.4e-59		CA12	ILMN_2382942
CDK5	ILMN_1781987	1.6e-70		ZNF552	ILMN_1700563	4.8e-59		CA12	ILMN_1720998
LMOD3	ILMN_1785703	1.9e-70		CKAP2L	ILMN_1751776	7.1e-59		CACNA2D2	ILMN_1711049
CAV2	ILMN_1658835	2.3e-70		ANXA9	ILMN_2217601	8.7e-59		CAPN13	ILMN_1677108
PPAP2B	ILMN_2388800	2.7e-70		LRP8	ILMN_1677765	1e-58		CAPN9	ILMN_1731073
AHNAK	ILMN_1714567	2.9e-70		CENPE	ILMN_1716279	1.1e-58		CAPN9	ILMN_1690923
RUNX1T1	ILMN_1812795	3.1e-70		AR	ILMN_1767351	1.1e-58		CASC1	ILMN_1708983
CACHD1	ILMN_1738854	3.1e-70		EXO1	ILMN_1673721	1.2e-58		CCDC106	ILMN_1682567
MKLN1	ILMN_1742578	3.2e-70		CMBL	ILMN_1709634	1.4e-58		CCDC24	ILMN_1718771
ZFP36	ILMN_1720829	3.5e-70		RSPH1	ILMN_1684571	1.6e-58		CCDC56	ILMN_2064898
KLF9	ILMN_1778523	3.8e-70		C9ORF116	ILMN_2329569	1.7e-58		CCDC68	ILMN_2203876
GABARAPL1	ILMN_2151281	3.8e-70		FAM174B	ILMN_1652797	1.9e-58		CDK6	ILMN_1802615
FERMT2	ILMN_1695290	4.2e-70		ZMYND10	ILMN_2125763	1.9e-58		CEBPB	ILMN_1693014
KLF6	ILMN_1735014	4.3e-70		FOXM1	ILMN_1716400	2.2e-58		CHCHD5	ILMN_1797530
SPTBN1	ILMN_1661335	4.9e-70		MAGED2	ILMN_1683576	2.4e-58		CHD7	ILMN_1677376
HSPC268	ILMN_2078547	4.9e-70		ANLN	ILMN_1739645	3e-58		CHMP2A	ILMN_1671893
DPYSL2	ILMN_1672503	5e-70		STMN1	ILMN_1657796	3.2e-58		CHMP4B	ILMN_1771233
GPC3	ILMN_2051972	5.3e-70		RAB17	ILMN_2052373	4.3e-58		CHRD	ILMN_1795582
SNX1	ILMN_2365479	5.6e-70		CTPS	ILMN_1783285	4.3e-58		CHST3	ILMN_1723481
MAFF	ILMN_1680139	5.8e-70		GPR81	ILMN_1811272	4.8e-58		CIRH1A	ILMN_1796235
EBF3	ILMN_1707232	7.3e-70		C9ORF116	ILMN_1723709	5.3e-58		CMBL	ILMN_1709634
LMOD1	ILMN_1680948	7.5e-70		DNALI1	ILMN_1745501	5.7e-58		CMTM7	ILMN_1740487
TDRD1	ILMN_2175094	8.9e-70		GAMT	ILMN_1756469	8e-58		COQ7	ILMN_1689070
BOLA2	ILMN_1782633	9e-70		PTTG1	ILMN_1753196	8.7e-58		CRIP1	ILMN_1656920
HS.571741	ILMN_1870457	9.1e-70		PRR11	ILMN_1782403	1e-57		CXXC5	ILMN_1745256
CREB1	ILMN_2334242	9.6e-70		DLG7	ILMN_1749829	1e-57		CYB5D1	ILMN_1670925
LRRN4CL	ILMN_1697054	1.1e-69		BUB1	ILMN_2202948	1.2e-57		CYB5R1	ILMN_1729237
ANKDD1A	ILMN_1813139	1.1e-69		HS.570988	ILMN_1849013	1.6e-57		CYP21A2	ILMN_1773082
ADAMTS5	ILMN_1681886	1.1e-69		TRIP13	ILMN_1796589	2.2e-57		CYP2B7P1	ILMN_2191192
GPIHBP1	ILMN_1726210	1.2e-69		DNAJC12	ILMN_2269256	2.5e-57		DACH1	ILMN_1755741
FOSB	ILMN_1751607	1.2e-69		DNAJC12	ILMN_1803073	3.1e-57		DACH1	ILMN_1666882
LOC730525	ILMN_1651610	1.4e-69		FOXM1	ILMN_2344971	4.6e-57		DCDC5	ILMN_1729962
CYYR1	ILMN_1812902	1.6e-69		LASS6	ILMN_1767662	4.8e-57		DDX19A	ILMN_1727051
EHBP1	ILMN_1803348	1.7e-69		TPX2	ILMN_1796949	5.7e-57		DEGS2	ILMN_1768772
ITIH5	ILMN_1793695	1.8e-69		NUP93	ILMN_2196569	6.5e-57		DHX38	ILMN_1735679
C18ORF34	ILMN_1673320	2e-69		PH-4	ILMN_1672122	6.5e-57		DIO1	ILMN_1769547
TRPC1	ILMN_1674380	2.2e-69		SKP1A	ILMN_1711766	8.1e-57		DNAJB11	ILMN_1753243
MYADM	ILMN_2308849	2.6e-69		CEBPB	ILMN_1693014	8.4e-57		DNAJC12	ILMN_2269256
DKFZP586H2123	ILMN_1658356	2.6e-69		PTTG3	ILMN_2049021	1e-56		DNAJC12	ILMN_1803073
RAB8A	ILMN_1760858	2.8e-69		KIF20A	ILMN_1695658	1.3e-56		DNAJC12	ILMN_2311020
PLAGL1	ILMN_1815121	3e-69		DNAJC12	ILMN_2311020	1.5e-56		DNAJC12	ILMN_1725773
FMO2	ILMN_1732158	3e-69		KIFC1	ILMN_2222008	1.5e-56		DNALI1	ILMN_1745501
CXCL12	ILMN_1791447	3e-69		LMNB2	ILMN_1708101	1.5e-56		DUSP28	ILMN_1741780
CD302	ILMN_1716797	3.1e-69		LOC646531	ILMN_1669424	2.2e-56		DUSP4	ILMN_1808391
ZFP106	ILMN_2043265	3.1e-69		C18ORF24	ILMN_1771224	2.7e-56		DYNLRB2	ILMN_1697317
LRFN5	ILMN_2139125	3.2e-69		CDCA8	ILMN_1709294	3.9e-56		E2F4	ILMN_1761828
TDRD1	ILMN_1809750	3.3e-69		DACH1	ILMN_1755741	4.2e-56		EEF1A2	ILMN_2108735
CHRNA5	ILMN_2110751	3.3e-69		CCDC24	ILMN_1718771	4.4e-56		ELF5	ILMN_1813270
LAMC1	ILMN_1810852	3.4e-69		CDCA3	ILMN_1737728	5.7e-56		ELF5	ILMN_1684699
HSPB6	ILMN_1721283	4.3e-69		UBE2C	ILMN_2301083	5.9e-56		ENPP5	ILMN_1660727
LSM4	ILMN_1788099	4.4e-69		RAD51AP1	ILMN_1670353	6.3e-56		EPS8L1	ILMN_1671600
CLDN5	ILMN_1728197	4.7e-69		ACOT4	ILMN_1764321	7.6e-56		ERBB3	ILMN_1737993
COL10A1	ILMN_1672776	5.4e-69		FZD9	ILMN_1704398	7.7e-56		ERGIC1	ILMN_1664068
DIXDC1	ILMN_1736704	6e-69		RUNDC1	ILMN_1733875	9.6e-56		ESR1	ILMN_1678535
SPRY2	ILMN_2089329	7.1e-69		C14ORF45	ILMN_1806456	9.6e-56		ETNK2	ILMN_1800130
BOLA2	ILMN_1659343	7.2e-69		FOXC1	ILMN_1738401	1e-55		EVL	ILMN_1730622
APOA1BP	ILMN_1729533	7.7e-69		PRRT3	ILMN_1784985	1.1e-55		EXDL2	ILMN_1771689
DDX3X	ILMN_1794392	8.2e-69		KIAA1467	ILMN_1668619	1.1e-55		EXOC6	ILMN_1651628
BTNL9	ILMN_1772976	8.4e-69		ASPM	ILMN_1815184	1.3e-55		F7	ILMN_1740559
SLC35A2	ILMN_1742731	9.2e-69		DEPDC1	ILMN_1802819	1.6e-55		FAAH	ILMN_1810915
RPUSD1	ILMN_1683082	1.1e-68		CRIP1	ILMN_1656920	2.4e-55		FABP5	ILMN_2146761
CAV1	ILMN_1687583	1.1e-68		BCL11A	ILMN_1752899	2.5e-55		FABP7	ILMN_1745299
PDCL3	ILMN_1702806	1.2e-68		NME5	ILMN_1784783	4e-55		FAM110B	ILMN_1679217
CXCL2	ILMN_1682636	1.3e-68		BLM	ILMN_1709484	4.4e-55		FAM134B	ILMN_2387952
ZNF668	ILMN_1739236	1.5e-68		ACOX2	ILMN_1685703	5.8e-55		FAM171A1	ILMN_1749868
TNPO1	ILMN_1837935	1.6e-68		FAM83D	ILMN_1781943	7.2e-55		FAM174A	ILMN_1712577
AQP1	ILMN_1681103	1.7e-68		TMBIM4	ILMN_1664750	7.6e-55		FAM174B	ILMN_1652797
AQP7P2	ILMN_1751586	1.7e-68		KLHDC9	ILMN_1701918	9.5e-55		FAM176B	ILMN_1769092
TSTA3	ILMN_1697777	1.8e-68		PDSS1	ILMN_1703324	1e-54		FAM63A	ILMN_1755721
RGS19	ILMN_1677085	1.8e-68		TMC4	ILMN_1803219	1e-54		FAM96B	ILMN_1779813
EPS15	ILMN_1665357	1.8e-68		GPR160	ILMN_1662846	1e-54		FBP1	ILMN_1728799
HS.560357	ILMN_1857081	1.8e-68		KIF14	ILMN_1808071	1.2e-54		FBXO15	ILMN_1755281
GSTM5	ILMN_1750790	1.9e-68		STIL	ILMN_2413650	1.2e-54		FGFBP1	ILMN_1785404
TRIM13	ILMN_2262275	2.1e-68		SRPK1	ILMN_1798804	1.3e-54		FLJ23152	ILMN_1696243
HS.539623	ILMN_1878446	2.1e-68		FYCO1	ILMN_1709032	1.4e-54		FLJ25404	ILMN_1655498
CDKN1C	ILMN_1718565	2.1e-68		C15ORF42	ILMN_1674662	1.5e-54		FOXA1	ILMN_1766650
RNASEH2A	ILMN_1810901	2.1e-68		JMJD2B	ILMN_1720531	1.8e-54		FOXC1	ILMN_1738401
DAP3	ILMN_1781680	2.1e-68		GOLSYN	ILMN_1738989	2e-54		FSIP1	ILMN_1716925
DPM2	ILMN_1732049	2.2e-68		UBE2C	ILMN_1714730	2.2e-54		FUT8	ILMN_1741422
C14ORF153	ILMN_2078724	2.2e-68		ORC6L	ILMN_1731070	2.9e-54		FZD9	ILMN_1704398
ADAMTS1	ILMN_1673566	2.3e-68		FBP1	ILMN_1728799	3.2e-54		GABRP	ILMN_1689146
ZMAT3	ILMN_2361104	2.3e-68		HS.388347	ILMN_1898518	4.1e-54		GALNAC4S-6ST	ILMN_1670926
SNRK	ILMN_1794399	2.4e-68		HS.170296	ILMN_1835847	4.5e-54		GALNT10	ILMN_1681984
PPAP2B	ILMN_2408683	2.6e-68		NCAPG	ILMN_1751444	6.7e-54		GALNT10	ILMN_1655985
TTC26	ILMN_1676555	2.9e-68		KCTD6	ILMN_2146372	6.9e-54		GALNT6	ILMN_1677574
CAPN11	ILMN_1765274	2.9e-68		SPG11	ILMN_1665049	7e-54		GAMT	ILMN_1794595
ZDHHC17	ILMN_1697153	3.6e-68		EGFR	ILMN_1798975	7.3e-54		GAMT	ILMN_1756469
MRPS12	ILMN_2371964	3.7e-68		SLC7A5	ILMN_1720373	7.8e-54		GATA3	ILMN_2406656
ALDH1A2	ILMN_1748538	4e-68		MCM6	ILMN_1798654	9.1e-54		GFRA1	ILMN_1725678
PEAR1	ILMN_2407669	4.4e-68		MGC42367	ILMN_1776121	1.2e-53		GFRA1	ILMN_2334359
HS.19985	ILMN_1854270	4.8e-68		GFRA1	ILMN_1725678	1.2e-53		GHDC	ILMN_1746378
LOC647389	ILMN_1784554	5.1e-68		NDC80	ILMN_1664511	1.4e-53		GLRB	ILMN_1669631
C6ORF111	ILMN_2161357	5.6e-68		MAPT	ILMN_1710903	1.4e-53		GMPR2	ILMN_1677919
C3ORF63	ILMN_1661409	5.8e-68		ABAT	ILMN_1805104	1.4e-53		GOLSYN	ILMN_1738989
CENTD3	ILMN_1812618	5.8e-68		C5ORF30	ILMN_1677292	1.5e-53		GP2	ILMN_2311873
RGL1	ILMN_1654398	6.4e-68		GFRA1	ILMN_2334359	2e-53		GPR160	ILMN_1662846
ANXA1	ILMN_2184184	6.7e-68		LOC646360	ILMN_1651329	2.3e-53		GPRC5C	ILMN_1724211
LIMS2	ILMN_1760493	8.1e-68		EVL	ILMN_1730622	2.3e-53		GPRC5C	ILMN_2352090
SHROOM4	ILMN_2206188	8.2e-68		ANKRD30A	ILMN_1813607	2.8e-53		GPT2	ILMN_1684158
TBCB	ILMN_1790953	8.7e-68		BCAM	ILMN_1790455	3.1e-53		GSTP1	ILMN_1679809
CREB5	ILMN_1731714	9.3e-68		GPSM2	ILMN_2139816	3.3e-53		H2AFJ	ILMN_1708728
TNFSF15	ILMN_2106380	9.9e-68		MGC102966	ILMN_1750748	3.5e-53		HCFC1R1	ILMN_1757877
CKS2	ILMN_2072296	1.1e-67		CAPN13	ILMN_1677108	3.5e-53		HHAT	ILMN_1693853
C3ORF34	ILMN_2288483	1.1e-67		ERGIC1	ILMN_1664068	4.3e-53		HMGCL	ILMN_2122420
FLJ21986	ILMN_1677038	1.2e-67		ECE2	ILMN_1762883	4.6e-53		HOXB2	ILMN_1810274
VGLL3	ILMN_1714586	1.3e-67		TMEM62	ILMN_1745807	5.1e-53		HS.144312	ILMN_1907649
GDF10	ILMN_1678191	1.3e-67		BTG3	ILMN_1707339	5.2e-53		HS.144479	ILMN_1835913
EGFLAM	ILMN_1654109	1.3e-67		TYMS	ILMN_1806040	5.3e-53		HS.170296	ILMN_1835847
FGF2	ILMN_2105919	1.3e-67		C13ORF34	ILMN_1761486	5.4e-53		HS.311208	ILMN_1894057
ZNF577	ILMN_2212823	1.3e-67		TSPAN13	ILMN_1669881	6.3e-53		HS.388347	ILMN_1898518
FLRT2	ILMN_1769615	1.4e-67		MCM10	ILMN_2413899	6.4e-53		HS.389988	ILMN_1874575
CDKN2C	ILMN_1656415	1.4e-67		IMPA2	ILMN_2094061	6.6e-53		HS.553187	ILMN_1891067
SEC24B	ILMN_1735148	1.5e-67		TRIM3	ILMN_1810441	8e-53		HS.569711	ILMN_1876620
FBLN5	ILMN_1664176	1.5e-67		CHCHD5	ILMN_1797530	8.3e-53		HS.570759	ILMN_1873624
ACACB	ILMN_1763852	1.6e-67		FBXO5	ILMN_1710676	9.3e-53		HS.60257	ILMN_1880983
TDP1	ILMN_2285713	1.9e-67		EZH2	ILMN_1708105	9.4e-53		HSPA2	ILMN_1766499
JAM2	ILMN_1672350	2e-67		RAB26	ILMN_1790317	1.1e-52		ICA1	ILMN_1814787
SORBS1	ILMN_1749792	2e-67		KCTD6	ILMN_1800942	1.1e-52		ICA1	ILMN_2365569
PELI2	ILMN_1780132	2.2e-67		C10ORF116	ILMN_1680110	1.1e-52		IFT140	ILMN_1687037
CCNB2	ILMN_1801939	2.3e-67		AR	ILMN_1659572	1.2e-52		IGBP1	ILMN_1717165
RECK	ILMN_1688630	2.3e-67		POP1	ILMN_1768273	1.2e-52		IGF2BP2	ILMN_1702447
OGT	ILMN_2364828	2.5e-67		AURKA	ILMN_2357438	1.4e-52		IGF2BP3	ILMN_1807423
REV1	ILMN_1707062	2.5e-67		ATP7B	ILMN_1722056	1.4e-52		IGFALS	ILMN_2188966
ARF1	ILMN_2330948	2.6e-67		AURKA	ILMN_1680955	2.2e-52		IL34	ILMN_1713686
LOC731314	ILMN_1785756	2.6e-67		CBX2	ILMN_1770678	2.3e-52		IMPA2	ILMN_2094061
LOC643772	ILMN_1725327	2.7e-67		CDT1	ILMN_1651237	2.3e-52		IQCH	ILMN_1736223
LHFP	ILMN_1767448	2.8e-67		KLHDC9	ILMN_2405470	2.5e-52		IQCK	ILMN_2081883
ADCY4	ILMN_2148944	2.8e-67		NAT1	ILMN_1743055	3e-52		IQCK	ILMN_1662852
ZWINT	ILMN_2362549	3e-67		MCM5	ILMN_1815169	3e-52		ITM2C	ILMN_2366041
FAM13A1	ILMN_2401258	3.2e-67		TSPAN1	ILMN_1747546	3.2e-52		IVD	ILMN_1724207
LTBP4	ILMN_1665219	3.3e-67		ANKRD30A	ILMN_1796059	3.3e-52		JMJD2B	ILMN_1720531
PTRF	ILMN_1757552	3.4e-67		KIF13B	ILMN_1686562	3.3e-52		KCNK6	ILMN_1701173
ASF1B	ILMN_1695414	3.4e-67		KIF23	ILMN_1811472	3.8e-52		KCTD6	ILMN_2146372
ADH1B	ILMN_1811598	3.8e-67		C11ORF35	ILMN_1652602	4e-52		KCTD6	ILMN_1800942
HOXD12	ILMN_1783500	4.3e-67		LRBA	ILMN_2153373	4.3e-52		KIAA0040	ILMN_1797191
ZNF483	ILMN_2279834	4.6e-67		MCCC2	ILMN_1769264	4.7e-52		KIAA0319L	ILMN_1656042
RNUXA	ILMN_2190779	4.8e-67		C14ORF79	ILMN_1686082	5e-52		KIAA0319L	ILMN_1683277
KLF11	ILMN_1751656	4.9e-67		KIAA1524	ILMN_1728225	6.1e-52		KIAA0556	ILMN_1753426
PARP1	ILMN_1686871	5.2e-67		ANKRD30A	ILMN_1756727	6.3e-52		KIAA0746	ILMN_1797822
HBB	ILMN_2100437	5.4e-67		C7ORF63	ILMN_1790315	7.2e-52		KIAA1324	ILMN_1771482
KIF20A	ILMN_1695658	5.7e-67		LOC646723	ILMN_1694778	8.4e-52		KIAA1467	ILMN_1668619
COPG	ILMN_1708204	5.9e-67		DNAJB11	ILMN_1753243	8.6e-52		KIAA1772	ILMN_1805177
PPM1K	ILMN_2070043	6.2e-67		SGOL1	ILMN_1730825	8.9e-52		KIF13B	ILMN_1686562
ARID5B	ILMN_1721626	6.2e-67		KIAA0040	ILMN_1797191	1e-51		KIF1B	ILMN_1743034
LOC644852	ILMN_1727165	6.6e-67		FLJ23152	ILMN_1696243	1.3e-51		KLHDC9	ILMN_1701918
STX12	ILMN_1773901	7.6e-67		EXOC6	ILMN_1651628	1.4e-51		KLHDC9	ILMN_2405470
WASF3	ILMN_1810797	8.5e-67		BCAS1	ILMN_1733042	1.5e-51		LASP1	ILMN_1665909
UBE2C	ILMN_1714730	8.7e-67		RFC4	ILMN_1724489	1.6e-51		LASS4	ILMN_1748057
FIBP	ILMN_2411139	8.9e-67		EZH2	ILMN_2364529	1.6e-51		LASS6	ILMN_1767662
PDGFD	ILMN_1803094	9.2e-67		CDC25A	ILMN_1711005	2.2e-51		LCMT2	ILMN_1667577
ABI3BP	ILMN_1673639	9.3e-67		NPAS1	ILMN_1747067	2.6e-51		LDHB	ILMN_1728132
TMTC1	ILMN_1811426	9.6e-67		SUSD3	ILMN_1785570	2.6e-51		LFNG	ILMN_1663080
C3ORF64	ILMN_1687084	9.7e-67		LOC728564	ILMN_1771734	2.9e-51		LMO4	ILMN_1703487
ZNF394	ILMN_2115949	9.9e-67		BIRC5	ILMN_1803124	3.1e-51		LOC113230	ILMN_1803673
CDCA5	ILMN_1683450	1.1e-66		PIF1	ILMN_2155272	3.5e-51		LOC124220	ILMN_1753139
TACC1	ILMN_1770084	1.1e-66		KIF4A	ILMN_1799667	3.8e-51		LOC338579	ILMN_1676990
AP2S1	ILMN_1809957	1.1e-66		PRC1	ILMN_1728934	4.3e-51		LOC339123	ILMN_1687921
ANKRD36B	ILMN_2189614	1.3e-66		FMNL2	ILMN_1730491	4.5e-51		LOC375295	ILMN_1674782
GRIPAP1	ILMN_2235745	1.3e-66		SPC25	ILMN_1814281	5e-51		LOC388588	ILMN_1749834
SEMA3E	ILMN_2154322	1.3e-66		BYSL	ILMN_1682792	5.2e-51		LOC400768	ILMN_1704065
COPE	ILMN_1738103	1.3e-66		FAAH	ILMN_1810915	5.3e-51		LOC441956	ILMN_1719826
SASH1	ILMN_2185984	1.3e-66		ZNF446	ILMN_1743767	5.4e-51		LOC642460	ILMN_1672000
PDE2A	ILMN_1681356	1.3e-66		RAD54L	ILMN_1658027	5.5e-51		LOC643722	ILMN_1652649
TMEM9	ILMN_1686748	1.4e-66		DIAPH3	ILMN_1695226	6.4e-51		LOC646360	ILMN_1651329
MRPS12	ILMN_1714515	1.4e-66		C9ORF117	ILMN_1686841	6.6e-51		LOC646531	ILMN_1669424
PLEKHH2	ILMN_1806752	1.5e-66		TCTN1	ILMN_1685124	7.2e-51		LOC651575	ILMN_1709287
C14ORF85	ILMN_2134381	1.6e-66		CXXC5	ILMN_1745256	7.4e-51		LOC653103	ILMN_1746706
PSENEN	ILMN_1669718	1.9e-66		NEK11	ILMN_1788149	7.6e-51		LOC728715	ILMN_1749875
DUSP19	ILMN_1722492	1.9e-66		C3ORF58	ILMN_1797372	8.4e-51		LOC729843	ILMN_1746917
PRRG4	ILMN_2219437	2e-66		PCSK4	ILMN_1769018	1e-50		LOC731658	ILMN_1882519
MAFF	ILMN_2322375	2e-66		BBS4	ILMN_1762466	1.3e-50		LOC93622	ILMN_1797181
FAM119A	ILMN_2049364	2e-66		SLC7A2	ILMN_1781400	1.3e-50		LONRF2	ILMN_1751016
PRKAA1	ILMN_2357577	2.2e-66		CACNA2D2	ILMN_1711049	1.3e-50		LPIN1	ILMN_1671554
BBS7	ILMN_2257833	2.2e-66		SYT17	ILMN_1657760	1.5e-50		LPPR2	ILMN_1667319
PTTG1	ILMN_2042771	2.3e-66		REEP1	ILMN_1733746	1.7e-50		LRBA	ILMN_2153373
SLC25A39	ILMN_1743911	2.3e-66		SGOL1	ILMN_2404906	2e-50		LRFN2	ILMN_1758924
ZDHHC12	ILMN_1703370	2.6e-66		CRY2	ILMN_1796180	2.7e-50		LRG1	ILMN_1805228
ADCY3	ILMN_1676893	2.6e-66		PHGDH	ILMN_1704537	2.7e-50		LRRC51	ILMN_2185339
UBE2C	ILMN_2301083	2.7e-66		POLQ	ILMN_1740291	3.1e-50		LRRC56	ILMN_1759772
TNMD	ILMN_1763587	2.8e-66		FAM54A	ILMN_1697998	3.1e-50		LRRC6	ILMN_1739683
LOC131873	ILMN_1815679	2.9e-66		LOC651575	ILMN_1709287	3.3e-50		MAGED2	ILMN_1683576
CDC2	ILMN_1747911	2.9e-66		C19ORF51	ILMN_1772074	4e-50		MAPT	ILMN_2310814
SLC25A27	ILMN_1698726	3.2e-66		MID1	ILMN_1761858	5.4e-50		MAPT	ILMN_1710903
FAM13A1	ILMN_2401253	3.2e-66		LPIN1	ILMN_1671554	6.7e-50		MARCO	ILMN_1731503
PDK4	ILMN_1684982	3.7e-66		MND1	ILMN_1671906	6.8e-50		MCCC2	ILMN_1769264
NMT2	ILMN_2062620	3.7e-66		LRRC51	ILMN_2185339	8.5e-50		MDP-1	ILMN_1662263
HOXA4	ILMN_1677018	3.7e-66		CYB5D2	ILMN_1696254	8.6e-50		MEIS3	ILMN_2301677
TK1	ILMN_1806037	3.8e-66		FEN1	ILMN_2160929	8.9e-50		MFSD7	ILMN_1681310
EMP1	ILMN_1801616	3.9e-66		KIAA1324	ILMN_1771482	9.2e-50		MGC102966	ILMN_1750748
DPT	ILMN_1708107	4.1e-66		CIRH1A	ILMN_1796235	9.2e-50		MGC39900	ILMN_1731640
MYOM1	ILMN_1680344	4.8e-66		LRRC6	ILMN_1739683	9.8e-50		MGC39900	ILMN_1740512
BRMS1	ILMN_2398432	4.8e-66		E2F2	ILMN_1777233	1.2e-49		MGC42367	ILMN_1776121
FLJ42393	ILMN_1705921	4.9e-66		C13ORF3	ILMN_1736816	1.6e-49		MICALCL	ILMN_1743232
C1QTNF6	ILMN_1729288	5.1e-66		CYB561D2	ILMN_1738718	1.6e-49		MID1	ILMN_2371433
HOXA5	ILMN_1753613	5.3e-66		BCL2	ILMN_1801119	2.7e-49		MLPH	ILMN_1795342
F10	ILMN_1670708	5.3e-66		HS.60257	ILMN_1880983	2.9e-49		MMEL1	ILMN_1718488
AKAP12	ILMN_1684836	5.5e-66		CENPE	ILMN_2225718	3.2e-49		MOAP1	ILMN_1804988
PPP1CA	ILMN_2377980	5.5e-66		C11ORF60	ILMN_1677080	3.9e-49		MSN	ILMN_1659895
PAFAH1B1	ILMN_1722276	5.5e-66		RNASE4	ILMN_1776602	3.9e-49		NAE1	ILMN_1689665
YIF1B	ILMN_1758055	5.6e-66		BCL2	ILMN_2246956	4.2e-49		NASP	ILMN_2348975
ZNF69	ILMN_2176882	6.7e-66		TPRG1	ILMN_1790350	5e-49		NAT1	ILMN_1688071
RDH5	ILMN_1773395	6.7e-66		HS.311208	ILMN_1894057	5.8e-49		NAT1	ILMN_1743055
DUSP1	ILMN_1781285	6.9e-66		UCK2	ILMN_1768662	6e-49		NAT1	ILMN_1708402
PID1	ILMN_1671891	7.2e-66		PPP1R14B	ILMN_1659888	6.6e-49		NCAM2	ILMN_1749962
STAT5B	ILMN_1684034	7.6e-66		SLC43A3	ILMN_1658407	8e-49		NCK2	ILMN_1724718
PPAP2A	ILMN_1739161	7.7e-66		MMEL1	ILMN_1718488	8.1e-49		NDRG1	ILMN_1809931
TMEM147	ILMN_1803624	7.9e-66		AKR7A3	ILMN_2145396	8.1e-49		NEK11	ILMN_1788149
LOC644322	ILMN_1684922	9e-66		GP2	ILMN_2311873	9.8e-49		NEK11	ILMN_2365223
ATOH8	ILMN_1654065	9.1e-66		RIPK2	ILMN_1758939	1e-48		NEK11	ILMN_1813645
IL33	ILMN_1809099	1e-65		CREB3L4	ILMN_1711171	1.1e-48		NME3	ILMN_1669456
LOC648059	ILMN_1768392	1e-65		RACGAP1	ILMN_2077550	1.2e-48		NME5	ILMN_1784783
AURKA	ILMN_1680955	1e-65		C6ORF211	ILMN_1798108	1.2e-48		NPAS1	ILMN_1747067
WDR51A	ILMN_1780667	1.1e-65		STK32B	ILMN_2216637	1.2e-48		NPDC1	ILMN_2199313
GPR116	ILMN_1728785	1.1e-65		TMEM205	ILMN_1730734	1.3e-48		NPNT	ILMN_1735762
PRDM8	ILMN_1802082	1.2e-65		MASTL	ILMN_1682336	1.4e-48		NT5C2	ILMN_1682165
MRPL14	ILMN_2072603	1.3e-65		HSD17B4	ILMN_1673795	2e-48		NUP153	ILMN_1705907
PI16	ILMN_1766264	1.3e-65		SMA5	ILMN_1662483	2.5e-48		ODC1	ILMN_1748591
TCEB2	ILMN_1733927	1.3e-65		PFKP	ILMN_1805737	2.7e-48		PCSK4	ILMN_1769018
CES1	ILMN_2359945	1.3e-65		TMBIM6	ILMN_1693311	2.8e-48		PDXK	ILMN_1672504
ADH1A	ILMN_1764309	1.4e-65		DIAPH3	ILMN_1874530	3e-48		PEX11G	ILMN_1710000
CES2	ILMN_2362681	1.6e-65		C16ORF45	ILMN_1687821	3.1e-48		PFKP	ILMN_1805737
ARF1	ILMN_1802203	1.6e-65		LOC124220	ILMN_1753139	4.7e-48		PGR	ILMN_1811014
HS.412361	ILMN_1915616	1.9e-65		CDC2	ILMN_1747911	4.7e-48		PH-4	ILMN_2372136
ANTXR2	ILMN_1812926	1.9e-65		EPB41L5	ILMN_1770245	5.6e-48		PH-4	ILMN_1672122
RPL26L1	ILMN_2110532	2.1e-65		CYB5D1	ILMN_1670925	5.7e-48		PHGDH	ILMN_1704537
HDGF	ILMN_1765621	2.4e-65		OIP5	ILMN_2196984	6e-48		PI3	ILMN_1693192
PLDN	ILMN_2105033	2.5e-65		NCK2	ILMN_1724718	6.6e-48		PIGQ	ILMN_1701413
NCBP2	ILMN_2412564	2.5e-65		NUSAP1	ILMN_1726720	6.8e-48		PIGT	ILMN_1738759
CDC14B	ILMN_1687074	2.6e-65		IGF2BP3	ILMN_1807423	6.8e-48		PKP1	ILMN_1663454
KLF4	ILMN_2137789	2.7e-65		SCCPDH	ILMN_1795839	6.9e-48		PLA2G10	ILMN_1762561
NR3C2	ILMN_1661777	2.8e-65		CLCC1	ILMN_1671933	7e-48		PLCG2	ILMN_1815719
JTB	ILMN_2206716	2.9e-65		AKR7A3	ILMN_1718483	7.1e-48		PLEKHG1	ILMN_1805606
SORBS1	ILMN_1663446	3.1e-65		PLEKHG1	ILMN_1805606	7.4e-48		PLEKHG1	ILMN_2194561
C11ORF63	ILMN_2243516	3.1e-65		LONRF2	ILMN_1751016	8.3e-48		POLR1E	ILMN_2110167
HEPACAM	ILMN_1659316	3.3e-65		FAM171A1	ILMN_1749868	1.1e-47		POLS	ILMN_1756793
CYR61	ILMN_2188264	3.3e-65		TCEAL1	ILMN_2398408	1.3e-47		PPP1R3C	ILMN_1736670
HBA2	ILMN_2127842	3.4e-65		C11ORF82	ILMN_1790100	1.4e-47		PSAT1	ILMN_1692938
COL11A1	ILMN_1789507	3.6e-65		ERBB3	ILMN_1737993	1.6e-47		PTP4A2	ILMN_2338997
NDN	ILMN_1692058	3.7e-65		MEIS3P1	ILMN_2205896	1.9e-47		PTPLA	ILMN_1725791
KIAA0101	ILMN_2285996	3.8e-65		HDAC11	ILMN_1684690	1.9e-47		PTPRT	ILMN_1698885
BLZF1	ILMN_2106656	3.8e-65		CDC25B	ILMN_2338323	2.4e-47		RAB11FIP3	ILMN_1708328
KIAA1751	ILMN_2415979	3.8e-65		CHRD	ILMN_1795582	2.6e-47		RAB17	ILMN_2052373
ITSN1	ILMN_1718769	4e-65		LOC642460	ILMN_1672000	3.2e-47		RAB30	ILMN_2214355
RNF181	ILMN_1655340	4.5e-65		ADCY9	ILMN_1654287	3.4e-47		RALGPS2	ILMN_1813703
CFD	ILMN_1777190	4.6e-65		FLJ40504	ILMN_2041222	3.4e-47		RAP2A	ILMN_1677404
EDNRB	ILMN_1751904	4.6e-65		PTPRT	ILMN_1698885	3.8e-47		RBKS	ILMN_1732127
DRAP1	ILMN_2112301	4.8e-65		TTC18	ILMN_1784516	4e-47		RDH10	ILMN_1714335
BOLA2	ILMN_2298511	4.8e-65		SRD5A1	ILMN_1793241	4e-47		REEP1	ILMN_1733746
HNRNPU	ILMN_2370135	5.6e-65		TROAP	ILMN_1700337	5e-47		REEP6	ILMN_1697460
ATIC	ILMN_1673991	6e-65		FAM174A	ILMN_1712577	5.7e-47		RET	ILMN_1655610
CRB3	ILMN_1723092	6.4e-65		SIGIRR	ILMN_1736965	6.3e-47		RGL2	ILMN_2124386
HS.163752	ILMN_1912662	6.8e-65		CHST3	ILMN_1723481	7.1e-47		RIPK4	ILMN_1680018
SYNM	ILMN_1712075	7.1e-65		CYB5R1	ILMN_1729237	7.1e-47		ROPN1	ILMN_1668766
FEN1	ILMN_2160929	7.4e-65		CAPN9	ILMN_1731073	7.3e-47		ROPN1B	ILMN_2344120
ATP2A2	ILMN_1687375	7.5e-65		LMO4	ILMN_1703487	7.5e-47		ROPN1B	ILMN_1781758
SLC16A3	ILMN_2364022	8e-65		FGD3	ILMN_1772686	7.6e-47		RORC	ILMN_1734366
CD34	ILMN_1732799	8.2e-65		LRRC56	ILMN_1759772	9e-47		RSPH1	ILMN_1684571
C19ORF53	ILMN_1671374	8.5e-65		AGTPBP1	ILMN_1718071	9.1e-47		RTN2	ILMN_1749115
PDE7B	ILMN_1806533	8.7e-65		PIGQ	ILMN_1701413	9.1e-47		RUNDC1	ILMN_1733875
AURKA	ILMN_2357438	8.7e-65		SLC2A10	ILMN_2120247	9.5e-47		SCCPDH	ILMN_1795839
PCDH18	ILMN_2229877	8.7e-65		NPDC1	ILMN_2199313	9.9e-47		SCCPDH	ILMN_2156936
NDEL1	ILMN_1705064	9.3e-65		DCDC5	ILMN_1729962	1.1e-46		SCUBE2	ILMN_1779416
PSMB3	ILMN_1748651	9.4e-65		MSN	ILMN_1659895	1.2e-46		SEC16A	ILMN_2126344
ABL1	ILMN_1713732	1e-64		VAV3	ILMN_1657679	1.4e-46		SELT	ILMN_1746368
GPR172A	ILMN_2041577	1e-64		TCEAL1	ILMN_2398403	1.4e-46		SEMA3F	ILMN_1761540
LOC123688	ILMN_2091707	1e-64		TNFRSF21	ILMN_1699695	1.4e-46		SFXN2	ILMN_1795976
ENPP2	ILMN_1780799	1.1e-64		PHF19	ILMN_1756676	1.4e-46		SH3BGRL	ILMN_1702835
TBX15	ILMN_1721580	1.1e-64		CENPO	ILMN_1787477	1.5e-46		SIGIRR	ILMN_1736965
CD34	ILMN_2341229	1.1e-64		PCBD2	ILMN_1651364	1.5e-46		SIL1	ILMN_1678729
C2ORF40	ILMN_1676822	1.2e-64		KIF18A	ILMN_2132161	1.6e-46		SKP1A	ILMN_1711766
FLJ40722	ILMN_1778202	1.2e-64		RAP2A	ILMN_1677404	1.9e-46		SLC16A6	ILMN_1729691
VPS72	ILMN_1722774	1.2e-64		CDK6	ILMN_1802615	2e-46		SLC2A10	ILMN_2120247
SLIT3	ILMN_1811313	1.3e-64		HHAT	ILMN_1693853	2.1e-46		SLC2A10	ILMN_1663351
IL11RA	ILMN_1720024	1.3e-64		POLS	ILMN_1756793	2.1e-46		SLC40A1	ILMN_2053103
GRASP	ILMN_1705210	1.4e-64		INCENP	ILMN_2355738	2.3e-46		SLC43A3	ILMN_1658407
ANKRD47	ILMN_1755588	1.4e-64		MKI67	ILMN_1734827	2.5e-46		SLC44A4	ILMN_1719250
SH3BGRL2	ILMN_1762764	1.4e-64		NAT1	ILMN_1708402	2.9e-46		SLC44A4	ILMN_1730977
ALDH1A1	ILMN_1709348	1.5e-64		XPO5	ILMN_1759495	4e-46		SLC7A2	ILMN_1781400
MFAP4	ILMN_1766914	1.5e-64		ASTN2	ILMN_1744118	4.1e-46		SLC7A8	ILMN_1807894
LAGE3	ILMN_1708151	1.5e-64		C14ORF179	ILMN_1756877	4.3e-46		SLC7A8	ILMN_1695093
HBA2	ILMN_1667796	1.5e-64		GSTM3	ILMN_1736184	4.5e-46		SLC9A6	ILMN_1677829
BCL7C	ILMN_2371147	1.6e-64		CCDC99	ILMN_1695357	5.1e-46		SMA5	ILMN_1662483
LOC646897	ILMN_1693225	1.7e-64		C1ORF135	ILMN_1787280	5.2e-46		SNAPC2	ILMN_1698478
SNRK	ILMN_2107184	1.7e-64		SYTL4	ILMN_1719599	6e-46		SPDEF	ILMN_2161330
WDR34	ILMN_1685928	1.7e-64		ODC1	ILMN_1748591	6.2e-46		SPG11	ILMN_1665049
GABRE	ILMN_1784706	1.8e-64		SLC16A6	ILMN_1729691	6.4e-46		SPR	ILMN_1705849
NDRG2	ILMN_2361603	1.9e-64		CENPL	ILMN_1742779	7.2e-46		SREBF1	ILMN_1663035
APITD1	ILMN_1793360	2.1e-64		MOAP1	ILMN_1804988	7.7e-46		ST8SIA6	ILMN_1698508
GALIG	ILMN_1730660	2.1e-64		CDKN3	ILMN_1666305	8.2e-46		STARD10	ILMN_1717052
FAM107A	ILMN_1743445	2.2e-64		PLK4	ILMN_1789123	1.1e-45		STK32B	ILMN_2216637
HS.154336	ILMN_1855746	2.4e-64		NUDT5	ILMN_1711314	1.1e-45		SUSD3	ILMN_1785570
PYCR1	ILMN_1796013	2.5e-64		NSMCE1	ILMN_1697962	2e-45		SYT17	ILMN_1657760
HS.584149	ILMN_1861446	2.5e-64		TOP2A	ILMN_1686097	2.3e-45		SYT9	ILMN_1728496
NCAPG	ILMN_1751444	2.6e-64		LOC651816	ILMN_1729115	2.3e-45		SYTL4	ILMN_1719599
HS.530359	ILMN_1817377	2.6e-64		LAMP3	ILMN_2170814	2.4e-45		TAP2	ILMN_1777565
C16ORF33	ILMN_1801118	2.8e-64		AHNAK	ILMN_1714567	2.5e-45		TBC1D9	ILMN_1703891
ARHGAP21	ILMN_1811592	2.8e-64		LDHB	ILMN_1728132	2.5e-45		TBPL1	ILMN_1708147
KIAA0391	ILMN_1701512	2.9e-64		IVD	ILMN_1724207	3.2e-45		TCEA3	ILMN_1726928
GEMIN6	ILMN_1707484	3e-64		LOC728715	ILMN_1749875	3.6e-45		TCEAL1	ILMN_2398408
ENPP2	ILMN_2373791	3.1e-64		PPP1R3C	ILMN_1736670	4.6e-45		TCEAL1	ILMN_2398403
GJB2	ILMN_1769388	3.5e-64		IQCK	ILMN_2081883	4.8e-45		TCF7L1	ILMN_1733841
SNX1	ILMN_2365484	3.5e-64		LOC388588	ILMN_1749834	5.1e-45		TCTN1	ILMN_1685124
FUT6	ILMN_2312228	3.5e-64		MARCO	ILMN_1731503	5.8e-45		TFF1	ILMN_1722489
MFSD5	ILMN_1702065	3.6e-64		LOC113230	ILMN_1803673	5.9e-45		TFF3	ILMN_1811387
CBX7	ILMN_1657361	3.7e-64		WDR19	ILMN_1655117	6.1e-45		TGFB3	ILMN_1687652
PRC1	ILMN_1728934	3.9e-64		MCM4	ILMN_1737205	6.2e-45		TMBIM4	ILMN_1664750
LOC648852	ILMN_1677691	4.2e-64		CYBRD1	ILMN_2087692	6.4e-45		TMBIM6	ILMN_1693311
CDC14B	ILMN_2379560	4.7e-64		C20ORF114	ILMN_1733904	7.6e-45		TMC4	ILMN_1803219
CDC20	ILMN_1663390	4.9e-64		LOC729843	ILMN_1746917	9.8e-45		TMEM115	ILMN_1712035
TBCC	ILMN_1743352	5.1e-64		FBXO15	ILMN_1755281	1e-44		TMEM205	ILMN_1730734
KIAA1600	ILMN_1752927	5.3e-64		EEF1A2	ILMN_2108735	1.1e-44		TMEM62	ILMN_1745807
COX6BP1	ILMN_1731838	5.4e-64		MCM2	ILMN_1681503	1.2e-44		TMEM63C	ILMN_1792094
IGSF10	ILMN_1682100	5.4e-64		NCOA7	ILMN_1687768	1.2e-44		TMEM9B	ILMN_2100815
NAB1	ILMN_1774617	5.4e-64		PTDSS1	ILMN_1688753	1.3e-44		TMPRSS6	ILMN_1725014
CHES1	ILMN_2106902	5.4e-64		GSTP1	ILMN_1679809	1.3e-44		TOX3	ILMN_2413833
MEG3	ILMN_2061435	5.5e-64		KIF11	ILMN_1794539	1.4e-44		TP53AP1	ILMN_1658469
LYPLA2	ILMN_1764628	5.8e-64		TGFB3	ILMN_1687652	1.4e-44		TPRG1	ILMN_1790350
PTTG1	ILMN_1753196	5.9e-64		SH3BGRL	ILMN_1702835	1.4e-44		TRAK1	ILMN_1782069
MELK	ILMN_2212909	6e-64		TAP2	ILMN_1777565	1.5e-44		TRIM2	ILMN_1745079
EGFLAM	ILMN_2384770	6.1e-64		C19ORF39	ILMN_1707943	1.5e-44		TRIM3	ILMN_1810441
PTGER4	ILMN_1795930	6.5e-64		NPNT	ILMN_1735762	1.6e-44		TRMT11	ILMN_1805481
NLGN1	ILMN_1739521	7.7e-64		MTL5	ILMN_1661778	1.8e-44		TSPAN1	ILMN_1747546
DCBLD2	ILMN_2174127	8.2e-64		KIAA0556	ILMN_1753426	2e-44		TSPAN13	ILMN_1669881
KL	ILMN_2352077	8.7e-64		HS.144479	ILMN_1835913	2e-44		TSPAN13	ILMN_2130525
RACGAP1	ILMN_2077550	8.9e-64		CHMP2A	ILMN_1671893	2e-44		TSPYL5	ILMN_1737972
PGM5	ILMN_2271149	9.6e-64		RGMA	ILMN_1717636	2e-44		TTYH1	ILMN_2351269
H3F3B	ILMN_1695706	9.6e-64		LSM2	ILMN_2070300	2.2e-44		TUBA3D	ILMN_2215639
PTGR2	ILMN_2105253	9.7e-64		FAM176B	ILMN_1769092	3.2e-44		UBE2E3	ILMN_1669553
CCNL1	ILMN_2094776	1e-63		C4ORF18	ILMN_1672124	4.3e-44		UBXN2A	ILMN_1776038
TIGD5	ILMN_1705774	1e-63		CYP2B7P1	ILMN_2191192	5.5e-44		UCN	ILMN_2084073
PDGFRA	ILMN_1681949	1e-63		HMMR	ILMN_1781942	5.5e-44		UGCG	ILMN_1736939
AFF1	ILMN_2129015	1e-63		HS.130036	ILMN_1903159	5.6e-44		USP6NL	ILMN_2311826
SCAMP3	ILMN_1793712	1.1e-63		TP53AP1	ILMN_1658469	5.8e-44		VAV3	ILMN_1657679
MGC12760	ILMN_1780496	1.1e-63		SFT2D2	ILMN_1668378	6e-44		WBP1	ILMN_2093231
HS.577942	ILMN_1847313	1.1e-63		NECAB3	ILMN_1749738	6e-44		WDR77	ILMN_1742889
CDKN3	ILMN_1666305	1.1e-63		KIF11	ILMN_2143155	6.7e-44		XBP1	ILMN_2365465
TIMM17B	ILMN_1813260	1.1e-63		ERBB3	ILMN_2397602	6.9e-44		YOD1	ILMN_1678919
HS.32135	ILMN_1868465	1.2e-63		CKS1B	ILMN_2041046	7.5e-44		ZCCHC11	ILMN_2373099
PDGFD	ILMN_2376859	1.2e-63		PKIB	ILMN_2337263	7.8e-44		ZMYND10	ILMN_2125763
ABLIM1	ILMN_1785424	1.2e-63		CENPF	ILMN_1664516	7.9e-44		ZNF385A	ILMN_1786722
CDH23	ILMN_1783149	1.2e-63		MICALCL	ILMN_1743232	8.3e-44		ZNF446	ILMN_1743767
CLIP4	ILMN_1759792	1.3e-63		MCM3	ILMN_2224143	8.3e-44		ZNF462	ILMN_1686679
CDO1	ILMN_1753931	1.3e-63		UBE2T	ILMN_1711470	9.2e-44		ZNF467	ILMN_1779015
UBE2T	ILMN_1711470	1.4e-63		GALNT10	ILMN_1681984	1.1e-43		ZNF552	ILMN_1700563
C6ORF125	ILMN_1790461	1.5e-63		ABLIM3	ILMN_1656940	1.1e-43		ZNF688	ILMN_1736577
GPAM	ILMN_1758213	1.5e-63		ICA1	ILMN_1814787	1.1e-43		ZNF703	ILMN_1699674
MYO3B	ILMN_2096970	1.5e-63		LOC339123	ILMN_1687921	1.2e-43
ROBO3	ILMN_1731561	1.6e-63		SLC9A6	ILMN_1677829	1.2e-43
TSHZ2	ILMN_1655611	1.7e-63		E2F4	ILMN_1761828	1.3e-43
TDRD10	ILMN_1751630	1.7e-63		MND1	ILMN_2148796	1.5e-43
KIAA0859	ILMN_2343624	1.8e-63		F7	ILMN_1740559	1.6e-43
HS.580797	ILMN_1900734	1.9e-63		UGCG	ILMN_1736939	1.8e-43
NR3C2	ILMN_2210934	2e-63		HMGA1	ILMN_2311537	1.9e-43
WSB1	ILMN_2415748	2e-63		TRIM8	ILMN_1746704	2.3e-43
CORO2B	ILMN_2084836	2e-63		LFNG	ILMN_1663080	2.4e-43
VKORC1	ILMN_1739946	2.1e-63		PHYHD1	ILMN_2183692	2.6e-43
ANGPTL2	ILMN_1772612	2.4e-63		RANBP1	ILMN_2109156	2.6e-43
C14ORF139	ILMN_1684357	2.4e-63		RBKS	ILMN_1732127	2.6e-43
GNG11	ILMN_1782419	2.5e-63		FAM110B	ILMN_1679217	2.8e-43
C1ORF135	ILMN_1787280	2.9e-63		CYBRD1	ILMN_1712305	3e-43
NTRK2	ILMN_1714067	4.1e-63		POLR1C	ILMN_1746686	3e-43
CYCSL1	ILMN_2061419	4.3e-63		BCDIN3D	ILMN_1796113	3e-43
EID2B	ILMN_2051900	4.4e-63		IRAK1	ILMN_2379130	3.5e-43
CLDND2	ILMN_2077680	4.4e-63		PTPLAD1	ILMN_1737398	4.2e-43
FLJ43663	ILMN_1794233	4.6e-63		PRNP	ILMN_1737988	6.2e-43
SMYD3	ILMN_1741954	5.6e-63		MGC40489	ILMN_1678300	6.2e-43
CDT1	ILMN_1651237	5.8e-63		PLA2G10	ILMN_1762561	6.7e-43
MRPL42	ILMN_2356895	6.1e-63		FLJ22184	ILMN_2387471	7e-43
NANS	ILMN_1815874	6.1e-63		ROGDI	ILMN_1722738	7.6e-43
AKAP13	ILMN_1752247	6.2e-63		WDR12	ILMN_2045729	7.8e-43
STAT5A	ILMN_1753547	6.3e-63		SNRPA1	ILMN_1715179	8.2e-43
PKD2	ILMN_2052891	6.4e-63		COQ7	ILMN_1689070	9.3e-43
BPNT1	ILMN_1712718	6.6e-63		RFC4	ILMN_2370365	1.1e-42
EPRS	ILMN_1783695	7.4e-63		GGH	ILMN_1681754	1.2e-42
GIYD1	ILMN_2368575	7.9e-63		PHF19	ILMN_1745420	1.3e-42
BRMS1	ILMN_1719165	8.2e-63		EZH2	ILMN_1652913	1.4e-42
PAQR4	ILMN_1660793	8.6e-63		TJP3	ILMN_1659610	1.5e-42
GSN	ILMN_1787518	8.9e-63		RFC3	ILMN_1784860	1.7e-42
ITGB4BP	ILMN_2387636	9.2e-63		GHDC	ILMN_1746378	1.7e-42
PLAC9	ILMN_1790859	9.9e-63		ICA1	ILMN_2365569	1.7e-42
N4BP2L1	ILMN_2344650	1.1e-62		FAM173A	ILMN_1773780	1.9e-42
JTV1	ILMN_1673252	1.1e-62		TSC22D3	ILMN_2376403	2e-42
CCBE1	ILMN_2122511	1.1e-62		HS.72010	ILMN_1910908	2.4e-42
DHRS3	ILMN_1752478	1.2e-62		CCDC106	ILMN_1682567	2.7e-42
MRGPRF	ILMN_2075603	1.2e-62		TOMM40	ILMN_1683475	2.7e-42
PGM5	ILMN_1709590	1.2e-62		MGC39900	ILMN_1731640	2.8e-42
FABP4	ILMN_1773006	1.2e-62		FOXN2	ILMN_1736510	2.8e-42
CD248	ILMN_1726589	1.3e-62		TUBA3D	ILMN_2215639	3e-42
DHDDS	ILMN_2405642	1.3e-62		FEN1	ILMN_1755834	3e-42
HLF	ILMN_1722829	1.3e-62		LOC492311	ILMN_1685854	3e-42
COPE	ILMN_2339627	1.3e-62		ECE2	ILMN_2275248	3.2e-42
PRO0628	ILMN_2213834	1.3e-62		MRAS	ILMN_1748881	3.3e-42
TOP2A	ILMN_1686097	1.3e-62		PKP1	ILMN_1663454	3.9e-42
TGFBR3	ILMN_1784287	1.3e-62		FUT8	ILMN_1741422	3.9e-42
FAM73A	ILMN_2123559	1.4e-62		AARS	ILMN_1662364	4.9e-42
ACTL6A	ILMN_1749297	1.4e-62		ERBB3	ILMN_1751346	5.4e-42
DCN	ILMN_2347145	1.5e-62		KCNK6	ILMN_1701173	6.3e-42
C7ORF41	ILMN_1672605	1.6e-62		USP6NL	ILMN_2311826	6.3e-42
N4BP2L1	ILMN_1799487	1.6e-62		TUSC4	ILMN_2191568	6.7e-42
TRIM11	ILMN_1718619	1.7e-62		TCF7L1	ILMN_1733841	6.8e-42
ARL16	ILMN_2188119	1.7e-62		CHEK2	ILMN_2395236	7.3e-42
ATF3	ILMN_2374865	1.7e-62		DEPDC1B	ILMN_2103685	7.5e-42
STRA13	ILMN_1769634	1.7e-62		CDCA4	ILMN_1753183	7.8e-42
WISP1	ILMN_1713499	1.7e-62		MCM3	ILMN_1806818	9.1e-42
BUB1	ILMN_2202948	1.8e-62		TMPRSS6	ILMN_1725014	9.6e-42
HYLS1	ILMN_1747078	1.9e-62		SMC4	ILMN_2330861	9.7e-42
NUSAP1	ILMN_1726720	1.9e-62		NUSAP1	ILMN_2409298	1.1e-41
C1ORF176	ILMN_2117569	1.9e-62		RAB11FIP3	ILMN_1708328	1.1e-41
PPP1R14B	ILMN_1659888	1.9e-62		CDC7	ILMN_1741801	1.1e-41
C8ORF45	ILMN_2113738	2.1e-62		VIPR1	ILMN_2199389	1.2e-41
ESM1	ILMN_2212878	2.1e-62		DDX39	ILMN_1747303	1.2e-41
RUSC1	ILMN_1743747	2.1e-62		TMEM9B	ILMN_2100815	1.2e-41
GYPC	ILMN_1668039	2.3e-62		ABCF1	ILMN_2392635	1.7e-41
BGN	ILMN_2206746	2.5e-62		KLF11	ILMN_1751656	1.7e-41
SCN4B	ILMN_1695947	2.5e-62		IFRD1	ILMN_1667561	1.8e-41
ASPM	ILMN_1815184	2.5e-62		HMGCL	ILMN_2122420	1.8e-41
KLHL3	ILMN_1770641	2.5e-62		IFT140	ILMN_1687037	1.8e-41
YRDC	ILMN_1736008	2.5e-62		PGR	ILMN_1811014	1.8e-41
KIAA0408	ILMN_1661519	2.6e-62		PSMB2	ILMN_1764794	1.9e-41
HS.491292	ILMN_1844919	2.6e-62		DNAJC9	ILMN_1799516	2e-41
NUMB	ILMN_1705114	2.7e-62		SNRPC	ILMN_2086064	2.1e-41
HS.202577	ILMN_1878029	2.8e-62		PTP4A2	ILMN_2338997	2.1e-41
CD36	ILMN_1796094	2.8e-62		PRICKLE2	ILMN_1683148	2.4e-41
ZNF622	ILMN_1776109	2.9e-62		BCAS4	ILMN_2325506	2.4e-41
MXRA7	ILMN_1743836	2.9e-62		LRG1	ILMN_1805228	2.5e-41
UACA	ILMN_1703273	2.9e-62		TOX3	ILMN_2413833	3e-41
PGM5	ILMN_1781388	3.1e-62		IQCK	ILMN_1662852	3.1e-41
SLC25A25	ILMN_1791728	3.3e-62		NOTCH1	ILMN_1729161	3.5e-41
MTP18	ILMN_2355665	3.3e-62		PRDX4	ILMN_2222234	3.5e-41
KIF2C	ILMN_1685916	3.4e-62		MUC1	ILMN_2371911	4e-41
CDCA8	ILMN_1709294	3.4e-62		RAPGEF3	ILMN_2135258	4.3e-41
RHOJ	ILMN_2107613	3.6e-62		NT5C2	ILMN_1682165	4.4e-41
C16ORF59	ILMN_1656452	3.6e-62		BCL2L12	ILMN_1752953	4.6e-41
PHLDB1	ILMN_1666819	3.8e-62		CAPN9	ILMN_1690923	4.7e-41
MAP1LC3C	ILMN_1711331	3.8e-62		GART	ILMN_1679476	5.4e-41
CNTNAP3B	ILMN_1686513	4.4e-62		MGC39900	ILMN_1740512	5.7e-41
SHANK3	ILMN_2317581	4.8e-62		C9ORF10OS	ILMN_1750969	6.4e-41
SLC2A12	ILMN_1766261	4.9e-62		CCDC103	ILMN_1791905	7.1e-41
MGAT4A	ILMN_1755643	4.9e-62		GALNAC4S-6ST	ILMN_1670926	7.2e-41
GPR124	ILMN_1773059	5e-62		CKS2	ILMN_1756326	7.3e-41
AMT	ILMN_1665331	5.3e-62		SCCPDH	ILMN_2156936	7.6e-41
CNPY3	ILMN_1812967	5.3e-62		SELT	ILMN_1746368	7.9e-41
OIP5	ILMN_2196984	5.5e-62		GPR19	ILMN_1805973	8.5e-41
VWCE	ILMN_1760315	5.7e-62		RET	ILMN_1655610	9e-41
TLCD1	ILMN_1784655	5.9e-62		KIF1B	ILMN_1743034	9.6e-41
FOXM1	ILMN_2344971	5.9e-62		MCM4	ILMN_2412860	1e-40
HSPA12B	ILMN_1676897	6e-62		SLC2A10	ILMN_1663351	1.1e-40
GRRP1	ILMN_2116299	6.1e-62		CHAF1B	ILMN_1674231	1.1e-40
CKAP2L	ILMN_1751776	6.8e-62		CDC123	ILMN_1678605	1.1e-40
DDX51	ILMN_2215382	6.9e-62		TUBB6	ILMN_1699489	1.1e-40
C4ORF29	ILMN_1761963	7.1e-62		DNAJC12	ILMN_1725773	1.1e-40
WDR86	ILMN_1700248	7.2e-62		CYP21A2	ILMN_1773082	1.2e-40
EEPD1	ILMN_1811616	7.5e-62		C6ORF85	ILMN_1705116	1.2e-40
CENPF	ILMN_1664516	7.5e-62		DAK	ILMN_1678619	1.2e-40
LARP6	ILMN_1752810	7.5e-62		BCL2L12	ILMN_2396982	1.4e-40
ZDHHC16	ILMN_2362457	7.5e-62		C1ORF21	ILMN_1797735	1.4e-40
ATP6V1F	ILMN_2099783	7.5e-62		UBXN2A	ILMN_1776038	1.6e-40
FLAD1	ILMN_1663667	7.7e-62		FABP5	ILMN_2146761	1.7e-40
THOC6	ILMN_1679880	7.8e-62		POLD4	ILMN_1803772	1.7e-40
PRO1853	ILMN_2394132	7.8e-62		KIF15	ILMN_1753063	1.8e-40
LRAP	ILMN_2123312	8.3e-62		ZBED4	ILMN_1782129	1.8e-40
ARMET	ILMN_2183510	9.6e-62		MUC1	ILMN_1756992	1.8e-40
MEOX1	ILMN_1657145	9.8e-62		C5ORF34	ILMN_1662184	1.8e-40
PTTG3	ILMN_2049021	9.8e-62		LOC338579	ILMN_1676990	2.1e-40
PSMA5	ILMN_1759952	1e-61		CDCA4	ILMN_1684045	2.2e-40
TFPI	ILMN_1662619	1e-61		LASS4	ILMN_1748057	2.3e-40
FREM1	ILMN_1715452	1.1e-61		POLR2D	ILMN_1792672	2.6e-40
C7ORF50	ILMN_1718336	1.1e-61		ROPN1	ILMN_1668766	2.6e-40
ZHX3	ILMN_1774387	1.1e-61		RSU1	ILMN_1721657	2.6e-40
GRK5	ILMN_2096719	1.2e-61		AGTR1	ILMN_1814327	2.6e-40
TFPI	ILMN_1707124	1.2e-61		CKS2	ILMN_2072296	2.8e-40
SF3B4	ILMN_1722648	1.2e-61		TRMT11	ILMN_1805481	2.9e-40
LOC400506	ILMN_1783712	1.3e-61		ABCF1	ILMN_1763875	3.8e-40
SNRPC	ILMN_2086064	1.3e-61		NOL1	ILMN_1723158	3.9e-40
PDLIM7	ILMN_1690125	1.3e-61		ZBTB4	ILMN_2097793	4e-40
C11ORF48	ILMN_1739345	1.4e-61		RANBP1	ILMN_1721457	4.2e-40
CLCN6	ILMN_1763036	1.4e-61		EXO1	ILMN_2351916	4.5e-40
HMMR	ILMN_2409220	1.4e-61		LOC731049	ILMN_1808591	4.8e-40
EXO1	ILMN_1673721	1.4e-61		MEIS3	ILMN_2301677	4.8e-40
CCL15	ILMN_1740609	1.5e-61		ZNF385A	ILMN_1786722	5.4e-40
RHOJ	ILMN_1678215	1.5e-61		APPL2	ILMN_1765076	5.9e-40
CKS2	ILMN_1756326	1.5e-61		LOC647000	ILMN_1704750	6.5e-40
TIMP3	ILMN_1701461	1.7e-61		FLYWCH2	ILMN_1805796	7.5e-40
GAPDH	ILMN_1802252	1.7e-61		ATAD2	ILMN_2048700	7.8e-40
SYN2	ILMN_1781060	1.7e-61		PRLR	ILMN_1669781	7.9e-40
ZNF682	ILMN_2313889	1.7e-61		NMU	ILMN_2162253	8.1e-40
ZBTB20	ILMN_1689456	1.8e-61		MFSD7	ILMN_1681310	8.3e-40
CORO2B	ILMN_1676880	2e-61		LOC221710	ILMN_1796130	8.7e-40
ZC3H12B	ILMN_1814629	2.1e-61		C16ORF80	ILMN_2112599	9.4e-40
LOC90586	ILMN_2219618	2.2e-61		FLVCR2	ILMN_2204876	9.8e-40
C13ORF33	ILMN_1696048	2.3e-61		LRFN2	ILMN_1758924	9.9e-40
NAALAD2	ILMN_1740024	2.4e-61		IGFALS	ILMN_2188966	1e-39
TFPT	ILMN_1709451	2.4e-61		FLJ25404	ILMN_1655498	1.1e-39
APOLD1	ILMN_1723522	2.6e-61		NCAM2	ILMN_1749962	1.2e-39
FAM184A	ILMN_1696699	2.6e-61		PGAM5	ILMN_1789944	1.2e-39
PKD1L2	ILMN_1742788	2.7e-61		GABRP	ILMN_1689146	1.2e-39
PRNP	ILMN_1737988	2.8e-61		LOC653103	ILMN_1746706	1.2e-39
SLC35B1	ILMN_1727840	2.8e-61		GPM6B	ILMN_1704665	1.3e-39
HS.294603	ILMN_1903568	3e-61		PELI1	ILMN_1679268	1.3e-39
ANGPTL4	ILMN_1707727	3e-61		HEXIM2	ILMN_1701006	1.4e-39
NDUFB11	ILMN_1749709	3e-61		TRIM47	ILMN_1712708	1.7e-39
CDO1	ILMN_2234187	3e-61		C12ORF48	ILMN_1727055	1.9e-39
NKTR	ILMN_2330994	3.3e-61		PBK	ILMN_1673673	1.9e-39
ATP5J2	ILMN_2310621	3.4e-61		MAD2L1	ILMN_1777564	2.1e-39
CYB5R3	ILMN_2308582	3.4e-61		FANCD2	ILMN_2235137	2.1e-39
OLFML2A	ILMN_1761425	3.7e-61		C1ORF102	ILMN_1719835	2.4e-39
MGEA5	ILMN_1686750	3.9e-61		LEO1	ILMN_1801553	2.4e-39
NOL10	ILMN_1775011	3.9e-61		TRAK1	ILMN_1782069	2.5e-39
TMEM17	ILMN_2210386	4e-61		WDR43	ILMN_1671442	2.5e-39
SAA1	ILMN_1701017	4.1e-61		PMP22	ILMN_1659312	2.7e-39
ADRB2	ILMN_1695590	4.2e-61		PLCG2	ILMN_1815719	2.8e-39
HS.562875	ILMN_1915783	4.4e-61		C9ORF58	ILMN_1770725	3.1e-39
LEP	ILMN_2207504	4.4e-61		CSDA	ILMN_1782788	3.5e-39
MRPL3	ILMN_1713143	4.6e-61		C14ORF45	ILMN_2147345	3.5e-39
HMMR	ILMN_1781942	4.6e-61		ANKRD11	ILMN_2108709	3.6e-39
DENND2D	ILMN_1707088	5e-61		LMO4	ILMN_2117171	3.7e-39
LOC400713	ILMN_1745933	5.1e-61		ST8SIA6	ILMN_1698508	4e-39
C20ORF103	ILMN_1713561	5.2e-61		SHMT2	ILMN_1661264	4.1e-39
EPAS1	ILMN_1704753	5.3e-61		PSMG1	ILMN_1659285	4.3e-39
ANK2	ILMN_1776363	5.3e-61		SEH1L	ILMN_2381138	4.3e-39
MTX1	ILMN_1667222	5.4e-61		C10ORF57	ILMN_1672717	4.4e-39
NEK2	ILMN_2051373	5.5e-61		FAM134B	ILMN_2387952	5.1e-39
EPB41L2	ILMN_1805448	5.8e-61		GALNT6	ILMN_1677574	5.1e-39
SCNM1	ILMN_1746598	5.9e-61		NEIL3	ILMN_1757697	5.2e-39
TBC1D7	ILMN_1661622	6e-61		TBC1D7	ILMN_1661622	6.6e-39
CEP55	ILMN_1747016	6.1e-61		ZNF688	ILMN_1736577	6.6e-39
KLF2	ILMN_1735930	6.3e-61		RTN4	ILMN_1748983	6.7e-39
AURKB	ILMN_1684217	6.4e-61		RAB30	ILMN_2214355	7.1e-39
LIPE	ILMN_1670693	6.4e-61		FAM58A	ILMN_1770623	7.3e-39
KIF4A	ILMN_1799667	6.4e-61		KLF11	ILMN_1673207	7.7e-39
ST6GALNAC6	ILMN_1691736	6.8e-61		C9ORF169	ILMN_1814106	7.8e-39
APEX2	ILMN_1652505	7.1e-61		CENPM	ILMN_1668814	7.9e-39
SAA1	ILMN_2304512	7.9e-61		C17ORF97	ILMN_1707137	8.3e-39
C8ORF38	ILMN_1727618	7.9e-61		PRLR	ILMN_2175236	8.9e-39
PPP2R4	ILMN_1729123	8e-61		RGS5	ILMN_1651554	9.8e-39
RPL23AP13	ILMN_2124757	8e-61		CENPM	ILMN_2368721	1e-38
MATN2	ILMN_1698685	8e-61		ARL1	ILMN_1813091	1.1e-38
LILRB5	ILMN_2339294	8.7e-61		SLAMF8	ILMN_1667224	1.1e-38
VWF	ILMN_1752755	8.8e-61		NAE1	ILMN_1689665	1.2e-38
ABCA6	ILMN_1795507	8.9e-61		TMEM115	ILMN_1712035	1.2e-38
ITM2A	ILMN_2076600	8.9e-61		LOC652595	ILMN_1702783	1.2e-38
HSF2BP	ILMN_2135756	9.1e-61		DUSP28	ILMN_1741780	1.5e-38
BIRC5	ILMN_2349459	9.3e-61		GPRC5C	ILMN_1724211	1.5e-38
MSI2	ILMN_1713088	9.4e-61		GNPTG	ILMN_1764230	1.5e-38
DPP3	ILMN_2349129	1e-60		SYT9	ILMN_1728496	1.7e-38
HK1	ILMN_2382990	1.1e-60		SLC40A1	ILMN_2053103	1.8e-38
CCT3	ILMN_1651828	1.1e-60		ITPR1	ILMN_1789505	1.8e-38
LRCH2	ILMN_1720606	1.2e-60		SAP18	ILMN_1752793	1.8e-38
ARFGEF2	ILMN_1789990	1.2e-60		ERCC6L	ILMN_2334204	1.8e-38
MEIS2	ILMN_1695945	1.4e-60		OIP5	ILMN_1759277	2.1e-38
LONRF1	ILMN_1705953	1.5e-60		ZBTB4	ILMN_1795905	2.1e-38
DLC1	ILMN_1698020	1.5e-60		C20ORF103	ILMN_1713561	2.2e-38
ZNF549	ILMN_2227495	1.6e-60		IL4I1	ILMN_1659960	2.3e-38
XRCC2	ILMN_2204909	1.8e-60		FBXL5	ILMN_2378100	2.3e-38
CXCL12	ILMN_1689111	1.9e-60		LOC375295	ILMN_1674782	2.3e-38
CD36	ILMN_1784863	1.9e-60		ESPL1	ILMN_1742145	2.5e-38
CCNB1	ILMN_1712803	2.1e-60		WDR12	ILMN_1770692	2.5e-38
KIAA1881	ILMN_1852022	2.1e-60		BOP1	ILMN_1715583	3.1e-38
TWIST2	ILMN_1677429	2.1e-60		CXCL10	ILMN_1791759	3.2e-38
LOC730092	ILMN_1910120	2.3e-60		PALM	ILMN_1812031	4.4e-38
GAPDH	ILMN_2038778	2.4e-60		LOC440359	ILMN_1706434	4.4e-38
UNC84A	ILMN_1772316	2.5e-60		ACTL6A	ILMN_1749297	5.5e-38
PRELID1	ILMN_2179652	2.5e-60		RNASE4	ILMN_2408572	5.5e-38
ZNF213	ILMN_1758337	2.5e-60		GAPDH	ILMN_2038778	5.6e-38
CCND2	ILMN_1667081	2.5e-60		MTHFD2	ILMN_1674706	5.6e-38
GARS	ILMN_1771026	2.7e-60		LIMA1	ILMN_1704369	5.8e-38
NAT14	ILMN_1784113	2.7e-60		KIAA0319L	ILMN_1656042	7.3e-38
COMP	ILMN_1677636	2.7e-60		CKS1B	ILMN_1719256	7.9e-38
EXOSC1	ILMN_2396648	2.9e-60		DSCC1	ILMN_1776577	8.6e-38
TACC3	ILMN_1724407	3.1e-60		POLD1	ILMN_1652580	9.6e-38
HS.566647	ILMN_1846412	3.2e-60		MCCC1	ILMN_1760174	1.1e-37
DENND2A	ILMN_1666503	3.3e-60		ADAMDEC1	ILMN_2103107	1.1e-37
ECE2	ILMN_1762883	3.5e-60		RET	ILMN_1706301	1.1e-37
LEPR	ILMN_1731966	3.5e-60		PLEKHG1	ILMN_2194561	1.1e-37
FXYD1	ILMN_1764022	3.5e-60		ROPN1B	ILMN_2344120	1.2e-37
PSMB4	ILMN_1737862	3.6e-60		BMP4	ILMN_1740900	1.2e-37
PTPN11	ILMN_1778236	3.9e-60		NCBP2	ILMN_2412564	1.4e-37
RHBDL2	ILMN_2053536	4e-60		HS.389988	ILMN_1874575	1.4e-37
AXUD1	ILMN_1703123	4e-60		GPRC5C	ILMN_2352090	1.7e-37
PFKFB3	ILMN_1660847	4.1e-60		DACH1	ILMN_1666882	1.7e-37
MCM2	ILMN_1681503	4.1e-60		SIRPA	ILMN_2372974	1.8e-37
RERE	ILMN_2327795	4.1e-60		C10ORF32	ILMN_2151056	1.9e-37
C13ORF15	ILMN_1658494	4.2e-60		ZWILCH	ILMN_2374633	2e-37
TRAF2	ILMN_1691487	4.3e-60		PDIA6	ILMN_1680626	2.1e-37
FKBP14	ILMN_2150294	4.6e-60		NEK11	ILMN_2365223	2.3e-37
HS.402146	ILMN_1862737	5e-60		DUSP4	ILMN_1808391	2.4e-37
SHANK3	ILMN_2317580	5.1e-60		RNF145	ILMN_1710906	2.5e-37
KLF6	ILMN_1700727	5.2e-60		RAI2	ILMN_1760574	2.6e-37
GHR	ILMN_1775814	5.2e-60		HMMR	ILMN_2409220	2.6e-37
CNTFR	ILMN_1809456	5.3e-60		TPI1	ILMN_2181191	2.6e-37
DDX39	ILMN_1747303	5.4e-60		CCNY	ILMN_1708991	2.7e-37
PPIH	ILMN_1801913	5.5e-60		NUP50	ILMN_1725612	2.7e-37
POLR2J4	ILMN_1699383	5.5e-60		CSAD	ILMN_2119692	3.1e-37
GPX3	ILMN_1726666	5.7e-60		CSAD	ILMN_1779515	3.3e-37
ACVRL1	ILMN_1807493	5.9e-60		CPD	ILMN_1703074	3.6e-37
PHF3	ILMN_1798164	6e-60		UBE2E3	ILMN_1669553	3.7e-37
PKMYT1	ILMN_1766658	6.3e-60		CMTM7	ILMN_1698934	3.9e-37
HS.539114	ILMN_1853775	6.3e-60		C9ORF58	ILMN_2323508	4.3e-37
LOC651309	ILMN_1742431	6.7e-60		ALAD	ILMN_1747577	4.4e-37
HS.541829	ILMN_1874362	6.9e-60		LCMT2	ILMN_1667577	4.4e-37
C20ORF160	ILMN_1748206	7e-60		LGALS8	ILMN_2356654	4.7e-37
RSPO3	ILMN_1681983	7.1e-60		ETNK2	ILMN_1800130	5e-37
HSPB2	ILMN_1671046	7.2e-60		TCF19	ILMN_1682008	5.3e-37
VAMP8	ILMN_2190084	8.4e-60		MRPL11	ILMN_1690371	5.6e-37
BCL9	ILMN_1704452	8.6e-60		PTGER3	ILMN_1677384	5.9e-37
RAB11FIP2	ILMN_2072541	8.8e-60		NEK11	ILMN_1813645	6e-37
TMOD1	ILMN_1736911	8.9e-60		METRN	ILMN_1712583	6.4e-37
GYPC	ILMN_1682332	9e-60		CCDC68	ILMN_2203876	6.5e-37
ADHFE1	ILMN_1702858	9.2e-60		MUC1	ILMN_1677314	6.5e-37
POLR3K	ILMN_1801664	9.8e-60		TACC3	ILMN_1724407	7.3e-37
ZNF14	ILMN_1692145	9.8e-60		C5ORF37	ILMN_2225577	7.8e-37
AQP7P2	ILMN_1672057	1.1e-59		FAM102A	ILMN_2401779	7.8e-37
FAM162B	ILMN_1751326	1.1e-59		CHMP4B	ILMN_1771233	8.2e-37
IFI30	ILMN_1807277	1.1e-59		C15ORF23	ILMN_1652008	8.3e-37
TDO2	ILMN_1716859	1.1e-59		C6ORF115	ILMN_1720858	8.9e-37
ODF2	ILMN_1671288	1.2e-59		SLC7A1	ILMN_1683859	9.2e-37
CATSPER2	ILMN_2286014	1.2e-59		CAD	ILMN_1810992	9.3e-37
SEMA6A	ILMN_1713529	1.2e-59		C9ORF7	ILMN_1814856	9.5e-37
PLIN	ILMN_1665562	1.3e-59		BAI2	ILMN_1773109	9.9e-37
HJURP	ILMN_1703906	1.3e-59		NUF2	ILMN_1658695	1e-36
DARC	ILMN_1723684	1.3e-59		GPT2	ILMN_1684158	1e-36
TRAPPC5	ILMN_2372639	1.3e-59		P2RX4	ILMN_1813846	1.1e-36
CD300LF	ILMN_2112357	1.4e-59		HDAC2	ILMN_1767747	1.1e-36
ZSCAN16	ILMN_1809566	1.4e-59		SLC25A19	ILMN_1666553	1.1e-36
GSTTP2	ILMN_2246548	1.4e-59		CD2BP2	ILMN_1796244	1.2e-36
HS.544637	ILMN_1872419	1.4e-59		HOXB2	ILMN_1810274	1.2e-36
CAV2	ILMN_1735220	1.5e-59		AMACR	ILMN_2367172	1.3e-36
HAS3	ILMN_1794501	1.5e-59		GAPDH	ILMN_1343295	1.3e-36
C16ORF53	ILMN_1727444	1.6e-59		MSH6	ILMN_1729051	1.4e-36
EIF4E2	ILMN_1738326	1.6e-59		WBP1	ILMN_2093231	1.4e-36
LMNB2	ILMN_1708101	1.7e-59		SNAPC2	ILMN_1698478	1.5e-36
RCBTB2	ILMN_2148668	1.8e-59		RBMS1	ILMN_1666444	1.5e-36
LOH3CR2A	ILMN_2052135	1.9e-59		E2F7	ILMN_1798210	1.5e-36
LAMA2	ILMN_1788019	2e-59		B3GALNT2	ILMN_1780188	1.5e-36
GAPDH	ILMN_1343295	2.1e-59		CIB1	ILMN_1684205	1.5e-36
CFH	ILMN_1657803	2.2e-59		GMPR2	ILMN_1677919	1.6e-36
PALM	ILMN_1812031	2.2e-59		STOX2	ILMN_1803256	1.6e-36
PPFIBP1	ILMN_1679460	2.3e-59		C4B	ILMN_1813695	1.7e-36
FAM62B	ILMN_2057573	2.3e-59		CDCA1	ILMN_1802951	1.8e-36
GBA	ILMN_2364110	2.3e-59		LOC653764	ILMN_1677946	1.9e-36
UHRF1	ILMN_1786065	2.5e-59		GAPDH	ILMN_1802252	1.9e-36
CKMT2	ILMN_1764266	2.7e-59		TSPAN13	ILMN_2130525	2e-36
CDCA3	ILMN_1737728	2.7e-59		C1ORF112	ILMN_1727540	2.1e-36
CHD9	ILMN_1762972	2.7e-59		ELF5	ILMN_1813270	2.3e-36
RPL23AP13	ILMN_1752897	2.8e-59		HCFC1R1	ILMN_1757877	2.3e-36
RAB25	ILMN_1791826	2.9e-59		FLJ22184	ILMN_1765636	2.4e-36
LEPR	ILMN_2234956	3e-59		PDXK	ILMN_1672504	2.5e-36
RNF150	ILMN_1767446	3e-59		FABP7	ILMN_1745299	2.8e-36
STON1	ILMN_1668592	3.1e-59		LOC400768	ILMN_1704065	3e-36
C16ORF13	ILMN_2369826	3.1e-59		PEX11G	ILMN_1710000	3.3e-36
HMGA1	ILMN_2311537	3.1e-59		CPEB3	ILMN_1755954	3.4e-36
TMEM178	ILMN_2104295	3.2e-59		YARS	ILMN_1766010	3.5e-36
PYGO2	ILMN_1695334	3.3e-59		TFDP1	ILMN_2117987	3.5e-36
CCNA2	ILMN_1786125	3.4e-59		THOC4	ILMN_1750518	3.6e-36
KATNAL1	ILMN_1722533	3.5e-59		GALNT10	ILMN_1655985	3.6e-36
BUD31	ILMN_1710697	3.5e-59		RDH10	ILMN_1714335	3.7e-36
TSPAN7	ILMN_2120695	3.6e-59		ARHGAP11B	ILMN_2215881	3.7e-36
TMEM57	ILMN_1718831	3.7e-59		ACVR1B	ILMN_2243308	3.8e-36
ITIH5	ILMN_2335557	3.7e-59		LOC340598	ILMN_1806387	4e-36
AKR1C3	ILMN_1713124	3.7e-59		PSRC1	ILMN_1671843	4e-36
IGF1	ILMN_1709613	3.8e-59		ARL5B	ILMN_2120022	4.4e-36
PSMD12	ILMN_1691428	3.8e-59		SLC2A6	ILMN_1778321	4.4e-36
UBQLN4	ILMN_1789349	4.1e-59		ATAD4	ILMN_1748970	5.1e-36
ADM	ILMN_1708934	4.3e-59		APH1B	ILMN_1767816	5.1e-36
RALY	ILMN_1690610	4.4e-59		IRS1	ILMN_1759232	5.2e-36
WDR33	ILMN_1745852	4.5e-59		LOC90835	ILMN_2179726	5.2e-36
NUP210	ILMN_1784467	4.6e-59		C9ORF75	ILMN_1664283	5.7e-36
TBCE	ILMN_1725183	4.8e-59		TEX264	ILMN_1781623	5.7e-36
ANKRD44	ILMN_2059844	4.9e-59		BCAS4	ILMN_1808059	6e-36
ABLIM1	ILMN_2396672	5.3e-59		SLC22A18	ILMN_2382505	6.3e-36
TMEM88	ILMN_1757129	5.5e-59		NUDT16L1	ILMN_1735415	6.9e-36
ROCK2	ILMN_1659099	5.9e-59		DEPDC1B	ILMN_1814600	7.1e-36
PPP1R1A	ILMN_2056606	6e-59		SPC24	ILMN_2181432	7.1e-36
LOC650152	ILMN_1660775	6.1e-59		CCDC56	ILMN_2064898	8e-36
RERE	ILMN_1802380	6.1e-59		UQCRQ	ILMN_1666471	8.1e-36
PTGS2	ILMN_2054297	6.4e-59		NCAPG2	ILMN_2066756	8.1e-36
C7ORF47	ILMN_1741475	6.9e-59		ANG	ILMN_1760727	8.4e-36
GYG2	ILMN_2319424	7.1e-59		SIL1	ILMN_1678729	9.2e-36
CENPM	ILMN_2368718	7.5e-59		ENPP5	ILMN_1660727	1e-35
NUAK2	ILMN_2094952	7.6e-59		TUBB	ILMN_2101885	1e-35
NUDT3	ILMN_1724907	7.6e-59		KIAA0319L	ILMN_1683277	1.1e-35
PAICS	ILMN_1773760	7.8e-59		HS.193557	ILMN_1917341	1.2e-35
CIDEC	ILMN_2174437	8.2e-59		AGTR1	ILMN_2341343	1.2e-35
MIF	ILMN_1807074	8.7e-59		C9ORF40	ILMN_1711799	1.2e-35
ADIPOR1	ILMN_1688322	9.6e-59		FBXO38	ILMN_1754811	1.2e-35
PKM2	ILMN_2366634	1e-58		C2ORF15	ILMN_1732404	1.3e-35
ANKRD29	ILMN_2075643	1.1e-58		ABCG1	ILMN_2329927	1.3e-35
CHRDL1	ILMN_2184231	1.1e-58		PALM	ILMN_2387214	1.4e-35
NUSAP1	ILMN_2409298	1.1e-58		ELF5	ILMN_1684699	1.5e-35
UBFD1	ILMN_1700811	1.1e-58		ILF2	ILMN_1745172	1.5e-35
RMI1	ILMN_1754051	1.2e-58		TAP1	ILMN_1751079	1.5e-35
RPS15	ILMN_2219131	1.2e-58		PNPLA7	ILMN_1662587	1.6e-35
TLE3	ILMN_2234412	1.2e-58		H2AFZ	ILMN_1707858	1.7e-35
FLJ46309	ILMN_2194852	1.2e-58		NFIL3	ILMN_1707312	1.8e-35
EIF1	ILMN_1803846	1.2e-58		CENPM	ILMN_2368718	1.9e-35
SLC35E1	ILMN_2059173	1.2e-58		LOC647000	ILMN_1703692	2.1e-35
CLCN6	ILMN_1741594	1.2e-58		C9ORF64	ILMN_1777318	2.6e-35
CORO1B	ILMN_2377019	1.3e-58		SLC9A3R1	ILMN_1680925	2.7e-35
ADIPOR1	ILMN_2096322	1.4e-58		ROPN1B	ILMN_1781758	2.7e-35
OLR1	ILMN_1723035	1.4e-58		CARD10	ILMN_1743714	2.8e-35
C16ORF13	ILMN_1774990	1.4e-58		ZNF434	ILMN_1684591	3.2e-35
SIRPA	ILMN_1758146	1.5e-58		TK1	ILMN_1806037	3.4e-35
EXOSC4	ILMN_1745271	1.6e-58		PPM1G	ILMN_1806867	3.7e-35
RNF38	ILMN_1793616	1.6e-58		RGL2	ILMN_2124386	3.7e-35
CUGBP2	ILMN_2400947	1.6e-58		NFIA	ILMN_1758049	4e-35
TRMT12	ILMN_1809944	1.6e-58		YIPF1	ILMN_1803564	4.1e-35
INMT	ILMN_1781149	1.7e-58		TTF2	ILMN_1810228	4.2e-35
CHRDL1	ILMN_1678233	1.7e-58		PER2	ILMN_1738095	4.8e-35
HOXA2	ILMN_1799836	1.8e-58		RPP40	ILMN_1810423	5e-35
EGR2	ILMN_1743199	2e-58		ANG	ILMN_1696974	5.5e-35
ALDH1L1	ILMN_1802167	2e-58		DPH2	ILMN_2375418	6.1e-35
PEX13	ILMN_1683916	2.2e-58		ZFP2	ILMN_1723886	6.4e-35
LOC653147	ILMN_1720438	2.3e-58		EIF4E2	ILMN_1738326	6.5e-35
REV3L	ILMN_2199947	2.3e-58		LOC93622	ILMN_1797181	6.8e-35
NBPF20	ILMN_1800414	2.3e-58		SEMA3F	ILMN_1761540	8.1e-35
SAC3D1	ILMN_1776674	2.3e-58		FAAH2	ILMN_1679158	8.3e-35
SCN9A	ILMN_1672591	2.4e-58		NP	ILMN_2172174	8.8e-35
RAPGEF3	ILMN_2135258	2.4e-58		UCHL5	ILMN_1731612	8.8e-35
IRF7	ILMN_2349061	2.5e-58		PURA	ILMN_2127328	8.9e-35
KCTD12	ILMN_1742332	2.5e-58		PVRL2	ILMN_1718303	9e-35
PRELP	ILMN_2395156	2.5e-58		H2AFJ	ILMN_1708728	9.2e-35
FAM43A	ILMN_1706015	2.6e-58		TMEM63C	ILMN_1792094	9.4e-35
SNTB2	ILMN_1808374	2.6e-58		GARS	ILMN_1771026	9.4e-35
HS.333084	ILMN_1880143	2.7e-58		FANCI	ILMN_1655642	1e-34
CCDC49	ILMN_1720233	2.9e-58		RPL36A	ILMN_2112811	1e-34
GBL	ILMN_1789240	3e-58		CCDC86	ILMN_1792681	1.1e-34
FBXO11	ILMN_2285112	3.1e-58		NFE2L3	ILMN_2049766	1.1e-34
ATP5J2	ILMN_2307883	3.3e-58		PKMYT1	ILMN_1766658	1.2e-34
LOC731049	ILMN_1808591	3.3e-58		SEC16A	ILMN_2126344	1.2e-34
MAPKAP1	ILMN_2268068	3.4e-58		TENC1	ILMN_1685042	1.3e-34
PPP1CA	ILMN_1695827	3.7e-58		C9ORF100	ILMN_1717403	1.4e-34
MAD2L1	ILMN_1777564	3.8e-58		STMN1	ILMN_1745593	1.4e-34
PCOLCE2	ILMN_1746888	4.2e-58		TFDP1	ILMN_1661717	1.4e-34
ZNF25	ILMN_1808765	4.4e-58		NY-SAR-48	ILMN_1768020	1.5e-34
DTX3L	ILMN_1784380	4.7e-58		RTN2	ILMN_1749115	1.5e-34
LRRC15	ILMN_1709717	5.1e-58		GARNL1	ILMN_1741391	1.7e-34
C10ORF10	ILMN_1767556	5.1e-58		RORC	ILMN_1734366	1.7e-34
LOC649456	ILMN_1705759	5.1e-58		ITM2C	ILMN_2366041	1.8e-34
SALL4	ILMN_1695687	5.2e-58		HS.535360	ILMN_1820244	2e-34
MCM4	ILMN_2412860	5.2e-58		REPS2	ILMN_2405797	2.2e-34
ODF2	ILMN_1730698	5.4e-58		RIPK4	ILMN_1680018	2.3e-34
RAG1AP1	ILMN_1776522	5.8e-58		IL34	ILMN_1713686	2.7e-34
RPA3	ILMN_1716895	5.9e-58		IQCH	ILMN_1736223	2.8e-34
PTHR1	ILMN_1795166	6.1e-58		NEK2	ILMN_2051373	3.3e-34
LOC91461	ILMN_1734445	6.2e-58		PVRL2	ILMN_2255382	3.6e-34
RHOD	ILMN_2089167	6.4e-58		BAIAP2L2	ILMN_1771652	3.6e-34
KIF11	ILMN_2143155	6.5e-58		GATAD2A	ILMN_1673682	3.7e-34
MEG3	ILMN_1671149	6.7e-58		YIPF1	ILMN_2052163	3.9e-34
ZBTB9	ILMN_1688853	7e-58		UGP2	ILMN_1671969	3.9e-34
ZNHIT2	ILMN_1810392	7.3e-58		APOBEC3B	ILMN_2219466	4.2e-34
TTK	ILMN_1788166	7.4e-58		RNASE4	ILMN_2294976	4.4e-34
H3F3A	ILMN_1656082	7.7e-58		SLTM	ILMN_1742224	4.8e-34
AFTPH	ILMN_1767722	8e-58		PI3	ILMN_1693192	4.8e-34
FAM158A	ILMN_1755677	8e-58		PGK1	ILMN_2216852	4.9e-34
RFX5	ILMN_1741200	8e-58		ADFP	ILMN_2138765	4.9e-34
FAM83H	ILMN_1751328	8.1e-58		CASC5	ILMN_1715437	5e-34
TSSC1	ILMN_2129349	8.6e-58		RNASE4	ILMN_2294978	5.1e-34
TUFM	ILMN_1738369	8.6e-58		P2RY6	ILMN_1660031	5.7e-34
PLD1	ILMN_1719696	8.8e-58		TMEM178	ILMN_2104295	5.9e-34
LIMA1	ILMN_1704369	9e-58		SREBF1	ILMN_1663035	6e-34
CAV2	ILMN_2360730	9.6e-58		HS.370359	ILMN_1848552	6.3e-34
SDHAP3	ILMN_2148679	9.8e-58		NDRG1	ILMN_1809931	6.7e-34
RFWD2	ILMN_1661002	1e-57		ARHGAP22	ILMN_1676361	6.7e-34
LOC653829	ILMN_1743476	1e-57		SESN1	ILMN_1800626	7e-34
POLA2	ILMN_1696713	1e-57		C6ORF153	ILMN_1815039	7.4e-34
DNAJC3	ILMN_1659843	1.1e-57		REPS2	ILMN_1656934	7.4e-34
PPARG	ILMN_1800225	1.1e-57		PIM1	ILMN_1815023	7.5e-34
RGS10	ILMN_1668559	1.1e-57		MTERFD1	ILMN_2044617	7.5e-34
MCHR2	ILMN_2383150	1.1e-57		ARHGAP21	ILMN_1811592	7.5e-34
TXNIP	ILMN_1697448	1.2e-57		TRIM2	ILMN_1745079	7.8e-34
ATP6V0B	ILMN_1721391	1.2e-57		SENP5	ILMN_1675501	8.3e-34
DAAM2	ILMN_1752668	1.2e-57		KIF20B	ILMN_1712452	9.4e-34
BOC	ILMN_1803956	1.2e-57		C15ORF23	ILMN_2141807	9.6e-34
TUSC5	ILMN_1776852	1.3e-57		CPLX1	ILMN_1801703	9.6e-34
MED20	ILMN_1777526	1.3e-57		PRRG1	ILMN_1781791	9.9e-34
TSPAN7	ILMN_1809291	1.3e-57		POLR1E	ILMN_2110167	1e-33
EPHA2	ILMN_1699354	1.3e-57		TBPL1	ILMN_1708147	1e-33
TPX2	ILMN_1796949	1.3e-57		PRRG2	ILMN_2064150	1.1e-33
PBK	ILMN_1673673	1.4e-57		MED30	ILMN_1671603	1.1e-33
HS.535360	ILMN_1820244	1.4e-57		G6PC3	ILMN_2127477	1.1e-33
SFRP1	ILMN_2149164	1.5e-57		PIGT	ILMN_1738759	1.3e-33
TPI1	ILMN_2181191	1.5e-57		C6ORF211	ILMN_2186678	1.3e-33
AFTPH	ILMN_2402766	1.6e-57		DIXDC1	ILMN_1736704	1.4e-33
FBXO33	ILMN_1664826	1.6e-57		ATL3	ILMN_1751086	1.7e-33
DLG7	ILMN_1749829	1.6e-57		LIN9	ILMN_2137084	1.8e-33
GSPT1	ILMN_1750130	1.6e-57		CTDSP1	ILMN_1728163	1.8e-33
ZNF471	ILMN_2191720	1.8e-57		ZNF462	ILMN_1686679	1.8e-33
GPRASP2	ILMN_1754727	1.8e-57		FBXL16	ILMN_1697561	1.9e-33
TESC	ILMN_1750181	1.9e-57		FGFBP1	ILMN_1785404	2e-33
TBC1D2B	ILMN_2064606	2.1e-57		KCNK12	ILMN_1711988	2e-33
PRDX1	ILMN_2366388	2.1e-57		UBE3A	ILMN_2391141	2.2e-33
PLAUR	ILMN_1691508	2.2e-57		NUP153	ILMN_1705907	2.4e-33
MELK	ILMN_1731184	2.3e-57		UTP11L	ILMN_2130838	2.5e-33
NPHP3	ILMN_1730539	2.3e-57		TSPAN33	ILMN_1749403	2.6e-33
CDCA4	ILMN_1684045	2.4e-57		DHRS12	ILMN_1669177	2.8e-33
RAB2B	ILMN_1753002	2.5e-57		MATN3	ILMN_1663171	2.9e-33
KIAA1128	ILMN_2129388	2.7e-57		SPR	ILMN_1705849	3e-33
SEC24B	ILMN_1745469	2.8e-57		LOC643722	ILMN_1652649	3e-33
RASD1	ILMN_1740426	2.9e-57		HS.553187	ILMN_1891067	3.1e-33
RBM3	ILMN_2414436	2.9e-57		RMND5B	ILMN_1737847	3.3e-33
KCNB1	ILMN_1711092	3e-57		GTF2IRD2P	ILMN_1746403	3.7e-33
SKAP2	ILMN_1657129	3.1e-57		KPNA2	ILMN_1721868	3.9e-33
PAICS	ILMN_2392546	3.2e-57		TCEA3	ILMN_1726928	3.9e-33
WIBG	ILMN_1751431	3.2e-57		MCM7	ILMN_1704702	3.9e-33
C20ORF24	ILMN_1679195	3.3e-57		EPS8L1	ILMN_1671600	4.2e-33
HS.193784	ILMN_1845086	3.3e-57		SLC7A8	ILMN_1695093	4.2e-33
C16ORF75	ILMN_1790537	3.3e-57		PDCD6IP	ILMN_1693259	4.9e-33
ITIH5	ILMN_1731862	3.4e-57		TMEM219	ILMN_1737644	5e-33
SHE	ILMN_2133996	3.4e-57		LOC731658	ILMN_1882519	5.1e-33
CENPM	ILMN_1668814	3.6e-57		HS.570759	ILMN_1873624	5.5e-33
ATF4	ILMN_1783394	3.6e-57		ECHDC2	ILMN_1671568	6e-33
USP21	ILMN_2349006	3.7e-57		CDC2	ILMN_1710428	6.1e-33
GSDMB	ILMN_2260756	4.1e-57		APEH	ILMN_1718023	6.4e-33
FSTL1	ILMN_2201678	4.2e-57		HDGF	ILMN_1765621	6.7e-33
RPN1	ILMN_1660533	4.3e-57		MAGOH	ILMN_2215656	6.7e-33
LEP	ILMN_2207505	4.4e-57		C17ORF97	ILMN_1713803	6.8e-33
HSD17B6	ILMN_1779855	4.6e-57		FNIP1	ILMN_1737343	7.3e-33
DMTF1	ILMN_2119486	4.7e-57		FAM96B	ILMN_1779813	8e-33
TMEM54	ILMN_2059689	5e-57		TUBB	ILMN_1665583	8e-33
BMP2	ILMN_1722718	5.1e-57		UHRF1	ILMN_1786065	9.3e-33
ZBTB4	ILMN_2097793	5.1e-57		KIAA1772	ILMN_1805177	9.3e-33
ZNF121	ILMN_1766613	5.2e-57		NFIB	ILMN_1778991	9.4e-33
C9ORF75	ILMN_1664283	5.5e-57		STK38	ILMN_2152581	9.7e-33
HS.276860	ILMN_1821176	5.6e-57		LDHD	ILMN_2407346	1.1e-32
RUVBL2	ILMN_2120340	5.7e-57		C1ORF59	ILMN_1682428	1.1e-32
C13ORF3	ILMN_1736816	6.1e-57		NINJ1	ILMN_1815086	1.2e-32
LPL	ILMN_1786444	6.2e-57		GBP5	ILMN_2114568	1.6e-32
DMRT2	ILMN_1751785	6.2e-57		IGF2BP2	ILMN_1702447	1.6e-32
ARHGAP24	ILMN_1775441	6.2e-57		REPS2	ILMN_1766425	1.7e-32
CHST7	ILMN_1732831	6.3e-57		CHD7	ILMN_1677376	1.8e-32
C1ORF31	ILMN_1681741	6.4e-57		TIMM8A	ILMN_1722239	1.9e-32
MRPL23	ILMN_1806123	6.6e-57		RPL13	ILMN_1709039	2e-32
H3F3A	ILMN_1699015	6.6e-57		TUBA1C	ILMN_1742167	2e-32
CRB3	ILMN_2405680	6.7e-57		C9ORF140	ILMN_1702197	2.1e-32
MTMR9	ILMN_1652521	6.8e-57		DIO1	ILMN_1769547	2.4e-32
LEF1	ILMN_2213136	7.1e-57		SIAH2	ILMN_1801313	2.5e-32
MAN2A2	ILMN_1815148	7.3e-57		SFXN2	ILMN_1795976	2.5e-32
HS.546105	ILMN_1863656	7.7e-57		LOC653381	ILMN_1692517	2.6e-32
NME1	ILMN_1741133	8.6e-57		DHCR7	ILMN_2165867	2.7e-32
FILIP1L	ILMN_2391150	9e-57		C5ORF21	ILMN_1654542	2.8e-32
ZBTB16	ILMN_2305407	9.4e-57		CDC25C	ILMN_1725260	2.8e-32
C5ORF4	ILMN_1728742	9.8e-57		DHCR7	ILMN_1815626	2.9e-32
SQLE	ILMN_1772241	1e-56		DHX38	ILMN_1735679	3e-32
COMMD4	ILMN_2096654	1.1e-56		ZCCHC11	ILMN_2373099	3e-32
COBLL1	ILMN_1761260	1.1e-56		LTC4S	ILMN_1668247	3.2e-32
AGTRAP	ILMN_2307656	1.1e-56		SIRPA	ILMN_1758146	3.7e-32
TMEM118	ILMN_1738093	1.1e-56		IL32	ILMN_2368530	3.9e-32
SNRPB	ILMN_1774661	1.2e-56		CST2	ILMN_1673843	4e-32
COPB2	ILMN_1684385	1.2e-56		COG2	ILMN_1776993	4.1e-32
GPD1	ILMN_1764175	1.3e-56		C12ORF10	ILMN_1777765	4.1e-32
PDZD2	ILMN_1729095	1.3e-56		YOD1	ILMN_1678919	4.4e-32
EXOSC5	ILMN_1659725	1.3e-56		ZNF703	ILMN_1699674	4.8e-32
RCAN1	ILMN_2367239	1.3e-56		ELK4	ILMN_2273103	4.9e-32
FAM83D	ILMN_1781943	1.4e-56		FLJ20273	ILMN_1689046	5.3e-32
OSBPL1A	ILMN_1773063	1.4e-56		DOCK7	ILMN_1678629	5.4e-32
KIAA1712	ILMN_2213199	1.4e-56		ANKRD43	ILMN_1779882	5.6e-32
C9ORF7	ILMN_1814856	1.5e-56		SLC35F2	ILMN_2075189	5.8e-32
TNXA	ILMN_2115350	1.6e-56		HMGB2	ILMN_1654268	6e-32
HS.453857	ILMN_1850087	1.6e-56		ADFP	ILMN_1801077	6.2e-32
CD36	ILMN_1665132	1.6e-56		CCL8	ILMN_1772964	6.2e-32
C19ORF24	ILMN_1678052	1.6e-56		SHFM1	ILMN_2128128	6.6e-32
UTP14A	ILMN_2095820	1.6e-56		NR2C2	ILMN_1724479	6.7e-32
TIMP2	ILMN_1721876	1.6e-56		MYO6	ILMN_1727080	6.8e-32
NUMB	ILMN_2331266	1.7e-56		MFGE8	ILMN_1756071	7.7e-32
DUSP22	ILMN_1671809	1.7e-56		FAM91A1	ILMN_1777322	8.2e-32
PSRC1	ILMN_1671843	1.9e-56		DDX19A	ILMN_1727051	8.4e-32
PELI1	ILMN_1679268	2e-56		C18ORF56	ILMN_1796074	8.9e-32
HS.46506	ILMN_1880425	2.1e-56		LOC88523	ILMN_1737561	9.4e-32
GFRA2	ILMN_1656300	2.1e-56		PAPD4	ILMN_1681845	9.9e-32
PREPL	ILMN_2345319	2.2e-56		ABCA3	ILMN_1758523	1e-31
RUVBL1	ILMN_1656540	2.2e-56		VARS	ILMN_1696601	1.1e-31
MT1M	ILMN_1657435	2.3e-56		GGH	ILMN_2195914	1.1e-31
MAOA	ILMN_1663640	2.3e-56		KPNA4	ILMN_1664756	1.1e-31
TF	ILMN_1768425	2.3e-56		LOC441956	ILMN_1719826	1.2e-31
BCL6	ILMN_1737314	2.5e-56		EIF4EBP1	ILMN_1767324	1.2e-31
SAE1	ILMN_1657204	2.5e-56		LMNB1	ILMN_2126706	1.4e-31
NCBP1	ILMN_1777528	2.6e-56		EXDL2	ILMN_1771689	1.5e-31
FKBP4	ILMN_1782045	2.7e-56		UBL3	ILMN_1810729	1.5e-31
NEDD9	ILMN_1743619	2.8e-56		HPN	ILMN_1687235	1.6e-31
ANKAR	ILMN_2112829	3e-56		GPM6B	ILMN_1735438	1.7e-31
ATP1A2	ILMN_1777411	3e-56		PKHD1	ILMN_1720034	2e-31
STOML2	ILMN_1663002	3e-56		TSPYL5	ILMN_1737972	2.2e-31
ACAD11	ILMN_1761058	3e-56		ACSL4	ILMN_1683598	2.2e-31
CENPP	ILMN_1748241	3.1e-56		NMT2	ILMN_1656378	2.5e-31
FRMD4A	ILMN_1678961	3.1e-56		KIAA0746	ILMN_1797822	2.5e-31
PTPN6	ILMN_1738675	3.1e-56		HSPA14	ILMN_1797318	2.5e-31
HS.567759	ILMN_1853876	3.2e-56		MMEL1	ILMN_2151241	2.6e-31
CALD1	ILMN_1730487	3.3e-56		ZCCHC24	ILMN_1754660	2.7e-31
LHX6	ILMN_1715189	3.4e-56		NASP	ILMN_2348975	2.7e-31
PFKFB4	ILMN_1653292	3.4e-56		ZNF467	ILMN_1779015	2.9e-31
ATL3	ILMN_1751086	3.8e-56		C5ORF5	ILMN_1673478	2.9e-31
SDS	ILMN_1811114	3.9e-56		HSPA2	ILMN_1766499	3e-31
LSR	ILMN_2363498	4e-56		WDR77	ILMN_1742889	3.2e-31
PARN	ILMN_1724811	4e-56		BXDC2	ILMN_1679800	3.3e-31
LOC643318	ILMN_1691582	4.1e-56		UCN	ILMN_2084073	4.3e-31
PFN1	ILMN_2151817	4.2e-56		GLRB	ILMN_1669631	4.4e-31
MOBKL2C	ILMN_1798288	4.2e-56		ADAMDEC1	ILMN_1716909	4.5e-31
LCAT	ILMN_1815102	4.3e-56		LOC153561	ILMN_1767377	4.5e-31
TROAP	ILMN_1700337	4.4e-56		CEACAM6	ILMN_1712522	4.5e-31
KIF24	ILMN_1694126	4.5e-56		TMEM32	ILMN_1776216	4.7e-31
TLE4	ILMN_2103761	4.5e-56		HPN	ILMN_2358760	4.9e-31
ECM2	ILMN_2228938	4.6e-56		RALGPS2	ILMN_1813703	5.8e-31
C9ORF5	ILMN_1788384	4.8e-56		NDUFA9	ILMN_1760741	6.1e-31
HAGHL	ILMN_1793201	5e-56		MRPL15	ILMN_2103720	6.4e-31
C1ORF86	ILMN_2097790	5.1e-56		C20ORF24	ILMN_1679195	6.7e-31
HS.5724	ILMN_1839019	5.1e-56		CTNNA1	ILMN_2230902	7.1e-31
LOC641765	ILMN_1692198	5.5e-56		ZCCHC11	ILMN_1655137	7.2e-31
MTP18	ILMN_2372040	5.7e-56		H2AFX	ILMN_2200331	7.3e-31
KIAA0261	ILMN_1693668	5.8e-56		TMEM178	ILMN_1678403	7.5e-31
ANKRD35	ILMN_1798006	5.9e-56		PRR13	ILMN_2344204	7.5e-31
GIPC1	ILMN_1796177	6.2e-56		STEAP2	ILMN_2344298	7.5e-31
TMEM32	ILMN_1776216	6.4e-56		FAF1	ILMN_1667016	7.8e-31
PVRL3	ILMN_2188521	6.4e-56		PTPLA	ILMN_1725791	8.2e-31
SORBS1	ILMN_2326262	6.5e-56		NUDT1	ILMN_2330243	8.3e-31
BOLA2	ILMN_1810680	6.5e-56		HS.569711	ILMN_1876620	8.4e-31
EGFR	ILMN_1798975	6.6e-56		PKMYT1	ILMN_2401436	8.5e-31
TSEN34	ILMN_1673111	6.8e-56		TTYH1	ILMN_2351269	8.5e-31
PTGES2	ILMN_2345015	6.9e-56		RASA1	ILMN_1725312	8.6e-31
SDSL	ILMN_1750674	6.9e-56		DHX29	ILMN_2090123	8.6e-31
NUDT5	ILMN_1711314	7e-56		AP1G2	ILMN_1754179	8.7e-31
APCDD1	ILMN_1656951	7.6e-56		CALCOCO1	ILMN_1774427	8.8e-31
ACBD6	ILMN_1684271	7.6e-56		HS.570308	ILMN_1900110	8.8e-31
FAM171A1	ILMN_1749868	7.9e-56		LPPR2	ILMN_1667319	8.9e-31
KIAA0363	ILMN_1652246	8e-56		NEK2	ILMN_1653822	8.9e-31
CTXN1	ILMN_1759766	8.1e-56		ZBTB16	ILMN_2305407	9.3e-31
CXCR7	ILMN_1798360	8.1e-56		LASP1	ILMN_1665909	9.6e-31
C13ORF34	ILMN_1761486	8.2e-56		NEDD4L	ILMN_1733627	1e-30
GPR65	ILMN_1734740	8.4e-56		CMTM7	ILMN_1740487	1e-30
IRF7	ILMN_1798181	8.8e-56		MDP-1	ILMN_1662263	1.1e-30
TMEM43	ILMN_1698605	8.9e-56		LRRC46	ILMN_1768818	1.1e-30
GPR68	ILMN_1671142	9.2e-56		LASS2	ILMN_1726108	1.1e-30
SBK1	ILMN_1728298	9.4e-56		CKAP2	ILMN_1674411	1.2e-30
F12	ILMN_1671766	9.5e-56		MID1	ILMN_2371433	1.2e-30
ZNF239	ILMN_1748427	9.8e-56		ADCY6	ILMN_1685156	1.2e-30
P4HB	ILMN_1719303	9.9e-56		LOC286016	ILMN_1684114	1.3e-30
HS.542428	ILMN_1863939	1e-55		IGBP1	ILMN_1717165	1.3e-30
NUP50	ILMN_1725612	1.1e-55		SMC2	ILMN_1748923	1.3e-30
C20ORF24	ILMN_2387599	1.1e-55
C10ORF54	ILMN_2205963	1.1e-55
SPTBN1	ILMN_1714228	1.1e-55
KIF26B	ILMN_2055330	1.2e-55
SON	ILMN_1663090	1.2e-55
AKR1C2	ILMN_2412336	1.4e-55
RAD51AP1	ILMN_1670353	1.4e-55
C1ORF43	ILMN_1729509	1.4e-55
SLC25A15	ILMN_2070013	1.4e-55
BRI3BP	ILMN_1800619	1.4e-55
HSPC047	ILMN_1726678	1.4e-55
HYAL1	ILMN_1739813	1.4e-55
INPP1	ILMN_1667239	1.5e-55
TOR1A	ILMN_1805812	1.6e-55
PER2	ILMN_1738095	1.6e-55
RYK	ILMN_1769671	1.7e-55
ACSS2	ILMN_2336595	1.7e-55
TENC1	ILMN_2398627	1.8e-55
CCND2	ILMN_2067656	1.8e-55
LAMA4	ILMN_1795442	1.8e-55
ZNF587	ILMN_2078141	1.8e-55
IFNGR1	ILMN_1675939	1.8e-55
CRYAB	ILMN_1729216	1.9e-55
FCGR1A	ILMN_2176063	1.9e-55
FAM86A	ILMN_1780298	1.9e-55
FIBP	ILMN_1657797	2e-55
CSK	ILMN_1754121	2e-55
C19ORF48	ILMN_1759184	2.2e-55
CLDN11	ILMN_1754103	2.2e-55
HS.573047	ILMN_1850816	2.3e-55
GTF2IRD1	ILMN_1712628	2.3e-55
GPR146	ILMN_1684227	2.4e-55
MRPL47	ILMN_2391522	2.4e-55
CC2D2A	ILMN_2406586	2.4e-55
NKTR	ILMN_1721621	2.4e-55
ALDH18A1	ILMN_2302716	2.5e-55
LOC642373	ILMN_1790984	2.5e-55
KIF11	ILMN_1794539	2.6e-55
C8ORF51	ILMN_1688772	2.6e-55
CDC25C	ILMN_2407619	2.6e-55
TIMELESS	ILMN_1735093	2.6e-55
FARSA	ILMN_1778255	2.6e-55
MRPS17	ILMN_1804851	2.6e-55
FOXC1	ILMN_1738401	2.7e-55
HS.348844	ILMN_1915188	2.7e-55
CAT	ILMN_1651705	2.8e-55
CENPM	ILMN_2368721	3e-55
SERF2	ILMN_1789136	3.4e-55
MAD2L2	ILMN_1669550	3.5e-55
NME1	ILMN_2414399	3.8e-55
CDH5	ILMN_1719236	3.8e-55
REV1	ILMN_2395474	3.8e-55
IFT57	ILMN_1811636	3.8e-55
PUSL1	ILMN_1780315	3.8e-55
POLR2I	ILMN_1720542	4e-55
CLEC5A	ILMN_1780465	4e-55
RAG1AP1	ILMN_2218648	4.1e-55
GPAM	ILMN_2178855	4.1e-55
PRICKLE2	ILMN_1683148	4.1e-55
MYCBP2	ILMN_1811972	4.1e-55
ARRDC4	ILMN_1660544	4.1e-55
KIAA1128	ILMN_1742124	4.2e-55
PPAPDC3	ILMN_1690839	4.2e-55
CCT7	ILMN_2341793	4.2e-55
AGTRAP	ILMN_1802458	4.3e-55
HS.177532	ILMN_1887267	4.4e-55
CCDC46	ILMN_2369756	4.4e-55
SAMD1	ILMN_1658821	4.5e-55
LOC441124	ILMN_1778111	4.8e-55
TMEM100	ILMN_1698259	4.9e-55
CRYZL1	ILMN_1719290	5.1e-55
KANK1	ILMN_1773427	5.3e-55
KIF23	ILMN_1811472	5.4e-55
NVL	ILMN_1712636	5.5e-55
BRI3BP	ILMN_1797693	5.8e-55
OXR1	ILMN_1737462	6e-55
SULT1A3	ILMN_1670517	6.3e-55
VIP	ILMN_1794638	6.5e-55
MKNK1	ILMN_1750429	6.6e-55
TMEM183B	ILMN_2172269	6.7e-55
CSE1L	ILMN_1665797	6.7e-55
CALCOCO1	ILMN_1774427	6.8e-55
C14ORF180	ILMN_1693951	6.8e-55
RASSF6	ILMN_2352245	6.9e-55
PVRL3	ILMN_1727633	7.3e-55
GABBR1	ILMN_2395375	7.5e-55
PIM1	ILMN_1815023	7.7e-55
BANF1	ILMN_2179837	7.7e-55
H3F3A	ILMN_2106331	7.9e-55
CCDC85A	ILMN_1669982	8.1e-55
ETFB	ILMN_1729374	8.2e-55
EFEMP1	ILMN_2350634	8.2e-55
PPAP2A	ILMN_2343278	8.3e-55
GPR137	ILMN_1804332	8.9e-55
CDC45L	ILMN_1670238	9.2e-55
HS.370359	ILMN_1848552	9.5e-55
ANKFY1	ILMN_1794470	1.1e-54
RPL39L	ILMN_2108357	1.1e-54
CX3CL1	ILMN_1654072	1.1e-54
C5ORF29	ILMN_1675191	1.1e-54
ZNF295	ILMN_1782110	1.2e-54
ALDH1A2	ILMN_2383707	1.2e-54
RHOQ	ILMN_1810559	1.2e-54
FILIP1L	ILMN_1738578	1.2e-54
CBX3	ILMN_1790625	1.2e-54
CENPE	ILMN_1716279	1.2e-54
PTGS2	ILMN_1677511	1.3e-54
NRSN2	ILMN_1770911	1.3e-54
C16ORF53	ILMN_2194828	1.3e-54
JMJD4	ILMN_1692896	1.4e-54
ZNF296	ILMN_1693242	1.4e-54
FZD4	ILMN_1743367	1.4e-54
FOS	ILMN_1669523	1.4e-54
CSRP2BP	ILMN_1690386	1.4e-54
KIF20B	ILMN_1712452	1.5e-54
SLC44A4	ILMN_1730977	1.5e-54
CDC42EP2	ILMN_1652777	1.7e-54
OLFML1	ILMN_1776151	1.7e-54
TUBG1	ILMN_2367743	1.7e-54
COMMD5	ILMN_2300396	1.8e-54
FCAR	ILMN_2279367	1.8e-54
LAT2	ILMN_1803560	1.9e-54
SOD3	ILMN_1690034	1.9e-54
DDA1	ILMN_1694530	1.9e-54
SMUG1	ILMN_1804642	1.9e-54
GOT1	ILMN_1656145	1.9e-54
MDH2	ILMN_2079004	2e-54
LOC647000	ILMN_1704750	2e-54
PCDH18	ILMN_1799026	2e-54
RHBDL2	ILMN_2053538	2e-54
C16ORF56	ILMN_1777129	2e-54
LOC645489	ILMN_1744302	2.1e-54
HMGB3	ILMN_1733519	2.1e-54
MRPL37	ILMN_2041327	2.1e-54
C6ORF1	ILMN_2370685	2.2e-54
GLYAT	ILMN_1757477	2.4e-54
ADRM1	ILMN_1760143	2.5e-54
STYXL1	ILMN_2210729	2.6e-54
IL6	ILMN_1699651	2.6e-54
DPY19L2	ILMN_1801853	2.7e-54
GINS2	ILMN_1809590	2.7e-54
LOC402560	ILMN_1769288	2.8e-54
KIAA1688	ILMN_1784436	2.9e-54
EZH2	ILMN_1708105	3e-54
ANGPT1	ILMN_1677723	3.1e-54
SLC7A10	ILMN_1681087	3.4e-54
PRKAR1A	ILMN_1738632	3.6e-54
ARHGEF6	ILMN_1803423	3.6e-54
FAM108C1	ILMN_1788416	3.7e-54
HS.209253	ILMN_1836531	3.7e-54
CD47	ILMN_1771333	3.8e-54
ZBTB16	ILMN_2402817	3.9e-54
RP11-529I10.4	ILMN_2047112	3.9e-54
TTLL12	ILMN_1663113	4e-54
RABIF	ILMN_2106994	4.1e-54
BIN1	ILMN_1674160	4.2e-54
SLC19A3	ILMN_1716359	4.2e-54
KLF6	ILMN_1737406	4.3e-54
ZFP42	ILMN_1751127	4.4e-54
TSPAN4	ILMN_1718607	4.8e-54
BCAS4	ILMN_2325506	4.9e-54
MRPL55	ILMN_2348090	4.9e-54
ASPA	ILMN_1692824	4.9e-54
MRPL24	ILMN_1695576	4.9e-54
PSMG3	ILMN_1802627	5.3e-54
NFYB	ILMN_1668726	5.3e-54
PLEK2	ILMN_1811470	5.3e-54
RECK	ILMN_2067269	5.4e-54
USP39	ILMN_1659523	5.4e-54
C9ORF16	ILMN_1782618	5.7e-54
NRBP2	ILMN_1733248	5.7e-54
ALG8	ILMN_1685413	5.9e-54
LSDP5	ILMN_2209993	6.1e-54
LOC728037	ILMN_1814589	6.2e-54
NDC80	ILMN_1664511	6.2e-54
TMEM22	ILMN_1728202	6.2e-54
OIP5	ILMN_1759277	6.4e-54
TFIP11	ILMN_1695000	6.4e-54
TMED4	ILMN_1804148	6.4e-54
LMBRD1	ILMN_1652128	6.5e-54
NDUFS3	ILMN_1756355	6.6e-54
GTF3C1	ILMN_1789839	6.8e-54
RASIP1	ILMN_1755657	6.9e-54
TYRO3	ILMN_1740169	6.9e-54
ARHGAP11A	ILMN_1673815	6.9e-54
UNC5B	ILMN_2176502	7.1e-54
PPEF1	ILMN_1652017	7.1e-54
PA2G4	ILMN_1728984	7.2e-54
ABCA10	ILMN_1753388	7.3e-54
UBL3	ILMN_1810729	7.7e-54
HEATR5B	ILMN_2187487	8e-54
MBNL1	ILMN_1807304	8e-54
AFAP1L1	ILMN_1694140	8.4e-54
LAMA2	ILMN_2339266	8.7e-54
LOC161527	ILMN_1695601	8.7e-54
KCNJ16	ILMN_1813741	8.8e-54
ALDH1A1	ILMN_2096372	9.1e-54
PPP2R2B	ILMN_1660732	9.5e-54
C19ORF28	ILMN_1813374	9.6e-54
TMEM183A	ILMN_1752589	9.7e-54
RAB3IL1	ILMN_1741632	9.7e-54
PRICKLE4	ILMN_1695868	1e-53
CPSF2	ILMN_2144116	1e-53
AASS	ILMN_1678323	1e-53
KCNH6	ILMN_2235785	1e-53
PPP1R12C	ILMN_1685286	1e-53
DPP3	ILMN_1700822	1.1e-53
CPXM2	ILMN_1741688	1.1e-53
C6ORF59	ILMN_1655572	1.1e-53
CAPG	ILMN_1655821	1.1e-53
LRP1	ILMN_1669772	1.1e-53
ZNF219	ILMN_1688295	1.2e-53
MARS	ILMN_1799819	1.2e-53
CIDEA	ILMN_1788184	1.2e-53
PCNXL3	ILMN_1783350	1.2e-53
TEK	ILMN_2066151	1.2e-53
TPI1	ILMN_1707627	1.2e-53
MRPS34	ILMN_2210482	1.2e-53
PMF1	ILMN_1756445	1.2e-53
STRBP	ILMN_1808783	1.2e-53
ECGF1	ILMN_2109708	1.3e-53
IPO5	ILMN_2166384	1.3e-53
ADAM8	ILMN_1708348	1.4e-53
FAM63A	ILMN_1689552	1.4e-53
SC65	ILMN_1655663	1.4e-53
RFTN2	ILMN_1801441	1.4e-53
PFKFB3	ILMN_2186061	1.5e-53
ADIPOQ	ILMN_1775045	1.5e-53
C6ORF153	ILMN_1815039	1.5e-53
RUVBL1	ILMN_1693108	1.6e-53
ALG3	ILMN_1711886	1.7e-53
HABP4	ILMN_2107991	1.7e-53
ACADL	ILMN_1660890	1.8e-53
ZNF281	ILMN_1683127	1.8e-53
RYR3	ILMN_1796455	2.1e-53
ALDOC	ILMN_1755974	2.2e-53
EDEM2	ILMN_1711909	2.3e-53
MRAP	ILMN_1705676	2.3e-53
CAPN3	ILMN_1687971	2.3e-53
CDC25C	ILMN_1725260	2.3e-53
CSE1L	ILMN_1706238	2.4e-53
MEOX1	ILMN_2414568	2.5e-53
APEH	ILMN_1718023	2.6e-53
ARHGAP12	ILMN_1753500	2.6e-53
TIMM23	ILMN_1679555	2.6e-53
TPM3	ILMN_1697567	2.8e-53
CENPL	ILMN_1742779	2.8e-53
ANO6	ILMN_1674941	2.9e-53
MARK3	ILMN_1704795	2.9e-53
SRP9	ILMN_2099594	2.9e-53
CHCHD1	ILMN_1672149	2.9e-53
E2F2	ILMN_1777233	3e-53
RAB3IP	ILMN_2291619	3.1e-53
PTPRM	ILMN_1744937	3.1e-53
EGFLAM	ILMN_1759487	3.3e-53
GAS1	ILMN_1772910	3.5e-53
SCAMP3	ILMN_2399208	3.6e-53
SGPL1	ILMN_1761531	3.6e-53
B4GALT3	ILMN_1692267	3.8e-53
CCDC46	ILMN_2273331	4e-53
MRPL12	ILMN_1699603	4.1e-53
STIP1	ILMN_1789510	4.2e-53
TIMM23	ILMN_1773493	4.2e-53
AP1M2	ILMN_1705861	4.3e-53
NUBP2	ILMN_1657237	4.8e-53
LOC646817	ILMN_1702585	4.9e-53
GBA	ILMN_1755123	5.1e-53
SOX7	ILMN_1815032	5.2e-53
HS.552680	ILMN_1872327	5.4e-53
ADAR	ILMN_1776777	5.4e-53
NFKBIE	ILMN_1717313	5.5e-53
AQP7	ILMN_1738494	5.5e-53
DAP	ILMN_2112493	5.6e-53
LOC648907	ILMN_1767661	5.8e-53
HS.60450	ILMN_1816245	5.9e-53
MSRB3	ILMN_1676088	6.1e-53
EFEMP1	ILMN_1735877	6.5e-53
EVPL	ILMN_1727288	6.6e-53
RAD54L	ILMN_1658027	6.7e-53
GK	ILMN_2393296	6.7e-53
LOC401317	ILMN_1801122	6.8e-53
ETS1	ILMN_1687538	6.9e-53
HS.130036	ILMN_1903159	7.1e-53
ARHGEF10	ILMN_2132809	8e-53
ACSS2	ILMN_1714197	8e-53
CKAP5	ILMN_1748770	8.3e-53
HIST1H2BD	ILMN_1758623	8.5e-53
CXORF38	ILMN_1697864	8.6e-53
TBC1D4	ILMN_1688098	8.7e-53
LOC440731	ILMN_1683250	8.7e-53
CCNF	ILMN_1773119	8.9e-53
LOC642118	ILMN_1736817	9e-53
GK	ILMN_1725471	9.4e-53
HSD17B10	ILMN_2355971	9.7e-53
NPR2	ILMN_1808898	9.9e-53
ITGA7	ILMN_1791409	9.9e-53
CPS1	ILMN_1792748	1e-52
EDG1	ILMN_1653504	1e-52
TFB2M	ILMN_2067709	1e-52
SIAH2	ILMN_1801313	1.1e-52
SLC44A4	ILMN_1719250	1.1e-52
LOC649181	ILMN_1760981	1.1e-52
HS.558212	ILMN_1882000	1.1e-52
RETSAT	ILMN_1702633	1.2e-52
MYO9A	ILMN_2173919	1.3e-52
H2AFX	ILMN_2200331	1.3e-52
AADAC	ILMN_1760414	1.4e-52
PIGC	ILMN_1723632	1.4e-52
ACADVL	ILMN_1806408	1.4e-52
SPC25	ILMN_1814281	1.4e-52
C1ORF172	ILMN_1676322	1.4e-52
STXBP2	ILMN_2159453	1.4e-52
ERAL1	ILMN_1718706	1.4e-52
HEATR3	ILMN_1666082	1.5e-52
ARIH2	ILMN_1792825	1.5e-52
HSPB7	ILMN_2200836	1.6e-52
MYOC	ILMN_2052335	1.6e-52
GYG2	ILMN_1684017	1.7e-52
HS.100261	ILMN_1854469	1.8e-52
KCTD20	ILMN_1803476	1.8e-52
HS.550193	ILMN_1827211	1.9e-52
UNC5B	ILMN_1692665	2e-52
ABCB1	ILMN_2094875	2e-52
PMPCB	ILMN_1728660	2e-52
RBM45	ILMN_1680378	2e-52
ARHGAP10	ILMN_1736112	2.2e-52
RMI1	ILMN_2151488	2.2e-52
RNF187	ILMN_1707372	2.3e-52
UTRN	ILMN_1655296	2.3e-52
SULF1	ILMN_1702363	2.4e-52
RASL12	ILMN_1806403	2.4e-52
TCTEX1D2	ILMN_1700955	2.5e-52
MARK1	ILMN_1779800	2.5e-52
HS.156414	ILMN_1891324	2.5e-52
VPS28	ILMN_1790797	2.7e-52
KIFC1	ILMN_2222008	2.7e-52
FLJ90650	ILMN_1810159	2.7e-52
LOC399888	ILMN_1778154	2.8e-52
ZCCHC24	ILMN_1754660	2.8e-52
SOX17	ILMN_1671092	2.9e-52
PHKB	ILMN_2288232	2.9e-52
ARV1	ILMN_1800935	3e-52
CLEC4GP1	ILMN_1740502	3e-52
DYNC1LI2	ILMN_1783448	3e-52
CRK	ILMN_1803302	3.1e-52
MLXIPL	ILMN_2399919	3.1e-52
BAZ2B	ILMN_1720850	3.2e-52
KDELC2	ILMN_1651557	3.2e-52
RGMA	ILMN_1717636	3.3e-52
BYSL	ILMN_1682792	3.4e-52
ASCC3L1	ILMN_1705928	3.5e-52
LEPR	ILMN_1696391	3.6e-52
NNAT	ILMN_1691413	3.7e-52
NOTCH4	ILMN_1711157	4e-52
FAM110A	ILMN_2323944	4e-52
AKR1C4	ILMN_1687757	4e-52
ATPIF1	ILMN_1685978	4.1e-52
SLC22A3	ILMN_2048478	4.2e-52
C2ORF32	ILMN_2182148	4.4e-52
PRPF19	ILMN_1769545	4.7e-52
SIX4	ILMN_1743402	5e-52
CSNK1G3	ILMN_1652024	5.1e-52
MTP18	ILMN_1657898	5.2e-52
TYMS	ILMN_1806040	5.2e-52
SLC29A3	ILMN_1717326	5.3e-52
NDUFA13	ILMN_1767139	5.5e-52
TNNT3	ILMN_1720231	5.5e-52
HS.569948	ILMN_1821887	5.6e-52
SQLE	ILMN_2041293	5.8e-52
LOC651816	ILMN_1729115	5.8e-52
ZAK	ILMN_1768110	5.9e-52
POLQ	ILMN_1740291	5.9e-52
MGC13057	ILMN_1787526	6.1e-52
SLC12A8	ILMN_1762529	6.4e-52
NEBL	ILMN_1675927	6.4e-52
LOC650029	ILMN_1778381	6.5e-52
ATP6V0C	ILMN_1789005	6.5e-52
MGC40489	ILMN_1678300	6.5e-52
ECE2	ILMN_2275248	6.5e-52
CD81	ILMN_1689953	6.6e-52
HS.121525	ILMN_1882112	6.6e-52
SLC25A15	ILMN_1667670	6.7e-52
FAM64A	ILMN_1728972	7.4e-52
LSM12	ILMN_2092693	7.4e-52
CDK4	ILMN_1689001	7.5e-52
HS.559627	ILMN_1890717	7.6e-52
LOC400464	ILMN_1786168	7.7e-52
HIST2H2AA3	ILMN_2144426	8.2e-52
MRPL49	ILMN_1681324	8.3e-52
HADH2	ILMN_1691926	8.5e-52
ACVR2A	ILMN_2152711	8.5e-52
MRPL51	ILMN_2097421	8.6e-52
GJC2	ILMN_1723048	8.8e-52
ATOX1	ILMN_1670609	8.9e-52
SFRS4	ILMN_2175075	9.1e-52
LOXL4	ILMN_2179083	9.5e-52
GLYAT	ILMN_1668510	9.6e-52
PRNP	ILMN_2360415	1e-51
LOC730994	ILMN_1680774	1e-51
NTRK2	ILMN_2357855	1.1e-51
GCOM1	ILMN_2402581	1.1e-51
MAD2L1BP	ILMN_1694711	1.1e-51
PCNP	ILMN_1807994	1.1e-51
GTSE1	ILMN_1771039	1.2e-51
TSC1	ILMN_2246510	1.3e-51
TARS2	ILMN_1778187	1.3e-51
CUTA	ILMN_1712390	1.3e-51
MLXIPL	ILMN_1722073	1.3e-51
TMEM178	ILMN_1678403	1.3e-51
TMED3	ILMN_1719316	1.4e-51
ANKRD22	ILMN_1799848	1.4e-51
EZH2	ILMN_2364529	1.5e-51
BRWD2	ILMN_1662896	1.6e-51
DLL1	ILMN_1743373	1.6e-51
LOC389517	ILMN_1719237	1.7e-51
TSPAN17	ILMN_1777881	1.7e-51
UST	ILMN_1700024	1.8e-51
MRAS	ILMN_1748881	1.8e-51
MBTD1	ILMN_2101651	1.8e-51
TSPYL2	ILMN_1693635	1.8e-51
CENPA	ILMN_1801257	1.9e-51
CIDEA	ILMN_2390318	2e-51
RNPEP	ILMN_1738347	2.2e-51
PPP3CB	ILMN_1802669	2.4e-51
PDK3	ILMN_1776582	2.6e-51
B3GALNT2	ILMN_1780188	2.6e-51
BOLA1	ILMN_1793966	2.6e-51
USP5	ILMN_1671494	2.6e-51
HNRNPF	ILMN_1668179	2.6e-51
RBP4	ILMN_1814719	2.7e-51
G0S2	ILMN_1691846	2.7e-51
HS.238996	ILMN_1901304	3.1e-51
LOC143666	ILMN_1651296	3.2e-51
HIST2H2AC	ILMN_1768973	3.5e-51
HS.379253	ILMN_1856634	3.6e-51
SUV39H1	ILMN_1781479	3.7e-51
ATF6	ILMN_1703471	3.8e-51
RBM35A	ILMN_1749180	3.8e-51
MRPL21	ILMN_1744835	3.8e-51
LOC642342	ILMN_1770818	4e-51
PPARGC1A	ILMN_1750062	4.1e-51
STRN	ILMN_1749882	4.2e-51
RPP38	ILMN_1680386	4.3e-51
GDPD1	ILMN_2106265	4.3e-51
HS.82028	ILMN_1914515	4.4e-51
RUNDC2C	ILMN_1709164	4.5e-51
CD209	ILMN_1676372	4.7e-51
F11R	ILMN_2406532	4.9e-51
HS.554410	ILMN_1908923	5.1e-51
HS.551145	ILMN_1886422	5.1e-51
H2AFY	ILMN_1746171	5.2e-51
GLB1	ILMN_2397721	5.3e-51
OAF	ILMN_1668345	5.3e-51
ZRANB2	ILMN_1703015	5.3e-51
KIAA0494	ILMN_1697597	5.3e-51
UBE2G2	ILMN_1785179	5.8e-51
STAMBP	ILMN_2391355	6.3e-51
DPP3	ILMN_1747412	6.3e-51
LPHN2	ILMN_1697548	6.5e-51
GGPS1	ILMN_2346856	6.5e-51
MYH11	ILMN_2368834	6.5e-51
FAM89A	ILMN_2285817	6.8e-51
ACADS	ILMN_1795104	6.8e-51
DSCR6	ILMN_1709257	7.5e-51
SLC6A16	ILMN_1723287	7.5e-51
LETMD1	ILMN_1782743	7.7e-51
WSB1	ILMN_1747759	7.9e-51
FOXM1	ILMN_1716400	8.3e-51
FAM156A	ILMN_1658160	8.3e-51
NR3C1	ILMN_2389347	9.1e-51
TENC1	ILMN_1685042	9.3e-51
STAT1	ILMN_1690105	9.8e-51
LOC653596	ILMN_1672987	1e-50
OSR1	ILMN_2197128	1e-50
HS.374460	ILMN_1839609	1e-50
MPDZ	ILMN_1707649	1.1e-50
CYLD	ILMN_1775508	1.1e-50
TXNDC17	ILMN_1659437	1.2e-50
MT1X	ILMN_1775170	1.2e-50
NIPA2	ILMN_1720344	1.2e-50
ASPSCR1	ILMN_1660749	1.3e-50
MRPL17	ILMN_1797933	1.3e-50
ISG15	ILMN_2054019	1.3e-50
ADHFE1	ILMN_2363634	1.4e-50
FLJ45337	ILMN_1680388	1.4e-50
TMEM134	ILMN_1770977	1.4e-50
DTX1	ILMN_1689002	1.4e-50
C7ORF42	ILMN_1729130	1.5e-50
KLF11	ILMN_1673207	1.7e-50
RNF145	ILMN_1710906	1.7e-50
IDH2	ILMN_1751753	1.8e-50
EFNA4	ILMN_1755710	1.8e-50
SMAD3	ILMN_1682738	1.8e-50
DICER1	ILMN_1772692	1.8e-50
C17ORF91	ILMN_2390310	1.9e-50
FAM65A	ILMN_1680037	1.9e-50
HS.566189	ILMN_1829112	1.9e-50
IFI6	ILMN_1687384	2e-50
ZNRD1	ILMN_1692486	2.2e-50
COX7A1	ILMN_1662419	2.2e-50
VIL2	ILMN_1795937	2.2e-50
UCK2	ILMN_1768662	2.3e-50
MRPL55	ILMN_1813817	2.4e-50
MAP3K8	ILMN_1741159	2.4e-50
RALGDS	ILMN_1699856	2.4e-50
MEF2C	ILMN_1742544	2.4e-50
LOC653972	ILMN_1697665	2.6e-50
PCCB	ILMN_1761010	2.7e-50
SNRPA1	ILMN_1715179	2.7e-50
MBNL2	ILMN_2364272	2.7e-50
C10ORF58	ILMN_2118472	2.7e-50
ELA2	ILMN_1706635	2.9e-50
OCIAD2	ILMN_1700306	2.9e-50
NFYA	ILMN_1690325	3e-50
AATF	ILMN_1703743	3e-50
CST1	ILMN_1753449	3.1e-50
ANKRD12	ILMN_1661833	3.1e-50
LOC643790	ILMN_1702198	3.2e-50
MGC5457	ILMN_1733412	3.2e-50
ZFAND5	ILMN_1795228	3.2e-50
C1ORF131	ILMN_1805474	3.3e-50
RGS10	ILMN_1733538	3.3e-50
HS.193557	ILMN_1917341	3.4e-50
LOC641699	ILMN_1771747	3.4e-50
RND3	ILMN_1759513	3.5e-50
TM4SF18	ILMN_1739170	3.5e-50
CXORF45	ILMN_1724341	3.5e-50
FBXW7	ILMN_1754279	3.6e-50
GAMT	ILMN_1794595	3.9e-50
PYCARD	ILMN_1698766	4e-50
LIMCH1	ILMN_2139761	4e-50
KDELR2	ILMN_1724293	4.3e-50
UBL7	ILMN_1733991	4.4e-50
GLB1	ILMN_1735155	4.5e-50
MAPK13	ILMN_1749327	4.6e-50
NMRAL1	ILMN_1709814	4.7e-50
DKFZP564O0823	ILMN_1656560	4.8e-50
NCOA7	ILMN_1687768	4.9e-50
HS.560263	ILMN_1849046	5e-50
CCT3	ILMN_2334989	5e-50
TIMP1	ILMN_1711566	5.2e-50
MAML2	ILMN_1765729	5.4e-50
WDR36	ILMN_1727184	5.5e-50
PRCC	ILMN_1809818	5.6e-50
ECT2	ILMN_1717173	5.6e-50
BIN1	ILMN_2309245	5.6e-50
GRB2	ILMN_1742521	5.7e-50
TM4SF18	ILMN_2169966	5.9e-50
MND1	ILMN_2148796	6e-50
IRS2	ILMN_2083469	6e-50
C7ORF20	ILMN_1701724	6.1e-50
SEPHS2	ILMN_1687824	6.1e-50
LOC646531	ILMN_1669424	6.3e-50
NIPSNAP1	ILMN_1805916	6.5e-50
TMEM203	ILMN_2073012	6.8e-50
TEK	ILMN_1751576	6.9e-50
MYH11	ILMN_1660086	6.9e-50
PITX1	ILMN_1674386	6.9e-50
TCEAL7	ILMN_1753525	6.9e-50
RELN	ILMN_1800642	7e-50
FLJ46309	ILMN_1661303	7.2e-50
ICT1	ILMN_2182198	7.4e-50
MMD	ILMN_1733937	7.7e-50
CAPN3	ILMN_2332691	7.8e-50
HS.513000	ILMN_1900998	7.9e-50
SAA4	ILMN_1668055	8.1e-50
HS.126889	ILMN_1821397	8.4e-50
GNG5	ILMN_1701854	8.5e-50
TIMP4	ILMN_1663399	8.6e-50
AK2	ILMN_1716053	8.9e-50
LCMT1	ILMN_2312709	9.5e-50
C5ORF13	ILMN_1680738	9.7e-50
SSNA1	ILMN_1715705	9.8e-50
POLE2	ILMN_1774336	1e-49
S100P	ILMN_1801216	1e-49
PRRG1	ILMN_1781791	1.1e-49
APOD	ILMN_1780170	1.1e-49
STARD8	ILMN_1799600	1.1e-49
ZNF35	ILMN_1692100	1.1e-49
PFDN6	ILMN_1661490	1.1e-49
SEC23B	ILMN_1657483	1.2e-49
HS.150067	ILMN_1902123	1.3e-49
HS.12876	ILMN_1900520	1.3e-49
C9ORF142	ILMN_1761138	1.4e-49
ALDH1A3	ILMN_1807439	1.4e-49
KANK2	ILMN_1716089	1.4e-49
HSPBP1	ILMN_1678949	1.4e-49
ANGPT1	ILMN_2086890	1.4e-49
HS.483906	ILMN_1843932	1.4e-49
HES6	ILMN_1694268	1.4e-49
PTGIS	ILMN_1667692	1.5e-49
FBLN1	ILMN_1672536	1.5e-49
SMC4	ILMN_2330861	1.5e-49
USHBP1	ILMN_1693274	1.7e-49
HS.202313	ILMN_1915777	1.7e-49
PTPRO	ILMN_1720113	1.8e-49
CDKN2AIPNL	ILMN_2130078	1.8e-49
HS.188979	ILMN_1833478	1.8e-49
COX8A	ILMN_1809495	1.8e-49
ZNF514	ILMN_1687223	1.8e-49
RPL39L	ILMN_1712413	1.8e-49
HBP1	ILMN_2160764	1.8e-49
STOX2	ILMN_1803256	1.9e-49
ZNF707	ILMN_1782021	2e-49
GOLPH3L	ILMN_1706764	2e-49
TNRC6B	ILMN_1726786	2e-49
SPARCL1	ILMN_2218208	2e-49
DYNLRB1	ILMN_2157435	2.1e-49
PGLS	ILMN_1797005	2.2e-49
DAPK2	ILMN_1791847	2.2e-49
SOBP	ILMN_1666502	2.3e-49
RNF113A	ILMN_1786388	2.3e-49
LOC347376	ILMN_1704385	2.4e-49
TAF13	ILMN_2061318	2.4e-49
ANGPTL1	ILMN_1669773	2.5e-49
ZNF434	ILMN_1684591	2.5e-49
C5ORF5	ILMN_1673478	2.6e-49
ACSL4	ILMN_1683598	2.7e-49
AK2	ILMN_1670542	2.7e-49
GUK1	ILMN_1758398	2.7e-49
CD59	ILMN_1724789	2.8e-49
C20ORF82	ILMN_1772869	2.8e-49
C21ORF34	ILMN_1690703	2.8e-49
HS.436679	ILMN_1911361	2.9e-49
NOLA2	ILMN_1718672	2.9e-49
DOCK11	ILMN_1765860	2.9e-49
DTL	ILMN_1779711	3e-49
LOC646990	ILMN_1710458	3e-49
KIAA1202	ILMN_1763442	3e-49
ZNF260	ILMN_1665205	3e-49
DCBLD2	ILMN_1735499	3.1e-49
IDE	ILMN_1769883	3.2e-49
C9ORF140	ILMN_1702197	3.2e-49
BHMT2	ILMN_2070521	3.3e-49
DPH2	ILMN_2375418	3.4e-49
ARHGAP23	ILMN_1764571	3.5e-49
C12ORF44	ILMN_1772527	3.7e-49
RBPMS2	ILMN_1808238	3.8e-49
AKAP11	ILMN_2280189	3.8e-49
FILIP1L	ILMN_1730906	3.9e-49
CAPRIN1	ILMN_1754145	3.9e-49
C9ORF116	ILMN_1723709	3.9e-49
MFAP2	ILMN_1787981	3.9e-49
DEGS2	ILMN_1768772	4e-49
NSF	ILMN_1680687	4e-49
GMCL1	ILMN_1670532	4e-49
PLTP	ILMN_1773389	4e-49
AK3	ILMN_1778173	4e-49
LOC649088	ILMN_1701716	4.2e-49
RAE1	ILMN_1781454	4.2e-49
WBP4	ILMN_1697906	4.3e-49
XTP3TPA	ILMN_1763129	4.4e-49
ANAPC11	ILMN_1722102	4.4e-49
VAMP2	ILMN_1713491	4.6e-49
TMEM132A	ILMN_2317923	4.6e-49
LEF1	ILMN_1679185	4.8e-49
TBCE	ILMN_2359014	4.9e-49
CLK1	ILMN_1679727	5e-49
ZFYVE16	ILMN_1651769	5e-49
CST2	ILMN_1673843	5.1e-49
PECAM1	ILMN_1689518	5.1e-49
C20ORF55	ILMN_1782095	5.1e-49
C1ORF176	ILMN_1783996	5.2e-49
ZYG11B	ILMN_1656676	5.5e-49
GPSM2	ILMN_2139816	5.5e-49
KIAA1683	ILMN_2158003	5.6e-49
ATP5H	ILMN_1666372	5.7e-49
GSTM2	ILMN_1713162	5.7e-49
BCAS4	ILMN_1808059	5.8e-49
CYB561D2	ILMN_1738718	6.7e-49
ALDOA	ILMN_1741148	6.8e-49
SOCS2	ILMN_2131861	7e-49
MTA3	ILMN_1768751	7.5e-49
CHEK1	ILMN_1664630	7.7e-49
DIAPH2	ILMN_1744046	7.7e-49
UNC84B	ILMN_2099301	7.9e-49
TRIB3	ILMN_1787815	8.4e-49
LOC653610	ILMN_1695435	8.4e-49
FLYWCH2	ILMN_1805796	8.8e-49
AKAP11	ILMN_1693220	9.6e-49
TWIST1	ILMN_1672908	9.7e-49
CDC123	ILMN_1678605	1e-48
LOC441087	ILMN_1742163	1e-48
PNPLA7	ILMN_1662587	1e-48
MPRIP	ILMN_1678692	1e-48
PPL	ILMN_1806030	1.1e-48
KRTAP21-2	ILMN_1791721	1.1e-48
ZEB2	ILMN_1688698	1.1e-48
BCL2L2	ILMN_1746561	1.1e-48
GMIP	ILMN_1805693	1.1e-48
ZNF606	ILMN_1681829	1.1e-48
PKM2	ILMN_1775327	1.1e-48
RNF121	ILMN_2356031	1.2e-48
YIPF3	ILMN_1673604	1.2e-48
OXCT1	ILMN_1813544	1.3e-48
YIF1A	ILMN_1712975	1.3e-48
TRIM28	ILMN_1736575	1.3e-48
PLK4	ILMN_1789123	1.4e-48
CRTAP	ILMN_1720484	1.4e-48
CBLC	ILMN_1811729	1.4e-48
SSBP2	ILMN_1711608	1.4e-48
PGAP1	ILMN_2185665	1.4e-48
PRDX1	ILMN_2366391	1.4e-48
NUDT22	ILMN_1743582	1.4e-48
STMN1	ILMN_1657796	1.4e-48
FLJ37396	ILMN_1771618	1.5e-48
MAGED1	ILMN_2306189	1.5e-48
ALDH1A3	ILMN_2139970	1.5e-48
MID1	ILMN_1761858	1.5e-48
C9ORF116	ILMN_2329569	1.6e-48
BCL2L12	ILMN_2396982	1.6e-48
ZNF124	ILMN_1686360	1.6e-48
FBXO28	ILMN_1812776	1.6e-48
SNCG	ILMN_1653161	1.6e-48
NONO	ILMN_1740976	1.7e-48
LOC646038	ILMN_1715525	1.7e-48
SRF	ILMN_1803398	1.8e-48
INTU	ILMN_1716564	1.8e-48
TMEM97	ILMN_1710962	1.8e-48
RGS2	ILMN_2197365	1.9e-48
CNO	ILMN_1685095	2e-48
TMBIM1	ILMN_1705213	2.1e-48
RCAN3	ILMN_1688299	2.1e-48
MFGE8	ILMN_1756071	2.1e-48
GALE	ILMN_1792168	2.2e-48
LASS2	ILMN_2400500	2.2e-48
C1ORF142	ILMN_1797566	2.3e-48
REPS2	ILMN_2405797	2.3e-48
TUBB3	ILMN_1791726	2.3e-48
GMPPA	ILMN_1804476	2.4e-48
C15ORF28	ILMN_1686662	2.5e-48
PIGC	ILMN_2397571	2.5e-48
CFH	ILMN_2412192	2.6e-48
HS.143018	ILMN_1824362	2.6e-48
MYL9	ILMN_1776953	2.6e-48
ATP6V0B	ILMN_2353642	2.6e-48
C9ORF89	ILMN_1659189	2.6e-48
LOC440345	ILMN_1669657	2.7e-48
C11ORF17	ILMN_2359029	2.7e-48
MLF1IP	ILMN_1679438	2.8e-48
CNN1	ILMN_1810054	2.8e-48
PRNPIP	ILMN_1737813	2.8e-48
KRT8	ILMN_1753584	2.9e-48
CASQ2	ILMN_1722329	3.1e-48
C14ORF112	ILMN_1706305	3.1e-48
SEMA3G	ILMN_1676067	3.1e-48
MRPL24	ILMN_2398995	3.2e-48
PDCD7	ILMN_1772959	3.3e-48
CENPK	ILMN_1737195	3.4e-48
PSMD14	ILMN_1737396	3.5e-48
GCOM1	ILMN_1674151	3.5e-48
HS.552127	ILMN_1874386	3.6e-48
VARS2	ILMN_1737585	3.6e-48
NFIB	ILMN_1778991	3.7e-48
KIAA1217	ILMN_1706960	3.9e-48
HS.377660	ILMN_1893728	4e-48
THRSP	ILMN_1794844	4e-48
SEPP1	ILMN_1785071	4.1e-48
ANKRD36	ILMN_2382431	4.2e-48
ARNT2	ILMN_1718046	4.2e-48
ADD1	ILMN_1759252	4.4e-48
SPTBN1	ILMN_1690708	4.5e-48
HS.567059	ILMN_1908940	4.5e-48
ZFHX4	ILMN_1657606	4.5e-48
ABCA9	ILMN_1668446	4.6e-48
PPP2R1A	ILMN_1810467	4.6e-48
ABCA10	ILMN_2070570	4.6e-48
XPO6	ILMN_1755235	4.6e-48
DDX41	ILMN_1737344	4.8e-48
APOC2	ILMN_1802923	4.8e-48
PDIA4	ILMN_1815261	4.8e-48
SRRD	ILMN_1666306	4.9e-48
NDUFA7	ILMN_1675239	4.9e-48
ELMOD2	ILMN_1765159	5e-48
RBM5	ILMN_1786893	5.1e-48
CASP3	ILMN_2388155	5.2e-48
BNIP2	ILMN_1770803	5.2e-48
LOC728734	ILMN_1758798	5.5e-48
DMD	ILMN_1761812	5.7e-48
SHPRH	ILMN_1722423	5.8e-48
TAF10	ILMN_1721093	6e-48
IL21R	ILMN_1798204	6.2e-48
P2RX4	ILMN_1813846	6.2e-48
RARRES2	ILMN_1810844	6.2e-48
CHAF1B	ILMN_1674231	6.5e-48
AIFM1	ILMN_2313821	7e-48
TMED10	ILMN_1736585	7.2e-48
STIM2	ILMN_1738449	7.3e-48
DTWD2	ILMN_2054554	7.3e-48
PHKB	ILMN_1800447	7.5e-48
ACOT7	ILMN_1740265	7.6e-48
C12ORF48	ILMN_1727055	7.7e-48
MTHFD2	ILMN_1674706	7.8e-48
SLC7A8	ILMN_1807894	7.8e-48
KIAA1199	ILMN_1813704	7.8e-48
MATN3	ILMN_1663171	8e-48
DACT2	ILMN_1691790	8.2e-48
C5ORF21	ILMN_1654542	8.4e-48
XPNPEP3	ILMN_2054928	8.5e-48
CHCHD8	ILMN_1732750	8.7e-48
C16ORF14	ILMN_1730523	8.7e-48
PSME2	ILMN_1786612	9.3e-48
RPP21	ILMN_2186597	9.4e-48
LRIG3	ILMN_2075757	9.7e-48
C17ORF49	ILMN_1763688	9.9e-48
CHKB	ILMN_2331205	1e-47
GPR177	ILMN_1671260	1e-47
GALNTL2	ILMN_1813104	1e-47
SYT15	ILMN_2272876	1.1e-47
C5ORF41	ILMN_1776788	1.1e-47
ROGDI	ILMN_1722738	1.1e-47
VIT	ILMN_2111255	1.2e-47
CXCR7	ILMN_2371458	1.3e-47
C19ORF63	ILMN_1786707	1.3e-47
WDR12	ILMN_2045729	1.3e-47
PAK4	ILMN_1728887	1.4e-47
ETS2	ILMN_1720158	1.4e-47
LOC644330	ILMN_1764163	1.4e-47
LOC653381	ILMN_1692517	1.4e-47
EIF5	ILMN_1786734	1.5e-47
SLC37A1	ILMN_1687495	1.5e-47
FBXO22	ILMN_1786469	1.5e-47
GNE	ILMN_1729417	1.5e-47
MYOM2	ILMN_1716733	1.6e-47
WASF2	ILMN_1684051	1.6e-47
LRRFIP1	ILMN_2214997	1.6e-47
BAT5	ILMN_2152402	1.7e-47
RTN3	ILMN_1651652	2e-47
HSPA4	ILMN_2395043	2e-47
CLP1	ILMN_1659976	2e-47
RAB11FIP2	ILMN_1741175	2.1e-47
HS.436191	ILMN_1846075	2.2e-47
BLZF1	ILMN_2106658	2.2e-47
HIST1H4K	ILMN_1662359	2.2e-47
DNAJA3	ILMN_1662334	2.4e-47
NARG2	ILMN_1718830	2.5e-47
TUBA1C	ILMN_1742167	2.5e-47
CYP11A1	ILMN_1768820	2.6e-47
MRPL28	ILMN_1694950	2.6e-47
NME3	ILMN_1669456	2.8e-47
PSMD2	ILMN_1712432	2.9e-47
PIP4K2C	ILMN_1787308	2.9e-47
CACNB3	ILMN_2195482	3e-47
BRI3BP	ILMN_1693410	3e-47
HS.560429	ILMN_1908902	3.2e-47
HYAL1	ILMN_2314417	3.2e-47
CAPRIN2	ILMN_1681118	3.2e-47
TMEM87B	ILMN_1679693	3.3e-47
WDR74	ILMN_2270845	3.4e-47
NCALD	ILMN_2343097	3.5e-47
LIFR	ILMN_1709094	3.8e-47
CIDEC	ILMN_1779597	3.9e-47
TMEM191B	ILMN_1687266	3.9e-47
JAM3	ILMN_1769575	4e-47
GPD2	ILMN_1723139	4e-47
PDRG1	ILMN_1731720	4.1e-47
HS.436815	ILMN_1901806	4.1e-47
TUBB	ILMN_1665583	4.1e-47
SLC35A4	ILMN_2105966	4.2e-47
PRELP	ILMN_1707380	4.4e-47
DNASE1L3	ILMN_2049184	4.5e-47
TSPYL2	ILMN_1657554	4.6e-47
LOC653226	ILMN_1763404	4.7e-47
AKAP12	ILMN_1715532	4.8e-47
CHL1	ILMN_1713347	4.8e-47
CDK2AP2	ILMN_1690653	4.8e-47
FBXO5	ILMN_1710676	4.8e-47
ATP13A2	ILMN_1704164	5e-47
ZNF579	ILMN_1761722	5.3e-47
MARCKSL1	ILMN_1714433	5.3e-47
UQCRQ	ILMN_1666471	5.5e-47
CLEC14A	ILMN_2142185	5.5e-47
BIN3	ILMN_1708485	5.5e-47
PPP2R4	ILMN_2372922	5.9e-47
ZDHHC16	ILMN_1763568	6.1e-47
HN1	ILMN_2384591	6.2e-47
HSPA14	ILMN_1797318	6.2e-47
ADCK2	ILMN_1663132	6.3e-47
TSPYL2	ILMN_2347298	6.3e-47
TRIM33	ILMN_1682316	6.5e-47
HS.537002	ILMN_1904578	6.6e-47
TJP3	ILMN_1659610	6.6e-47
CHCHD9	ILMN_1677237	6.7e-47
PWWP2B	ILMN_1764609	6.8e-47
DNAJC27	ILMN_1810436	6.8e-47
DNAJC9	ILMN_1799516	7e-47
CDCA4	ILMN_1753183	7.4e-47
FLJ10357	ILMN_1705743	7.6e-47
MFSD3	ILMN_1718972	7.7e-47
ATAD2	ILMN_2048700	7.9e-47
ALS2CL	ILMN_1702322	7.9e-47
TUBG1	ILMN_1695731	8.3e-47
GNAI1	ILMN_1742044	8.5e-47
FBXO6	ILMN_1701455	8.6e-47
YDJC	ILMN_1812580	8.7e-47
ARMC10	ILMN_2052598	9.1e-47
BOP1	ILMN_1715583	9.9e-47
FAM173A	ILMN_1773780	1e-46
LLGL2	ILMN_2413615	1e-46
ST5	ILMN_1686988	1e-46
PC	ILMN_1671489	1.1e-46
AP2S1	ILMN_1662426	1.1e-46
ATP6V0E1	ILMN_2071937	1.2e-46
NXNL1	ILMN_1742917	1.2e-46
FBXO11	ILMN_1713682	1.2e-46
SCNM1	ILMN_2375651	1.2e-46
MAF	ILMN_1719543	1.2e-46
ANKRD22	ILMN_2132599	1.2e-46
GPIHBP1	ILMN_1734076	1.3e-46
REPS2	ILMN_1656934	1.3e-46
LOC728153	ILMN_1771048	1.3e-46
LOC727761	ILMN_1716445	1.3e-46
TMEM219	ILMN_1737644	1.3e-46
ZNF10	ILMN_1763208	1.4e-46
GIYD2	ILMN_1664993	1.4e-46
TADA3L	ILMN_1792176	1.4e-46
DCN	ILMN_1683194	1.4e-46
RCAN1	ILMN_1712112	1.6e-46
PPP2R2B	ILMN_2298365	1.6e-46
RNF4	ILMN_2142695	1.6e-46
CCNE2	ILMN_2412384	1.6e-46
PDP2	ILMN_2164978	1.7e-46
C1ORF35	ILMN_1790202	1.8e-46
TMEM37	ILMN_1670672	1.8e-46
ORC6L	ILMN_1731070	1.8e-46
HIST1H2BD	ILMN_1651496	1.9e-46
STAU1	ILMN_2327276	2e-46
NOTCH2	ILMN_2405297	2e-46
UBE2F	ILMN_2164242	2.1e-46
STAR	ILMN_2391178	2.1e-46
HS.557513	ILMN_1854939	2.2e-46
FGD5	ILMN_2104141	2.2e-46
C12ORF32	ILMN_2105923	2.2e-46
NMNAT2	ILMN_1803818	2.2e-46
C9ORF58	ILMN_2323508	2.2e-46
CSF2RA	ILMN_1721204	2.2e-46
HS.520349	ILMN_1855286	2.3e-46
MAGED1	ILMN_1775522	2.4e-46
LOC648470	ILMN_1704554	2.5e-46
C17ORF62	ILMN_1750401	2.6e-46
RASL11B	ILMN_2148469	2.6e-46
SERPING1	ILMN_1670305	2.7e-46
LOC285016	ILMN_2089752	2.8e-46
ZNF577	ILMN_1667322	2.8e-46
LOC647954	ILMN_1687867	2.9e-46
SMTN	ILMN_1785618	3.1e-46
HIST2H2AA3	ILMN_1659047	3.1e-46
C14ORF143	ILMN_2193315	3.1e-46
ARHGDIB	ILMN_1678143	3.3e-46
DBNDD1	ILMN_1757631	3.5e-46
NSUN5	ILMN_2408400	3.5e-46
FN1	ILMN_1778237	3.5e-46
TMEM191B	ILMN_1682894	3.5e-46
ADAMTSL4	ILMN_1687035	3.7e-46
TUBB6	ILMN_1702636	3.9e-46
GGA1	ILMN_2278908	3.9e-46
RAVER1	ILMN_1740395	4e-46
CFL1	ILMN_1705617	4e-46
LOC653264	ILMN_1714155	4.1e-46
PFAAP5	ILMN_1797893	4.1e-46
FLJ22184	ILMN_2387471	4.2e-46
ARMCX4	ILMN_1743345	4.3e-46
LOC646100	ILMN_1676407	4.4e-46
HS.560343	ILMN_1862909	4.5e-46
MALL	ILMN_2063168	4.5e-46
SLC35F2	ILMN_1790577	4.6e-46
HYOU1	ILMN_1673649	4.6e-46
PLA2G4B	ILMN_1697629	4.6e-46
RAB31	ILMN_1660691	4.7e-46
CPEB1	ILMN_2369603	4.7e-46
ESM1	ILMN_1773262	4.7e-46
FAM96A	ILMN_1761981	5e-46
RECQL4	ILMN_1703092	5.1e-46
PACSIN1	ILMN_1751020	5.3e-46
SFXN1	ILMN_2205935	5.3e-46
DNAJC18	ILMN_1688730	5.5e-46
C21ORF66	ILMN_1682896	5.5e-46
GAS6	ILMN_1779558	5.5e-46
ACADVL	ILMN_2352009	5.6e-46
ZNF787	ILMN_1791388	5.8e-46
ECM2	ILMN_1746763	6.1e-46
PDGFRL	ILMN_1680339	6.2e-46
SLC2A3	ILMN_1775708	6.3e-46
MTUS1	ILMN_1663648	6.5e-46
PDGFRA	ILMN_2086470	6.5e-46
HIP2	ILMN_1782954	6.7e-46
SNF1LK2	ILMN_1668714	6.7e-46
KIAA0241	ILMN_1722292	6.8e-46
RAB26	ILMN_1790317	6.9e-46
INCENP	ILMN_2355738	7e-46
MCM4	ILMN_1737205	7.4e-46
CYB561	ILMN_2378376	7.4e-46
VPS28	ILMN_2339863	7.9e-46
RPS6KA1	ILMN_1715173	8.1e-46
BLM	ILMN_1709484	8.4e-46
ABHD2	ILMN_1723662	8.6e-46
DCN	ILMN_1768227	8.7e-46
C18ORF24	ILMN_1771224	8.7e-46
[truncated: 8,002 more rows]

## Sheet: Luminal A against Her2-enriched
Separation: Luminal A andHer2-enriched tumours against controls				Separation: Luminal A against Her2-enriched				Probes, for which Luminal A is not located between controls and Her2-enriched
Gene	Illumina probe ID	Wilcoxon p-value		Gene	Illumina probe ID	Wilcoxon test p-value		Gene	Illumina probe ID
SDPR	ILMN_1715991	5.5e-75		ESR1	ILMN_1678535	1.5e-65		AADAT	ILMN_1726986
MME	ILMN_1678170	1.4e-74		BCL2	ILMN_2246956	1.7e-65		ADCY9	ILMN_1654287
CD300LG	ILMN_2174805	2.7e-74		HS.570988	ILMN_1849013	2e-65		AGR3	ILMN_1728787
FXYD1	ILMN_1789463	2.8e-74		GATA3	ILMN_2406656	2.1e-65		AGR3	ILMN_2050246
ARHGAP21	ILMN_1811592	3.2e-74		CBX2	ILMN_1770678	5.3e-65		AK3L1	ILMN_2338038
HS.478682	ILMN_1872404	3.8e-74		TBC1D9	ILMN_1703891	2.5e-64		AKR7A2	ILMN_1677043
PPP1R14A	ILMN_1761968	6.5e-74		SUSD3	ILMN_1785570	3.3e-64		ARMCX2	ILMN_1785170
LDB2	ILMN_1800697	7.7e-74		NAT1	ILMN_1688071	1.1e-63		ARSG	ILMN_1720604
PLAGL1	ILMN_1815121	8.8e-74		CDC45L	ILMN_1670238	1.1e-63		ASB13	ILMN_1654385
SCARA5	ILMN_1751062	2.1e-73		AGR3	ILMN_1728787	1.6e-63		ASS1	ILMN_2395451
EIF2AK1	ILMN_2156267	2.5e-73		CEP55	ILMN_1747016	1.7e-63		ASS1	ILMN_1708778
LOC402176	ILMN_1723909	3.1e-73		HS.144312	ILMN_1907649	4.1e-63		ASTN2	ILMN_1744118
IL11RA	ILMN_1664912	3.2e-73		CDCA5	ILMN_1683450	4.3e-63		BECN1	ILMN_1744822
EHBP1	ILMN_1803348	3.6e-73		DBNDD2	ILMN_1730612	9.6e-63		BNIPL	ILMN_1699989
ABCA8	ILMN_1796801	5e-73		MCM10	ILMN_2413898	1e-62		BTRC	ILMN_1815718
IGFBP6	ILMN_1669362	5.6e-73		GTSE1	ILMN_1771039	1.8e-62		C14ORF45	ILMN_1806456
XLKD1	ILMN_2210753	5.9e-73		SERPINA11	ILMN_1791095	1.9e-62		C15ORF52	ILMN_1775330
MAMDC2	ILMN_1679391	6.4e-73		ELP2	ILMN_1709132	2.8e-62		C17ORF97	ILMN_1707137
ABCA6	ILMN_1701551	7.4e-73		DNAJC12	ILMN_2311020	3.5e-62		C1ORF102	ILMN_1719835
GSN	ILMN_1801043	8.4e-73		CCNE1	ILMN_2374425	4e-62		C1ORF198	ILMN_1657683
KBTBD9	ILMN_1802109	8.9e-73		TTYH3	ILMN_1692731	4.8e-62		C1ORF64	ILMN_2066088
FXYD1	ILMN_2345292	1.1e-72		MAPT	ILMN_2310814	8.5e-62		C20ORF46	ILMN_1751228
MMP11	ILMN_1655915	1.1e-72		BUB1	ILMN_2202948	9.1e-62		C2ORF27	ILMN_1684726
CAV1	ILMN_2149226	1.1e-72		WDR19	ILMN_1655117	1.6e-61		C5ORF30	ILMN_1677292
PAFAH1B3	ILMN_1748093	1.5e-72		ASB13	ILMN_1654385	2.1e-61		C6ORF211	ILMN_1798108
PROS1	ILMN_1671928	2.1e-72		SCUBE2	ILMN_1779416	2.2e-61		C9ORF10OS	ILMN_1750969
PPP1R15A	ILMN_1659936	2.3e-72		DNAJC12	ILMN_2269256	2.4e-61		CA12	ILMN_1720998
FMO2	ILMN_1732158	2.3e-72		HJURP	ILMN_1703906	2.5e-61		CACNA2D2	ILMN_1711049
GPR125	ILMN_1787648	2.7e-72		DNAJC12	ILMN_1803073	2.7e-61		CCDC106	ILMN_1682567
CRYAB	ILMN_1729216	2.8e-72		MELK	ILMN_2212909	2.7e-61		CCDC115	ILMN_1730347
C6ORF129	ILMN_1651987	3.1e-72		CDC20	ILMN_1663390	2.9e-61		CCDC74A	ILMN_1678086
CYYR1	ILMN_1812902	3.1e-72		ORC6L	ILMN_1731070	3.9e-61		CCND1	ILMN_1688480
DPYSL2	ILMN_1672503	3.1e-72		UBE2C	ILMN_2301083	4.7e-61		CDC42EP1	ILMN_1764927
KLF11	ILMN_1751656	3.6e-72		SOX11	ILMN_1773459	5.3e-61		CHFR	ILMN_1653828
SPRY1	ILMN_2329914	4.1e-72		C9ORF140	ILMN_1702197	6.8e-61		CHMP4B	ILMN_1771233
ASAM	ILMN_1656248	4.2e-72		CCNB2	ILMN_1801939	7.5e-61		CHRD	ILMN_1795582
FBLN5	ILMN_2223941	4.2e-72		CA12	ILMN_1720998	7.7e-61		CHST10	ILMN_1736828
PLSCR4	ILMN_1757338	4.6e-72		CCNA2	ILMN_1786125	8.2e-61		CIRH1A	ILMN_1796235
MEA1	ILMN_1727073	4.7e-72		SLC7A5	ILMN_1720373	8.8e-61		CLIC6	ILMN_1699665
SYNM	ILMN_1712075	4.7e-72		AGR3	ILMN_2050246	9e-61		CLUAP1	ILMN_1800993
ADCY3	ILMN_1676893	6.6e-72		MELK	ILMN_1731184	9.7e-61		CLUAP1	ILMN_2355042
SRPX	ILMN_1709486	6.7e-72		CDCA8	ILMN_1709294	9.9e-61		CYB5D1	ILMN_1670925
TGFBR2	ILMN_2384241	7.2e-72		G6PD	ILMN_2347949	1.2e-60		DACH1	ILMN_1755741
CSTF2	ILMN_1653129	8.3e-72		GARS	ILMN_1771026	1.2e-60		DBNDD2	ILMN_1730612
FIGF	ILMN_1707612	9.6e-72		AURKA	ILMN_1680955	1.6e-60		DCDC5	ILMN_1729962
CACHD1	ILMN_1738854	1e-71		E2F2	ILMN_1777233	2.1e-60		DHX29	ILMN_1697503
ANKDD1A	ILMN_1813139	1.1e-71		FAM134B	ILMN_2283597	2.2e-60		DNAJC12	ILMN_2311020
FOXO1	ILMN_1738816	1.5e-71		AURKB	ILMN_1684217	2.7e-60		DNAJC12	ILMN_2269256
MATN2	ILMN_1694840	1.7e-71		EXO1	ILMN_1673721	3.1e-60		DNAJC12	ILMN_1803073
C20ORF194	ILMN_1689585	1.7e-71		UBE2C	ILMN_1714730	4.3e-60		DNAJC12	ILMN_1725773
C12ORF52	ILMN_1667857	1.8e-71		PDSS1	ILMN_2080611	4.9e-60		ELP2	ILMN_1709132
HS.240801	ILMN_1899960	2.3e-71		HS.388347	ILMN_1898518	9.5e-60		EML4	ILMN_1718297
MFSD5	ILMN_1702065	2.5e-71		LONRF2	ILMN_1751016	1e-59		EPHB6	ILMN_1802646
ARHGAP20	ILMN_1782761	2.7e-71		TMEM189	ILMN_2162989	1.3e-59		ERN1	ILMN_1698404
ANXA1	ILMN_2184184	2.7e-71		ANLN	ILMN_1739645	1.7e-59		ESR1	ILMN_1678535
CAV2	ILMN_1658835	2.9e-71		SIAH2	ILMN_1801313	2e-59		ETFA	ILMN_1718924
MAFF	ILMN_1680139	2.9e-71		TRIP13	ILMN_1796589	2.3e-59		EVL	ILMN_1730622
EGR1	ILMN_1762899	4.2e-71		NAT1	ILMN_1743055	2.3e-59		FABP7	ILMN_1745299
LYVE1	ILMN_1808114	4.3e-71		TMEM132A	ILMN_2317923	2.4e-59		FAM134B	ILMN_2283597
CREB5	ILMN_1728677	5.2e-71		G6PD	ILMN_1697559	2.6e-59		FAM134B	ILMN_2387952
FAM107A	ILMN_1743445	5.6e-71		AURKA	ILMN_2357438	2.6e-59		FAM174A	ILMN_1712577
RNF150	ILMN_1767446	5.8e-71		CA12	ILMN_2382942	2.8e-59		FAM36A	ILMN_1808584
ABCA9	ILMN_1720501	7e-71		GFRA1	ILMN_1725678	3.2e-59		FAM96B	ILMN_1779813
SPRY2	ILMN_2089329	7.1e-71		HS.144479	ILMN_1835913	4.4e-59		FLJ40142	ILMN_2152429
KLF6	ILMN_1735014	7.7e-71		DCDC5	ILMN_1729962	4.8e-59		GAMT	ILMN_1794595
MKLN1	ILMN_1742578	8.4e-71		LRP8	ILMN_1677765	7.1e-59		GAMT	ILMN_1756469
NMT2	ILMN_2062620	9.7e-71		KIF2C	ILMN_1685916	8.7e-59		GATA3	ILMN_2406656
TGFBR2	ILMN_1726245	1e-70		FGD3	ILMN_1772686	1e-58		GFRA1	ILMN_1725678
RGMA	ILMN_1717636	1e-70		TROAP	ILMN_1700337	1.1e-58		GFRA1	ILMN_2334359
JUN	ILMN_1806023	1.1e-70		EML4	ILMN_1718297	1.1e-58		GHDC	ILMN_1746378
DPM2	ILMN_1732049	1.1e-70		TTK	ILMN_1788166	1.2e-58		GLCE	ILMN_1714349
C3ORF64	ILMN_1687084	1.3e-70		EVL	ILMN_1730622	1.4e-58		GLRB	ILMN_1669631
FHL1	ILMN_1805842	1.3e-70		EZH2	ILMN_1708105	1.6e-58		GLT8D1	ILMN_1713290
CDKN1C	ILMN_1718565	1.3e-70		NCAPG	ILMN_1751444	1.7e-58		GOLSYN	ILMN_1738989
RAB8A	ILMN_1760858	1.3e-70		CENPA	ILMN_1801257	1.9e-58		GRIA2	ILMN_1660372
DCBLD2	ILMN_2174127	1.4e-70		PPP1R14B	ILMN_1659888	1.9e-58		GSDMB	ILMN_2347193
PPAP2A	ILMN_1676296	1.8e-70		CENPE	ILMN_1716279	2.2e-58		GSDMB	ILMN_1666206
SFRP1	ILMN_2149164	2.1e-70		C15ORF42	ILMN_1674662	2.4e-58		HMGCL	ILMN_2122420
PRNP	ILMN_1737988	2.2e-70		GFRA1	ILMN_2334359	3e-58		HS.144312	ILMN_1907649
LOC641825	ILMN_1660357	2.5e-70		NME5	ILMN_1784783	3.2e-58		HS.144479	ILMN_1835913
ADAMTS5	ILMN_1681886	2.8e-70		ABAT	ILMN_1805104	4.3e-58		HS.388347	ILMN_1898518
EBF1	ILMN_1778681	3e-70		PRR11	ILMN_1782403	4.3e-58		HS.573062	ILMN_1888359
HS.552087	ILMN_1864685	3.1e-70		STIL	ILMN_2413650	4.8e-58		IFT140	ILMN_1687037
CDK5	ILMN_1781987	3.4e-70		TCTN1	ILMN_1685124	5.3e-58		IL6ST	ILMN_1746604
HOXA4	ILMN_1677018	3.6e-70		MAPT	ILMN_1710903	5.7e-58		IL6ST	ILMN_1797861
SH3D19	ILMN_1653133	4e-70		FOXM1	ILMN_2344971	8e-58		ITM2C	ILMN_2366041
PPAP2B	ILMN_2388800	4.1e-70		CCDC74A	ILMN_1678086	8.7e-58		KBTBD4	ILMN_1687092
NAB1	ILMN_1774617	4.9e-70		PTTG1	ILMN_2042771	1e-57		KCTD6	ILMN_1800942
SNX1	ILMN_2365479	5.1e-70		IDH2	ILMN_1751753	1e-57		KCTD6	ILMN_2146372
CENTD3	ILMN_1812618	5.5e-70		PSAT1	ILMN_1692938	1.2e-57		KIAA1772	ILMN_1805177
EBF3	ILMN_1707232	5.6e-70		CKAP2L	ILMN_1751776	1.6e-57		KIF13B	ILMN_1686562
FERMT2	ILMN_1695290	5.8e-70		C6ORF211	ILMN_1798108	2.2e-57		KLHL12	ILMN_2164081
AQP1	ILMN_1681103	6.6e-70		GSTM2	ILMN_1713162	2.5e-57		LMAN2L	ILMN_1755221
CXCL2	ILMN_1682636	7.3e-70		ARSG	ILMN_1720604	3.1e-57		LOC152195	ILMN_1716468
CA4	ILMN_1695157	7.4e-70		DOCK1	ILMN_1715789	4.6e-57		LOC338579	ILMN_1676990
GABARAPL1	ILMN_2151281	9.1e-70		FAM54A	ILMN_1697998	4.8e-57		LOC375295	ILMN_1674782
C6ORF111	ILMN_2161357	9.3e-70		C9ORF116	ILMN_2329569	5.7e-57		LOC400768	ILMN_1704065
CRB3	ILMN_1723092	9.6e-70		C9ORF116	ILMN_1723709	6.5e-57		LOC650832	ILMN_1783156
LAMC1	ILMN_1810852	9.8e-70		CDCA3	ILMN_1737728	6.5e-57		LONRF2	ILMN_1751016
SVEP1	ILMN_2112638	1.1e-69		PGK1	ILMN_2216852	8.1e-57		M160	ILMN_1802780
NDEL1	ILMN_1705064	1.2e-69		GOLSYN	ILMN_1738989	8.4e-57		MAGED2	ILMN_1684984
YIF1B	ILMN_2363668	1.2e-69		ASPM	ILMN_1815184	1e-56		MAPT	ILMN_2310814
SPRY1	ILMN_1691860	1.2e-69		SHMT2	ILMN_1661264	1.3e-56		MAPT	ILMN_1710903
CLEC3B	ILMN_1682176	1.3e-69		TPRG1	ILMN_1790350	1.5e-56		MDP-1	ILMN_1662263
LOXL4	ILMN_2179083	1.3e-69		IL6ST	ILMN_1746604	1.5e-56		MGC39900	ILMN_1731640
RUNX1T1	ILMN_1812795	1.4e-69		PTPRT	ILMN_1698885	1.5e-56		MOAP1	ILMN_1804988
SASH1	ILMN_1712673	1.5e-69		TRIM8	ILMN_1746704	2.2e-56		NAT1	ILMN_1688071
CLIP4	ILMN_1759792	1.5e-69		TCEAL3	ILMN_1749478	2.7e-56		NAT1	ILMN_1743055
ZFP106	ILMN_1800912	1.8e-69		FAM134B	ILMN_2387952	3.9e-56		NEK11	ILMN_1788149
TSTA3	ILMN_1697777	1.9e-69		IL6ST	ILMN_1797861	4.2e-56		NME5	ILMN_1784783
COL10A1	ILMN_1672776	2.3e-69		FOXM1	ILMN_1716400	4.4e-56		NT5C2	ILMN_1682165
FBLN5	ILMN_1664176	2.8e-69		DLG7	ILMN_1749829	5.7e-56		PARD6B	ILMN_1745154
HSPC268	ILMN_2078547	2.8e-69		MYB	ILMN_1711894	5.9e-56		PCP2	ILMN_1720093
TRPC1	ILMN_1674380	3e-69		POLQ	ILMN_1740291	6.3e-56		PGR	ILMN_1811014
SLC25A27	ILMN_1698726	3.1e-69		NAT1	ILMN_1708402	7.6e-56		PH-4	ILMN_2372136
APOA1BP	ILMN_1729533	3.1e-69		CDC25A	ILMN_1711005	7.7e-56		PHGDH	ILMN_1704537
ZFP36	ILMN_1720829	3.3e-69		MEIS3P1	ILMN_2205896	9.6e-56		PIGH	ILMN_1798395
RGL1	ILMN_1654398	3.5e-69		KIF20A	ILMN_1695658	9.6e-56		PPP1R3C	ILMN_1736670
MSI2	ILMN_1713088	4.1e-69		ZMYND10	ILMN_2125763	1e-55		PSAT1	ILMN_1692938
LRFN5	ILMN_2139125	4.8e-69		ECE2	ILMN_1762883	1.1e-55		PSD3	ILMN_1717477
RPUSD1	ILMN_1683082	4.9e-69		CCNE1	ILMN_1795852	1.1e-55		PTP4A2	ILMN_2338997
BOLA2	ILMN_1782633	5.1e-69		DHCR7	ILMN_2165867	1.3e-55		PTPRT	ILMN_1698885
ADAMTS1	ILMN_1673566	5.5e-69		ADCY9	ILMN_1654287	1.6e-55		RARRES1	ILMN_1800091
KLF9	ILMN_1778523	5.8e-69		BTRC	ILMN_1815718	2.4e-55		RTN1	ILMN_2281786
AHNAK	ILMN_1714567	6.1e-69		MTHFD2	ILMN_1674706	2.5e-55		RTN1	ILMN_1756928
FAM13A1	ILMN_1752510	6.4e-69		C14ORF45	ILMN_1806456	4e-55		RUNDC1	ILMN_1733875
ITIH5	ILMN_1793695	6.6e-69		SRD5A1	ILMN_1793241	4.4e-55		S100A13	ILMN_1765459
LMOD1	ILMN_1680948	6.7e-69		FLJ40142	ILMN_2152429	5.8e-55		S100A9	ILMN_1750974
CREB1	ILMN_2334242	7.8e-69		VASN	ILMN_1667295	7.2e-55		SBF1	ILMN_1703246
SIRPA	ILMN_1758146	7.8e-69		CYB5D1	ILMN_1670925	7.6e-55		SCCPDH	ILMN_1795839
NDRG2	ILMN_2361603	8.4e-69		STK32B	ILMN_2216637	9.5e-55		SCUBE2	ILMN_1779416
ALDH1A2	ILMN_1748538	8.4e-69		CYB5D2	ILMN_1696254	1e-54		SERPINA11	ILMN_1791095
RBPMS	ILMN_1708025	8.7e-69		BIRC5	ILMN_2349459	1e-54		SH3BGRL	ILMN_1702835
CREB5	ILMN_1731714	8.8e-69		HS.170296	ILMN_1835847	1e-54		SLC25A18	ILMN_1754864
GPIHBP1	ILMN_1726210	9.9e-69		DHCR7	ILMN_1815626	1.2e-54		SLC7A2	ILMN_1781400
ZNF668	ILMN_1739236	1e-68		ZBTB4	ILMN_1795905	1.2e-54		SNTB1	ILMN_1793410
TCEB2	ILMN_1733927	1e-68		PDSS1	ILMN_1703324	1.3e-54		SNX24	ILMN_1795666
CAV1	ILMN_1687583	1e-68		FSIP1	ILMN_1716925	1.4e-54		ST8SIA6	ILMN_1698508
EGFLAM	ILMN_1654109	1e-68		TCEAL3	ILMN_1734190	1.5e-54		STK32B	ILMN_2216637
BOLA2	ILMN_1659343	1.1e-68		PTTG3	ILMN_2049021	1.8e-54		SUSD3	ILMN_1785570
PTRF	ILMN_1757552	1.1e-68		PKMYT1	ILMN_1766658	2e-54		SYT9	ILMN_1728496
GPC3	ILMN_2051972	1.2e-68		PGR	ILMN_1811014	2.2e-54		SYTL4	ILMN_1719599
CXCL12	ILMN_1791447	1.3e-68		PRC1	ILMN_1728934	2.9e-54		TBC1D19	ILMN_1692844
TMOD1	ILMN_1736911	1.3e-68		DNAJC12	ILMN_1725773	3.2e-54		TBC1D9	ILMN_1703891
LMOD3	ILMN_1785703	1.4e-68		BLM	ILMN_1709484	4.1e-54		TCEAL1	ILMN_2398408
FGF2	ILMN_2105919	1.4e-68		CENPN	ILMN_1720526	4.5e-54		TCEAL1	ILMN_2398403
LRRN4CL	ILMN_1697054	1.4e-68		C6ORF153	ILMN_1815039	6.7e-54		TCEAL3	ILMN_1749478
MYADM	ILMN_2308849	1.5e-68		CYBRD1	ILMN_2087692	6.9e-54		TCEAL3	ILMN_1734190
DKFZP586H2123	ILMN_1658356	1.7e-68		QPRT	ILMN_1700268	7e-54		TCTN1	ILMN_1685124
OGT	ILMN_2364828	1.8e-68		PH-4	ILMN_2372136	7.3e-54		TFF1	ILMN_1722489
STX12	ILMN_1773901	1.8e-68		CYBRD1	ILMN_1712305	7.8e-54		TLE1	ILMN_1751572
CD302	ILMN_1716797	1.8e-68		CHEK1	ILMN_1664630	9.1e-54		TMBIM4	ILMN_1664750
HS.542993	ILMN_1904980	1.9e-68		ARNT2	ILMN_1718046	1.2e-53		TMEM136	ILMN_1815346
SPTBN1	ILMN_1661335	1.9e-68		P2RY6	ILMN_1660031	1.2e-53		TPD52L2	ILMN_1699570
LARP6	ILMN_1752810	1.9e-68		S100A9	ILMN_1750974	1.4e-53		TPRG1	ILMN_1790350
PELI1	ILMN_1679268	2.1e-68		FAM64A	ILMN_1728972	1.4e-53		TRAK1	ILMN_1782069
EPS15	ILMN_1665357	2.2e-68		C7ORF63	ILMN_1790315	1.4e-53		TSG101	ILMN_1747146
PPP2R4	ILMN_1729123	2.2e-68		FAM176B	ILMN_1769092	1.5e-53		TUBA3D	ILMN_2215639
FOSB	ILMN_1751607	2.3e-68		FAM83D	ILMN_1781943	2e-53		USP6NL	ILMN_2311826
EMP1	ILMN_1801616	2.5e-68		AGTR1	ILMN_1814327	2.3e-53		VASN	ILMN_1667295
ZNF622	ILMN_1776109	2.7e-68		IRS1	ILMN_1759232	2.3e-53		VGLL1	ILMN_1719753
WASF3	ILMN_1810797	3.3e-68		C9ORF89	ILMN_1659189	2.8e-53
C18ORF34	ILMN_1673320	3.3e-68		KCTD6	ILMN_1800942	3.1e-53
LOC643772	ILMN_1725327	3.3e-68		CHCHD5	ILMN_1797530	3.3e-53
LIMS2	ILMN_1760493	3.5e-68		MND1	ILMN_2148796	3.5e-53
TMEM9	ILMN_1686748	3.5e-68		TCEAL1	ILMN_2398408	3.5e-53
LOC730525	ILMN_1651610	3.6e-68		RUNDC1	ILMN_1733875	4.3e-53
TNPO1	ILMN_1837935	3.9e-68		GPR172A	ILMN_2041577	4.6e-53
TTC26	ILMN_1676555	4e-68		ARPC5L	ILMN_2043816	5.1e-53
ROBO3	ILMN_1731561	4.2e-68		DDX39	ILMN_1747303	5.2e-53
C9ORF7	ILMN_1814856	4.2e-68		USP6NL	ILMN_2311826	5.3e-53
C1QTNF6	ILMN_1729288	4.3e-68		PCM1	ILMN_1690487	5.4e-53
CHRNA5	ILMN_2110751	4.4e-68		NEK11	ILMN_1788149	6.3e-53
BTNL9	ILMN_1772976	5.2e-68		FEN1	ILMN_2160929	6.4e-53
DDX3X	ILMN_1794392	5.5e-68		GHDC	ILMN_1746378	6.6e-53
DENND2D	ILMN_1707088	5.7e-68		RSPH1	ILMN_1684571	8e-53
HS.571741	ILMN_1870457	5.7e-68		JMJD2B	ILMN_1720531	8.3e-53
VGLL3	ILMN_1714586	6e-68		FANCD2	ILMN_2235137	9.3e-53
SLC35A2	ILMN_1742731	6.1e-68		PPM1J	ILMN_1799150	9.4e-53
EPB41L2	ILMN_1805448	6.3e-68		CDT1	ILMN_1651237	1.1e-52
ZFP106	ILMN_2043265	7.7e-68		TDO2	ILMN_1716859	1.1e-52
CLDN5	ILMN_1728197	7.9e-68		TIGA1	ILMN_1654609	1.1e-52
C3ORF34	ILMN_2288483	8.2e-68		TBC1D7	ILMN_1661622	1.2e-52
FLRT2	ILMN_1769615	8.8e-68		TMC4	ILMN_1803219	1.2e-52
LSM4	ILMN_1788099	1e-67		ANXA9	ILMN_2217601	1.4e-52
HOXD12	ILMN_1783500	1e-67		SPC24	ILMN_2181432	1.4e-52
PDCL3	ILMN_1702806	1.2e-67		LOC651576	ILMN_1674859	2.2e-52
HSPB6	ILMN_1721283	1.3e-67		SGOL1	ILMN_1730825	2.3e-52
RGS19	ILMN_1677085	1.3e-67		GAMT	ILMN_1794595	2.3e-52
CCNL1	ILMN_2094776	1.6e-67		TRAK1	ILMN_2289924	2.5e-52
PPAP2B	ILMN_2408683	1.6e-67		NEK6	ILMN_1660871	3e-52
C3ORF63	ILMN_1661409	1.6e-67		NUTF2	ILMN_1655046	3e-52
DIXDC1	ILMN_1736704	1.6e-67		KIFC1	ILMN_2222008	3.2e-52
MFGE8	ILMN_1756071	1.7e-67		LMNB2	ILMN_1708101	3.3e-52
ATIC	ILMN_1673991	1.8e-67		ZBTB20	ILMN_1689456	3.3e-52
PEAR1	ILMN_2407669	1.8e-67		NUSAP1	ILMN_1726720	3.8e-52
AQP7P2	ILMN_1751586	1.9e-67		C18ORF24	ILMN_1771224	4e-52
SEC24B	ILMN_1735148	2e-67		ST8SIA6	ILMN_1698508	4.3e-52
HS.539623	ILMN_1878446	2e-67		C1ORF21	ILMN_1797735	4.7e-52
SNRK	ILMN_1794399	2e-67		TPX2	ILMN_1796949	5e-52
CAPN11	ILMN_1765274	2.4e-67		PKMYT1	ILMN_2401436	6.1e-52
CDKN2C	ILMN_1656415	2.4e-67		TUSC4	ILMN_2191568	6.3e-52
COPE	ILMN_1738103	2.5e-67		AGTR1	ILMN_2341343	7.2e-52
ZDHHC12	ILMN_1703370	2.6e-67		C9ORF10OS	ILMN_1750969	8.4e-52
SHROOM4	ILMN_2206188	2.6e-67		ZBTB4	ILMN_2097793	8.6e-52
ZMAT3	ILMN_2361104	3.1e-67		ARMCX2	ILMN_1785170	8.9e-52
ADH1C	ILMN_1740717	3.2e-67		STMN1	ILMN_1657796	1e-51
GDF10	ILMN_1678191	3.3e-67		NINJ1	ILMN_1815086	1.3e-51
PELI2	ILMN_1780132	3.7e-67		KIF4A	ILMN_1799667	1.4e-51
PSENEN	ILMN_1669718	3.9e-67		PTTG1	ILMN_1753196	1.5e-51
ZDHHC17	ILMN_1697153	4.1e-67		STIP1	ILMN_1789510	1.6e-51
GSTM5	ILMN_1750790	4.4e-67		RIPK4	ILMN_1680018	1.6e-51
REV1	ILMN_1707062	4.5e-67		IQCK	ILMN_1662852	2.2e-51
C16ORF33	ILMN_1801118	4.6e-67		NPAS1	ILMN_1747067	2.6e-51
ANKRD36B	ILMN_2189614	5e-67		PCM1	ILMN_2042595	2.6e-51
TDRD1	ILMN_2175094	5e-67		GAMT	ILMN_1756469	2.9e-51
CDC14B	ILMN_2379560	5.2e-67		DEPDC1	ILMN_1802819	3.1e-51
C14ORF153	ILMN_2078724	5.2e-67		FLVCR2	ILMN_2204876	3.5e-51
RNASEH2A	ILMN_1810901	5.5e-67		DEGS2	ILMN_1768772	3.8e-51
AP2S1	ILMN_1809957	5.6e-67		DACH1	ILMN_1755741	4.3e-51
LOC131873	ILMN_1815679	5.8e-67		FAM63A	ILMN_1755721	4.5e-51
HS.19985	ILMN_1854270	6.4e-67		TRAK1	ILMN_1782069	5e-51
CDC14B	ILMN_1687074	6.5e-67		LOC651816	ILMN_1729115	5.2e-51
HSPB2	ILMN_1671046	6.9e-67		TFF1	ILMN_1722489	5.3e-51
C20ORF103	ILMN_1713561	7e-67		TCEAL1	ILMN_2398403	5.4e-51
MRPS12	ILMN_2371964	7.1e-67		GGCT	ILMN_2101526	5.5e-51
ARF1	ILMN_2330948	7.2e-67		PCP2	ILMN_1720093	6.4e-51
C2ORF40	ILMN_1676822	7.3e-67		RANGAP1	ILMN_1662198	6.6e-51
BOC	ILMN_1803956	8.2e-67		C4ORF18	ILMN_1672124	7.2e-51
MGC13057	ILMN_1787526	8.6e-67		SLC6A16	ILMN_1723287	7.4e-51
HOXA5	ILMN_1753613	9.9e-67		DYNC2H1	ILMN_2343310	7.6e-51
SORBS1	ILMN_1749792	1e-66		CLIC3	ILMN_1796423	8.4e-51
PDE2A	ILMN_1681356	1.1e-66		ADRM1	ILMN_1760143	1e-50
PAFAH1B1	ILMN_1722276	1.2e-66		LOC731314	ILMN_1785756	1.3e-50
PCDH18	ILMN_2229877	1.3e-66		C5ORF4	ILMN_1728742	1.3e-50
C19ORF53	ILMN_1671374	1.3e-66		GGCT	ILMN_1745005	1.3e-50
DUSP22	ILMN_1671809	1.5e-66		ADRM1	ILMN_2389013	1.5e-50
LOC647389	ILMN_1784554	1.5e-66		RTN4	ILMN_1748983	1.7e-50
TACC1	ILMN_1770084	1.5e-66		PPM1G	ILMN_1806867	2e-50
TDP1	ILMN_2285713	1.6e-66		RACGAP1	ILMN_2077550	2.7e-50
PRDM8	ILMN_1802082	1.6e-66		S100A11	ILMN_1750101	2.7e-50
LTBP4	ILMN_1665219	1.7e-66		PMAIP1	ILMN_2098446	3.1e-50
NR3C2	ILMN_1661777	1.7e-66		SYTL4	ILMN_1719599	3.1e-50
COPG	ILMN_1708204	1.8e-66		DNASE1	ILMN_1719616	3.3e-50
FLJ42393	ILMN_1705921	1.9e-66		SORBS3	ILMN_1789338	4e-50
WIBG	ILMN_1751431	2e-66		ERCC1	ILMN_2377496	5.4e-50
LHFP	ILMN_1767448	2.1e-66		ZMYND19	ILMN_1757627	6.7e-50
TNMD	ILMN_1763587	2.1e-66		ARMCX1	ILMN_1788192	6.8e-50
C9ORF75	ILMN_1664283	2.2e-66		LRRC56	ILMN_1759772	8.5e-50
C7ORF50	ILMN_1718336	2.2e-66		IQCK	ILMN_2081883	8.6e-50
EDNRB	ILMN_1751904	2.2e-66		NMNAT3	ILMN_1665123	8.9e-50
PLD1	ILMN_1719696	2.3e-66		C11ORF35	ILMN_1652602	9.2e-50
JAM2	ILMN_1672350	2.6e-66		MARS	ILMN_1799819	9.2e-50
PLEKHH2	ILMN_1806752	2.6e-66		SGOL1	ILMN_2404906	9.8e-50
TMEM32	ILMN_1776216	2.8e-66		DTX2	ILMN_2275098	1.2e-49
ABI3BP	ILMN_1673639	2.8e-66		C1ORF135	ILMN_1787280	1.6e-49
FIBP	ILMN_2411139	2.9e-66		ADM2	ILMN_1702933	1.6e-49
WDR34	ILMN_1685928	3.2e-66		PSD3	ILMN_1717477	2.7e-49
RECK	ILMN_1688630	3.2e-66		HEBP1	ILMN_1802557	2.9e-49
ADCY4	ILMN_2148944	3.3e-66		MRPS17	ILMN_1804851	3.2e-49
RNF181	ILMN_1655340	3.5e-66		TMBIM4	ILMN_1664750	3.9e-49
HS.370359	ILMN_1848552	3.6e-66		SLC27A1	ILMN_1787718	3.9e-49
TDRD1	ILMN_1809750	3.6e-66		CHFR	ILMN_1653828	4.2e-49
FAM62B	ILMN_2057573	3.7e-66		SPC25	ILMN_1814281	5e-49
COMP	ILMN_1677636	3.8e-66		SYT9	ILMN_1728496	5.8e-49
TNFSF15	ILMN_2106380	4.4e-66		CLUAP1	ILMN_1750596	6e-49
ENPP2	ILMN_1780799	4.5e-66		LOC728564	ILMN_1771734	6.6e-49
LOC731314	ILMN_1785756	4.7e-66		C13ORF3	ILMN_1736816	8e-49
FLJ21986	ILMN_1677038	4.7e-66		CTSF	ILMN_1804955	8.1e-49
ADH1B	ILMN_1811598	4.7e-66		CDKN3	ILMN_1666305	8.1e-49
STOX2	ILMN_1803256	5.3e-66		ERCC6L	ILMN_2334204	9.8e-49
BMP2	ILMN_1722718	5.6e-66		ALG3	ILMN_1711886	1e-48
ZWINT	ILMN_2362549	5.7e-66		MAGED2	ILMN_1683576	1.1e-48
LONRF1	ILMN_1705953	5.9e-66		FBXO5	ILMN_1710676	1.2e-48
ASF1B	ILMN_1695414	6.6e-66		CRBN	ILMN_1668582	1.2e-48
RAB26	ILMN_1790317	6.8e-66		GLCE	ILMN_1714349	1.2e-48
ARID5B	ILMN_1721626	6.9e-66		SNX1	ILMN_2365479	1.3e-48
FAM184A	ILMN_1696699	7.1e-66		C13ORF34	ILMN_1761486	1.4e-48
HS.560357	ILMN_1857081	7.1e-66		NCK2	ILMN_1724718	2e-48
CCNB2	ILMN_1801939	7.5e-66		DHTKD1	ILMN_1664369	2.5e-48
CKS2	ILMN_2072296	7.6e-66		BYSL	ILMN_1682792	2.7e-48
ZNF577	ILMN_2212823	7.9e-66		LOC731049	ILMN_1808591	2.8e-48
ENPP2	ILMN_2373791	8.1e-66		HPN	ILMN_2358760	3e-48
BBS7	ILMN_2257833	8.1e-66		OSBPL1A	ILMN_1773063	3.1e-48
PARP1	ILMN_1686871	8.1e-66		BECN1	ILMN_1744822	4.7e-48
ZNF213	ILMN_1758337	8.5e-66		CYP2B7P1	ILMN_2191192	4.7e-48
TJP3	ILMN_1659610	8.6e-66		HS.573062	ILMN_1888359	5.6e-48
PPAP2A	ILMN_1739161	9e-66		LOC400768	ILMN_1704065	5.7e-48
PDE7B	ILMN_1806533	9.1e-66		HMGCL	ILMN_2122420	6e-48
HS.154336	ILMN_1855746	9.2e-66		INCENP	ILMN_2355738	6.6e-48
ZNF394	ILMN_2115949	9.4e-66		TMEM115	ILMN_1712035	6.8e-48
HS.535360	ILMN_1820244	1e-65		KCTD6	ILMN_2146372	6.8e-48
ACACB	ILMN_1763852	1.1e-65		TGFBR3	ILMN_1784287	6.9e-48
LOC644322	ILMN_1684922	1.1e-65		HPN	ILMN_1687235	7e-48
NDN	ILMN_1692058	1.1e-65		CCDC103	ILMN_1791905	7.1e-48
RUSC1	ILMN_1743747	1.2e-65		TSHZ1	ILMN_1718907	7.4e-48
IL33	ILMN_1809099	1.2e-65		CCNF	ILMN_1773119	8.3e-48
C9ORF116	ILMN_2329569	1.2e-65		C5ORF30	ILMN_1677292	1.1e-47
NANS	ILMN_1815874	1.3e-65		KIAA0241	ILMN_1722292	1.3e-47
PID1	ILMN_1671891	1.4e-65		ERCC1	ILMN_2277676	1.4e-47
TRIM13	ILMN_2262275	1.4e-65		IL4I1	ILMN_1659960	1.6e-47
BRMS1	ILMN_2398432	1.5e-65		IGFALS	ILMN_2188966	1.9e-47
HBB	ILMN_2100437	1.5e-65		CLUAP1	ILMN_1800993	1.9e-47
TMTC1	ILMN_1811426	1.5e-65		PITPNM1	ILMN_1653220	2.4e-47
STAT5B	ILMN_1684034	1.6e-65		ZNF552	ILMN_1700563	2.6e-47
DUSP19	ILMN_1722492	1.7e-65		C1ORF102	ILMN_1719835	3.2e-47
PDGFD	ILMN_1803094	1.8e-65		TBC1D19	ILMN_1692844	3.4e-47
FAM119A	ILMN_2049364	1.8e-65		HMGA1	ILMN_2311537	3.4e-47
APCDD1	ILMN_1656951	2e-65		C9ORF61	ILMN_2179717	3.8e-47
CYR61	ILMN_2188264	2e-65		SLC7A2	ILMN_1781400	4e-47
PDK4	ILMN_1684982	2.1e-65		VAMP2	ILMN_1713491	4e-47
IL11RA	ILMN_1720024	2.1e-65		DYNLRB2	ILMN_1697317	5e-47
C14ORF85	ILMN_2134381	2.2e-65		CHPT1	ILMN_1729112	5.7e-47
DAP3	ILMN_1781680	2.2e-65		STX1A	ILMN_1760160	6.3e-47
UBE2C	ILMN_1714730	2.3e-65		RPP40	ILMN_1810423	7.1e-47
SYN2	ILMN_1781060	2.5e-65		COMTD1	ILMN_1736752	7.1e-47
KIF20A	ILMN_1695658	2.6e-65		BCAT2	ILMN_1695110	7.3e-47
EGFLAM	ILMN_2384770	2.7e-65		TBRG4	ILMN_1783728	7.5e-47
PDGFRA	ILMN_1681949	3e-65		CPLX1	ILMN_1801703	7.6e-47
MRAS	ILMN_1748881	3.4e-65		MND1	ILMN_1671906	9e-47
CDCA5	ILMN_1683450	3.6e-65		HS.193784	ILMN_1845086	9.1e-47
N4BP2L1	ILMN_2344650	3.7e-65		SLAMF8	ILMN_1667224	9.1e-47
HK1	ILMN_2382990	3.7e-65		DNAJC3	ILMN_1659843	9.5e-47
N4BP2L1	ILMN_1799487	3.7e-65		PLK4	ILMN_1789123	9.9e-47
LOC644852	ILMN_1727165	3.8e-65		CCDC24	ILMN_1718771	1.1e-46
MRPS12	ILMN_1714515	4e-65		EZH2	ILMN_2364529	1.2e-46
SLC2A12	ILMN_1766261	4.1e-65		NME3	ILMN_1669456	1.4e-46
GPR116	ILMN_1728785	4.1e-65		KIAA0999	ILMN_1732343	1.4e-46
RNUXA	ILMN_2190779	4.5e-65		SCCPDH	ILMN_1795839	1.4e-46
BGN	ILMN_2206746	4.7e-65		FNIP1	ILMN_1737343	1.4e-46
GRIPAP1	ILMN_2235745	5.3e-65		CTSZ	ILMN_1666269	1.5e-46
SAA1	ILMN_1701017	5.7e-65		C9ORF58	ILMN_1770725	1.5e-46
SEMA3E	ILMN_2154322	6e-65		E2F4	ILMN_1761828	1.6e-46
FRMD4A	ILMN_1678961	6.2e-65		POP1	ILMN_1768273	1.9e-46
TRAPPC5	ILMN_2372639	6.4e-65		M160	ILMN_1802780	2e-46
MGAT4A	ILMN_1755643	6.6e-65		AK3L1	ILMN_2338038	2.1e-46
IGSF10	ILMN_1682100	7.1e-65		RPP25	ILMN_1695271	2.1e-46
TMEM57	ILMN_1718831	7.2e-65		NUDT1	ILMN_2330243	2.3e-46
SNX1	ILMN_2365484	7.2e-65		TRIB3	ILMN_1787815	2.5e-46
HS.584149	ILMN_1861446	7.4e-65		ZNF395	ILMN_1772876	2.9e-46
ATP2A2	ILMN_1687375	7.6e-65		C5ORF15	ILMN_1695917	4e-46
BOLA2	ILMN_2298511	7.7e-65		FAM36A	ILMN_1808584	4.1e-46
GYPC	ILMN_1668039	8e-65		MCM6	ILMN_1798654	4.3e-46
HS.193557	ILMN_1917341	8.1e-65		HS.130036	ILMN_1903159	4.5e-46
AKAP12	ILMN_1684836	8.2e-65		TLE1	ILMN_1751572	5.1e-46
DPT	ILMN_1708107	8.5e-65		CBX7	ILMN_1657361	5.2e-46
ARF1	ILMN_1802203	8.7e-65		FAM174A	ILMN_1712577	6e-46
PPM1K	ILMN_2070043	8.8e-65		CCDC56	ILMN_2064898	6.2e-46
RDH5	ILMN_1773395	9.1e-65		CLUAP1	ILMN_2355042	6.4e-46
UBE2C	ILMN_2301083	9.2e-65		SNX8	ILMN_1804051	7.2e-46
HEPACAM	ILMN_1659316	9.6e-65		P2RX4	ILMN_1813846	7.7e-46
FLYWCH2	ILMN_1805796	9.7e-65		PHYHD1	ILMN_2183692	8.2e-46
SASH1	ILMN_2185984	1e-64		CFL1	ILMN_1705617	1.1e-45
SORBS1	ILMN_1663446	1e-64		PGAM5	ILMN_1789944	1.1e-45
TIMM17B	ILMN_1813260	1e-64		CIRH1A	ILMN_1796235	2e-45
ZNF483	ILMN_2279834	1.1e-64		RTN1	ILMN_2281786	2.3e-45
F10	ILMN_1670708	1.1e-64		LOC152195	ILMN_1716468	2.3e-45
PTTG1	ILMN_2042771	1.1e-64		GPER	ILMN_1795298	2.4e-45
PPP1CA	ILMN_2377980	1.2e-64		LANCL1	ILMN_1703697	2.5e-45
TK1	ILMN_1806037	1.2e-64		TMC6	ILMN_1794677	2.5e-45
TBX15	ILMN_1721580	1.3e-64		PHLDA2	ILMN_1671557	3.2e-45
STAT5A	ILMN_1753547	1.3e-64		ASS1	ILMN_2395451	3.6e-45
CHES1	ILMN_2106902	1.3e-64		RPS6KB2	ILMN_2364357	4.6e-45
PI16	ILMN_1766264	1.4e-64		CSNK1G3	ILMN_1652024	4.8e-45
RPL26L1	ILMN_2110532	1.4e-64		LETMD1	ILMN_1782743	5.1e-45
NTRK2	ILMN_1714067	1.5e-64		RNASE4	ILMN_1776602	5.8e-45
ZDHHC16	ILMN_2362457	1.7e-64		C6ORF115	ILMN_1720858	5.9e-45
ANTXR2	ILMN_1812926	1.8e-64		SNX1	ILMN_2365484	6.1e-45
DUSP1	ILMN_1781285	1.9e-64		KIF13B	ILMN_1686562	6.2e-45
ATOH8	ILMN_1654065	1.9e-64		ESPL1	ILMN_1742145	6.4e-45
WDR51A	ILMN_1780667	1.9e-64		PARD6B	ILMN_1745154	7.6e-45
COL11A1	ILMN_1789507	2.2e-64		ASF1B	ILMN_1695414	9.8e-45
MYOM1	ILMN_1680344	2.2e-64		STAT5B	ILMN_1684034	1e-44
LYPLA2	ILMN_1764628	2.3e-64		NY-SAR-48	ILMN_1768020	1.1e-44
CDC2	ILMN_1747911	2.3e-64		CCDC68	ILMN_2203876	1.2e-44
SHANK3	ILMN_2317581	2.4e-64		KCNK12	ILMN_1711988	1.2e-44
ADH1A	ILMN_1764309	2.5e-64		AXIN2	ILMN_1724480	1.3e-44
GRASP	ILMN_1705210	2.6e-64		FBP1	ILMN_1728799	1.3e-44
KIAA0391	ILMN_1701512	2.6e-64		C17ORF97	ILMN_1707137	1.4e-44
SMUG1	ILMN_1804642	2.7e-64		SLC29A4	ILMN_1801377	1.4e-44
YIF1B	ILMN_1758055	2.8e-64		C9ORF58	ILMN_2323508	1.4e-44
ANGPT1	ILMN_1677723	3e-64		KIAA1524	ILMN_1728225	1.5e-44
PYCR1	ILMN_1796013	3.3e-64		TUBA3D	ILMN_2215639	1.5e-44
AURKA	ILMN_1680955	3.5e-64		EDG4	ILMN_1662741	1.6e-44
TBCB	ILMN_1790953	3.8e-64		AHNAK	ILMN_1714567	1.8e-44
MAFF	ILMN_2322375	3.8e-64		NLF2	ILMN_1748751	2e-44
CDH23	ILMN_1783149	3.9e-64		CRBN	ILMN_2225735	2e-44
CNTNAP3B	ILMN_1686513	3.9e-64		PEX13	ILMN_1683916	2e-44
NR3C2	ILMN_2210934	4.4e-64		FLJ25404	ILMN_1655498	2e-44
SAA1	ILMN_2304512	4.4e-64		STARD13	ILMN_2341254	2.2e-44
ZBTB20	ILMN_1689456	4.6e-64		GSDMB	ILMN_2347193	3.2e-44
RAB25	ILMN_1791826	4.7e-64		HS.374278	ILMN_1851492	4.3e-44
HDGF	ILMN_1765621	5e-64		KLHDC9	ILMN_2405470	5.5e-44
APITD1	ILMN_1793360	5.2e-64		WDR51A	ILMN_1780667	5.5e-44
SPDEF	ILMN_2161330	5.3e-64		HS.202577	ILMN_1878029	5.6e-44
FAM13A1	ILMN_2401258	5.5e-64		TMSB10	ILMN_1812392	5.8e-44
C11ORF63	ILMN_2243516	5.6e-64		NEK11	ILMN_2365223	6e-44
MT1M	ILMN_1657435	6e-64		HER2	ILMN_2352131	6e-44
PKD2	ILMN_2052891	6.3e-64		CDC42EP1	ILMN_1764927	6.7e-44
SLC25A39	ILMN_1743911	7.1e-64		DTX2	ILMN_1744129	6.9e-44
MFAP4	ILMN_1766914	7.1e-64		FAM58A	ILMN_1770623	7.5e-44
PRNP	ILMN_2360415	7.4e-64		FLJ20444	ILMN_1811181	7.8e-44
GPR172A	ILMN_2041577	7.6e-64		PPP3R1	ILMN_1796962	7.9e-44
ALDH1A1	ILMN_1709348	7.8e-64		KLHDC9	ILMN_1701918	8.3e-44
KIAA1751	ILMN_2415979	8.2e-64		EGLN2	ILMN_2354391	8.3e-44
HS.163752	ILMN_1912662	8.3e-64		RARRES1	ILMN_1800091	9.2e-44
KIAA0101	ILMN_2285996	8.4e-64		CASP3	ILMN_2388155	1.1e-43
ADM	ILMN_1708934	8.5e-64		ASS1	ILMN_1708778	1.1e-43
BPNT1	ILMN_1712718	9.7e-64		CC2D2A	ILMN_2406586	1.1e-43
HBA2	ILMN_2127842	9.9e-64		CDC2	ILMN_1747911	1.2e-43
C13ORF15	ILMN_1658494	1e-63		CRIM1	ILMN_2146418	1.2e-43
ZNF69	ILMN_2176882	1e-63		MLPH	ILMN_1795342	1.3e-43
GIYD1	ILMN_2368575	1.1e-63		CENPO	ILMN_1787477	1.5e-43
MXRA7	ILMN_1743836	1.1e-63		NT5C2	ILMN_1682165	1.6e-43
PRRG4	ILMN_2219437	1.2e-63		MDP-1	ILMN_1662263	1.8e-43
LOC648059	ILMN_1768392	1.2e-63		IK	ILMN_1699362	1.9e-43
FLJ40722	ILMN_1778202	1.2e-63		ZNF30	ILMN_1728230	2.3e-43
SDSL	ILMN_1750674	1.3e-63		CDCA2	ILMN_1660654	2.4e-43
MEG3	ILMN_2061435	1.3e-63		EXOSC6	ILMN_1670218	2.6e-43
JTB	ILMN_2206716	1.4e-63		N4BP2L1	ILMN_1799487	2.6e-43
ANGPTL2	ILMN_1772612	1.4e-63		MOAP1	ILMN_1804988	2.6e-43
LOC285016	ILMN_2089752	1.4e-63		RNASE4	ILMN_2294978	2.8e-43
RCAN1	ILMN_2367239	1.4e-63		WDR34	ILMN_1685928	3e-43
PLDN	ILMN_2105033	1.4e-63		TTC18	ILMN_1784516	3e-43
CD34	ILMN_1732799	1.5e-63		ST14	ILMN_1699887	3e-43
TF	ILMN_1768425	1.5e-63		CHMP4B	ILMN_1771233	3.5e-43
CFD	ILMN_1777190	1.5e-63		RNASE4	ILMN_2294976	4.2e-43
RYK	ILMN_1769671	1.5e-63		N4BP2L1	ILMN_2344650	6.2e-43
LAGE3	ILMN_1708151	1.6e-63		APBB3	ILMN_1740772	6.2e-43
ITSN1	ILMN_1718769	1.6e-63		UGCG	ILMN_1736939	6.7e-43
SON	ILMN_1663090	1.6e-63		AKR7A2	ILMN_1677043	7e-43
CDO1	ILMN_1753931	1.7e-63		CENPF	ILMN_1664516	7.6e-43
CD34	ILMN_2341229	1.9e-63		DBNDD1	ILMN_1757631	7.8e-43
TMEM43	ILMN_1698605	2e-63		ZNF187	ILMN_1760982	8.2e-43
UNC84A	ILMN_1772316	2e-63		RAD54L	ILMN_1658027	9.3e-43
SLIT3	ILMN_1811313	2e-63		DDX19A	ILMN_2197101	1.1e-42
SCAMP3	ILMN_1793712	2.1e-63		TK1	ILMN_1806037	1.2e-42
ANKRD47	ILMN_1755588	2.4e-63		PDCD6IP	ILMN_1693259	1.3e-42
PTGS2	ILMN_2054297	2.5e-63		ANG	ILMN_1760727	1.4e-42
HS.202577	ILMN_1878029	2.8e-63		SLC44A1	ILMN_1700695	1.5e-42
TMEM147	ILMN_1803624	2.9e-63		PIGT	ILMN_1738759	1.7e-42
PIM1	ILMN_1815023	3.1e-63		KIF23	ILMN_1811472	1.7e-42
APEH	ILMN_1718023	3.1e-63		ALDH3A2	ILMN_1794825	1.7e-42
SMYD3	ILMN_1741954	3.2e-63		SORBS1	ILMN_1749792	1.9e-42
DRAP1	ILMN_2112301	3.2e-63		TACC3	ILMN_1724407	2e-42
STRA13	ILMN_1769634	3.2e-63		NTRK2	ILMN_1714067	2.4e-42
AURKA	ILMN_2357438	3.2e-63		HMMR	ILMN_2409220	2.7e-42
HS.412361	ILMN_1915616	3.3e-63		GOLPH3L	ILMN_1706764	2.7e-42
FEN1	ILMN_2160929	3.4e-63		ETFA	ILMN_1718924	2.8e-42
EGFR	ILMN_1798975	3.6e-63		ADAMDEC1	ILMN_2103107	2.8e-42
GYPC	ILMN_1682332	3.6e-63		GALNTL1	ILMN_2077952	3e-42
MRPL14	ILMN_2072603	3.7e-63		NUDT12	ILMN_1745988	3e-42
BCL9	ILMN_1704452	3.7e-63		GSDMB	ILMN_1666206	3e-42
SLC16A3	ILMN_2364022	4e-63		FBXL5	ILMN_2378100	3.2e-42
AKAP13	ILMN_1752247	4e-63		SLC7A8	ILMN_1807894	3.3e-42
NLGN1	ILMN_1739521	4.7e-63		C17ORF37	ILMN_1727078	3.9e-42
LOC440359	ILMN_1706434	4.7e-63		CTPS	ILMN_1783285	3.9e-42
SNRK	ILMN_2107184	4.9e-63		ACTB	ILMN_2038777	4.9e-42
COX6BP1	ILMN_1731838	5.1e-63		MCM4	ILMN_2412860	5.4e-42
RSU1	ILMN_1721657	5.3e-63		KIF15	ILMN_1753063	6.3e-42
GJB2	ILMN_1769388	5.4e-63		CHRD	ILMN_1795582	6.3e-42
TRIM11	ILMN_1718619	5.6e-63		ATP2A2	ILMN_1815666	6.7e-42
WDR86	ILMN_1700248	5.6e-63		COX6C	ILMN_1654151	6.8e-42
KL	ILMN_2352077	5.6e-63		PIF1	ILMN_2155272	7.3e-42
HS.577942	ILMN_1847313	5.6e-63		MAGED2	ILMN_1684984	7.5e-42
CORO1B	ILMN_2377019	5.7e-63		MTL5	ILMN_1661778	7.8e-42
TSHZ2	ILMN_1655611	5.7e-63		ARL5B	ILMN_2120022	9.1e-42
FOXC1	ILMN_1738401	6e-63		IFI30	ILMN_1807277	9.6e-42
HBA2	ILMN_1667796	6e-63		C5ORF41	ILMN_2195821	9.7e-42
NAT14	ILMN_1784113	6.1e-63		CNIH2	ILMN_1698733	1.1e-41
PTGER4	ILMN_1795930	6.2e-63		PRKX	ILMN_1786834	1.1e-41
WISP1	ILMN_1713499	6.3e-63		CEBPB	ILMN_1693014	1.1e-41
CORO2B	ILMN_2084836	6.4e-63		HS.324250	ILMN_1836469	1.2e-41
C6ORF125	ILMN_1790461	6.6e-63		GSK3B	ILMN_1779376	1.2e-41
KANK1	ILMN_1773427	6.7e-63		SUV39H1	ILMN_1781479	1.2e-41
CD248	ILMN_1726589	6.8e-63		CENPM	ILMN_2368718	1.7e-41
CCND2	ILMN_1667081	7.1e-63		PHGDH	ILMN_1704537	1.7e-41
PGM5	ILMN_2271149	7.1e-63		POLS	ILMN_1756793	1.8e-41
HNRNPU	ILMN_2370135	7.1e-63		RNASE4	ILMN_2408572	1.8e-41
FAM171A1	ILMN_1749868	7.2e-63		SDC1	ILMN_1815308	1.8e-41
HS.530359	ILMN_1817377	7.3e-63		SLC2A6	ILMN_1778321	1.8e-41
LOC648852	ILMN_1677691	7.7e-63		GATAD2A	ILMN_1673682	1.9e-41
CBX7	ILMN_1657361	7.8e-63		C9ORF117	ILMN_1686841	2e-41
HSF2BP	ILMN_2135756	8.1e-63		KIF11	ILMN_1794539	2.1e-41
CNTFR	ILMN_1809456	8.2e-63		DACH1	ILMN_1666882	2.1e-41
CYB5R3	ILMN_2308582	8.7e-63		ECT2	ILMN_1717173	2.4e-41
BCAS4	ILMN_2325506	8.8e-63		C17ORF97	ILMN_1713803	2.4e-41
HS.32135	ILMN_1868465	9.3e-63		GTF2IRD2P	ILMN_1746403	2.5e-41
ESM1	ILMN_2212878	9.9e-63		DSN1	ILMN_1715905	3e-41
NCAPG	ILMN_1751444	1e-62		SLC35A2	ILMN_1742731	3.1e-41
NCOA7	ILMN_1687768	1e-62		RTN1	ILMN_1756928	3.5e-41
NOTCH1	ILMN_1729161	1e-62		OIP5	ILMN_2196984	3.5e-41
GPAM	ILMN_1758213	1.1e-62		YARS	ILMN_1766010	4e-41
CES2	ILMN_2362681	1.1e-62		SCCPDH	ILMN_2156936	4.3e-41
FAM173A	ILMN_1773780	1.1e-62		CLK1	ILMN_1679727	4.4e-41
RNF38	ILMN_1793616	1.2e-62		TMEM145	ILMN_1789112	4.6e-41
KLF4	ILMN_2137789	1.3e-62		SRPK1	ILMN_1798804	4.7e-41
LOC653110	ILMN_1661628	1.3e-62		C12ORF48	ILMN_1727055	5.4e-41
MEIS2	ILMN_1695945	1.4e-62		HMGB3	ILMN_1733519	5.7e-41
PRC1	ILMN_1728934	1.4e-62		OSBPL1A	ILMN_2405602	6.4e-41
MYO3B	ILMN_2096970	1.5e-62		CACNA2D2	ILMN_1711049	7.1e-41
BLZF1	ILMN_2106656	1.5e-62		CCDC106	ILMN_1682567	7.2e-41
ABL1	ILMN_1713732	1.5e-62		BCAM	ILMN_1790455	7.3e-41
GNG11	ILMN_1782419	1.6e-62		SMAD4	ILMN_1741477	7.6e-41
LOC646897	ILMN_1693225	1.6e-62		FOXA1	ILMN_1766650	7.9e-41
GEMIN6	ILMN_1707484	1.6e-62		ARHGAP10	ILMN_1736112	8.5e-41
EID2B	ILMN_2051900	1.6e-62		ITPR2	ILMN_1736103	9e-41
ATF3	ILMN_2374865	1.7e-62		BAI2	ILMN_1773109	9.6e-41
FAM13A1	ILMN_2401253	1.7e-62		CENPE	ILMN_2225718	1e-40
TIGD5	ILMN_1705774	1.8e-62		C11ORF49	ILMN_2341487	1.1e-40
GALIG	ILMN_1730660	1.8e-62		C5ORF5	ILMN_1673478	1.1e-40
C14ORF139	ILMN_1684357	1.9e-62		SRM	ILMN_1661337	1.1e-40
GPR124	ILMN_1773059	2e-62		PDGFD	ILMN_1803094	1.1e-40
FLJ43663	ILMN_1794233	2e-62		C1ORF59	ILMN_1682428	1.1e-40
CYB561D2	ILMN_1738718	2.1e-62		LOC124220	ILMN_1753139	1.2e-40
ANGPTL4	ILMN_1707727	2.1e-62		CHST10	ILMN_1736828	1.2e-40
PDGFD	ILMN_2376859	2.1e-62		RRAGB	ILMN_1741219	1.2e-40
CDC20	ILMN_1663390	2.2e-62		ALAD	ILMN_1747577	1.4e-40
CD47	ILMN_1771333	2.6e-62		C20ORF24	ILMN_2387599	1.4e-40
PCOLCE2	ILMN_1746888	2.6e-62		SLC2A4RG	ILMN_1740430	1.6e-40
SCN4B	ILMN_1695947	2.6e-62		ASCL2	ILMN_1723412	1.7e-40
RSPO3	ILMN_1681983	2.8e-62		PSPH	ILMN_2147114	1.7e-40
VKORC1	ILMN_1739946	2.9e-62		GLT8D1	ILMN_1713290	1.8e-40
SHANK3	ILMN_2317580	3.1e-62		ZNF446	ILMN_1743767	1.8e-40
KIAA1600	ILMN_1752927	3.2e-62		EBP	ILMN_2073604	1.8e-40
HLF	ILMN_1722829	3.2e-62		UBE2T	ILMN_1711470	1.8e-40
MTX1	ILMN_1667222	3.2e-62		TUBA3E	ILMN_1652464	2.1e-40
MID1	ILMN_1761858	3.3e-62		C20ORF24	ILMN_1679195	2.2e-40
ARFGEF2	ILMN_1789990	3.3e-62		ITPR1	ILMN_1789505	2.3e-40
NCBP2	ILMN_2412564	3.3e-62		GPR162	ILMN_1730816	2.6e-40
AFTPH	ILMN_2402766	3.4e-62		ADAM15	ILMN_2384544	2.6e-40
POLR3K	ILMN_1801664	3.4e-62		AK5	ILMN_2387712	2.6e-40
CSDA	ILMN_1782788	3.5e-62		LIMK1	ILMN_1797362	2.6e-40
RHOJ	ILMN_1678215	3.5e-62		DIXDC1	ILMN_1736704	2.8e-40
PSMB3	ILMN_1748651	3.5e-62		RASA1	ILMN_1725312	2.9e-40
PAQR4	ILMN_1660793	3.7e-62		SH3BGRL	ILMN_1702835	3.8e-40
SH3BGRL2	ILMN_1762764	3.7e-62		C5ORF41	ILMN_1776788	3.9e-40
C9ORF116	ILMN_1723709	3.7e-62		GPSM2	ILMN_2139816	4e-40
MELK	ILMN_2212909	3.7e-62		LSMD1	ILMN_1691131	4.2e-40
ODF2	ILMN_1730698	3.7e-62		PPP1R3C	ILMN_1736670	4.5e-40
TBCC	ILMN_1743352	3.8e-62		EPHB6	ILMN_1802646	4.8e-40
CAV2	ILMN_1735220	3.8e-62		TMEM9B	ILMN_2100815	4.8e-40
GSN	ILMN_1787518	4.1e-62		PHF3	ILMN_1798164	5.4e-40
H3F3B	ILMN_1695706	4.1e-62		LAMA3	ILMN_2406035	5.9e-40
GRK5	ILMN_2096719	4.1e-62		C15ORF52	ILMN_1775330	6.5e-40
COPE	ILMN_2339627	4.3e-62		SLC37A1	ILMN_1687495	7.5e-40
KIAA0859	ILMN_2343624	4.4e-62		ADHFE1	ILMN_1702858	7.8e-40
LRRC15	ILMN_1709717	4.4e-62		NISCH	ILMN_1735827	7.9e-40
TLE3	ILMN_2234412	4.6e-62		DDX19A	ILMN_1727051	8.1e-40
BRMS1	ILMN_1719165	4.6e-62		LMAN2L	ILMN_1755221	8.3e-40
RHOJ	ILMN_2107613	4.7e-62		FAM127B	ILMN_1686254	8.7e-40
REV3L	ILMN_2199947	4.7e-62		SEMA6A	ILMN_1713529	9.4e-40
ZC3H12B	ILMN_1814629	4.9e-62		LOC492311	ILMN_1685854	9.8e-40
RACGAP1	ILMN_2077550	5e-62		C1ORF64	ILMN_2066088	9.9e-40
PGM5	ILMN_1709590	5.3e-62		RAI2	ILMN_1760574	1e-39
SERF2	ILMN_1789136	5.5e-62		ZWINT	ILMN_2362549	1.1e-39
OSR1	ILMN_2197128	5.9e-62		C9ORF64	ILMN_1777318	1.2e-39
LOC123688	ILMN_2091707	6.1e-62		MTFR1	ILMN_1774028	1.2e-39
FABP4	ILMN_1773006	6.3e-62		FAM110A	ILMN_2323944	1.2e-39
DHDDS	ILMN_2405642	6.3e-62		GBP5	ILMN_2114568	1.2e-39
ZSCAN16	ILMN_1809566	6.3e-62		VAV3	ILMN_1657679	1.3e-39
MRGPRF	ILMN_2075603	6.4e-62		CCNE2	ILMN_2412384	1.3e-39
PTTG1	ILMN_1753196	6.4e-62		MKI67	ILMN_1734827	1.4e-39
PHLDB1	ILMN_1666819	6.5e-62		HS.389988	ILMN_1874575	1.7e-39
OLFML2A	ILMN_1761425	6.8e-62		LETMD1	ILMN_1754149	1.9e-39
MGC12760	ILMN_1780496	6.8e-62		C12ORF10	ILMN_1777765	1.9e-39
VPS72	ILMN_1722774	7.3e-62		ASTN2	ILMN_1744118	2.1e-39
CDKN3	ILMN_1666305	7.4e-62		ERO1L	ILMN_1744963	2.1e-39
RCBTB2	ILMN_2148668	7.8e-62		NDC80	ILMN_1664511	2.4e-39
FLAD1	ILMN_1663667	7.8e-62		EZH2	ILMN_1652913	2.4e-39
DHRS3	ILMN_1752478	7.9e-62		MCM5	ILMN_1815169	2.5e-39
TFPT	ILMN_1709451	8e-62		XBP1	ILMN_2365465	2.5e-39
TLCD1	ILMN_1784655	9.3e-62		KBTBD4	ILMN_1687092	2.7e-39
ROCK2	ILMN_1659099	9.8e-62		S100A13	ILMN_1765459	2.8e-39
C16ORF53	ILMN_1727444	9.9e-62		TMPRSS6	ILMN_1725014	3.1e-39
NDUFB11	ILMN_1749709	9.9e-62		TSG101	ILMN_1747146	3.5e-39
MEOX1	ILMN_1657145	1e-61		TOMM40	ILMN_1683475	3.5e-39
UACA	ILMN_1703273	1e-61		TIMP4	ILMN_1663399	3.6e-39
PTGR2	ILMN_2105253	1e-61		NOVA1	ILMN_1811363	3.7e-39
CALD1	ILMN_1730487	1.1e-61		AADAT	ILMN_1726986	4e-39
PLAC9	ILMN_1790859	1.1e-61		B3GNT6	ILMN_1715384	4.1e-39
LOC400506	ILMN_1783712	1.1e-61		BEX1	ILMN_1702637	4.3e-39
TLE4	ILMN_2103761	1.1e-61		NUP50	ILMN_1725612	4.3e-39
TFPI	ILMN_1707124	1.1e-61		GLRB	ILMN_1669631	4.4e-39
VAMP8	ILMN_2190084	1.2e-61		GUK1	ILMN_1758398	5.1e-39
ITGB4BP	ILMN_2387636	1.2e-61		TBRG4	ILMN_2414848	5.1e-39
FAM73A	ILMN_2123559	1.3e-61		AIFM1	ILMN_1668408	5.2e-39
PGM5	ILMN_1781388	1.3e-61		HEXIM2	ILMN_1701006	6.6e-39
CYCSL1	ILMN_2061419	1.3e-61		C1ORF198	ILMN_1657683	6.6e-39
LOC730092	ILMN_1910120	1.3e-61		TUBG2	ILMN_1701052	6.7e-39
UBE2T	ILMN_1711470	1.4e-61		MTHFD2	ILMN_2405521	7.1e-39
AFTPH	ILMN_1767722	1.5e-61		ADAM15	ILMN_1751500	7.3e-39
PKD1L2	ILMN_1742788	1.5e-61		ALDH3A2	ILMN_2401641	7.7e-39
HS.580797	ILMN_1900734	1.5e-61		CXCL9	ILMN_1745356	7.8e-39
LRAP	ILMN_2123312	1.6e-61		BCL2L2	ILMN_1746561	7.9e-39
GPR137	ILMN_1804332	1.6e-61		CENPL	ILMN_1742779	8.3e-39
ANKRD35	ILMN_1798006	1.7e-61		ARMCX4	ILMN_1743345	8.9e-39
TDRD10	ILMN_1751630	1.7e-61		C9ORF46	ILMN_1709043	9.8e-39
GABRE	ILMN_1784706	1.7e-61		MGC39900	ILMN_1731640	1e-38
C11ORF48	ILMN_1739345	1.8e-61		TMEM136	ILMN_1815346	1.1e-38
EEPD1	ILMN_1811616	1.9e-61		FAM152B	ILMN_1737580	1.1e-38
C1ORF135	ILMN_1787280	1.9e-61		F8	ILMN_1675083	1.2e-38
TGFBR3	ILMN_1784287	2e-61		ECE2	ILMN_2275248	1.2e-38
PRELID1	ILMN_2179652	2.1e-61		HS.570308	ILMN_1900110	1.2e-38
FUT6	ILMN_2312228	2.1e-61		CIAPIN1	ILMN_1735199	1.5e-38
RP11-529I10.4	ILMN_2047112	2.1e-61		CD302	ILMN_1716797	1.5e-38
ODF2	ILMN_1671288	2.2e-61		PPP1R10	ILMN_1659058	1.5e-38
PRKAA1	ILMN_2357577	2.2e-61		ZNF25	ILMN_1808765	1.7e-38
SLC25A25	ILMN_1791728	2.2e-61		FAAH	ILMN_1810915	1.8e-38
DENND2A	ILMN_1666503	2.2e-61		SORBS1	ILMN_2326262	1.8e-38
MATN2	ILMN_1698685	2.2e-61		HMMR	ILMN_1781942	1.8e-38
HS.402146	ILMN_1862737	2.3e-61		ISG20	ILMN_1659913	1.8e-38
FREM1	ILMN_1715452	2.3e-61		PGM5	ILMN_2271149	2.1e-38
MAP1LC3C	ILMN_1711331	2.4e-61		FBLN7	ILMN_1735743	2.1e-38
C10ORF10	ILMN_1767556	2.4e-61		HS.72010	ILMN_1910908	2.2e-38
AP1M2	ILMN_1705861	2.5e-61		DCAKD	ILMN_1811648	2.3e-38
PHF3	ILMN_1798164	2.5e-61		PERLD1	ILMN_1805636	2.3e-38
TFPI	ILMN_1662619	2.5e-61		UFD1L	ILMN_1665737	2.3e-38
MAPKAP1	ILMN_2268068	2.5e-61		SLC7A8	ILMN_1695093	2.5e-38
ARMET	ILMN_2183510	2.6e-61		GMPR2	ILMN_1677919	2.5e-38
ARL16	ILMN_2188119	2.6e-61		TPD52L2	ILMN_1699570	3.1e-38
ZNHIT2	ILMN_1810392	2.7e-61		LOC375295	ILMN_1674782	3.2e-38
HS.491292	ILMN_1844919	2.7e-61		DBNDD1	ILMN_2374352	4.4e-38
CCBE1	ILMN_2122511	2.7e-61		MAG	ILMN_1803773	4.4e-38
CD36	ILMN_1796094	2.8e-61		KIAA1467	ILMN_1668619	5.5e-38
DPP3	ILMN_2349129	3e-61		TKT	ILMN_1736597	5.5e-38
PTPN11	ILMN_1778236	3.2e-61		MCM4	ILMN_1737205	5.6e-38
CES1	ILMN_2359945	3.3e-61		ME3	ILMN_1793615	5.6e-38
CDT1	ILMN_1651237	3.4e-61		SSBP4	ILMN_2327346	5.8e-38
C8ORF45	ILMN_2113738	3.4e-61		PIGH	ILMN_1798395	7.3e-38
SF3B4	ILMN_1722648	3.4e-61		NOVA1	ILMN_1721968	7.9e-38
RAG1AP1	ILMN_1776522	3.4e-61		GCHFR	ILMN_1694780	8.6e-38
YRDC	ILMN_1736008	3.8e-61		HHAT	ILMN_1693853	9.6e-38
HSPA12B	ILMN_1676897	3.9e-61		ZC3H10	ILMN_2075847	1.1e-37
ARHGEF10	ILMN_2132809	3.9e-61		LOC728944	ILMN_1665601	1.1e-37
AKR1C3	ILMN_1713124	4e-61		FAM105B	ILMN_1790062	1.1e-37
DDX51	ILMN_2215382	4.1e-61		GPRIN1	ILMN_1653263	1.1e-37
TMED4	ILMN_1804148	4.2e-61		TNFRSF21	ILMN_1699695	1.2e-37
ADIPOR1	ILMN_1688322	4.2e-61		MRPS30	ILMN_1726743	1.2e-37
BUB1	ILMN_2202948	4.2e-61		CGGBP1	ILMN_1752631	1.4e-37
EXOSC1	ILMN_2396648	4.3e-61		HS.194225	ILMN_1843949	1.4e-37
ADIPOR1	ILMN_2096322	4.4e-61		ABLIM3	ILMN_1656940	1.7e-37
CDO1	ILMN_2234187	5.1e-61		CALCOCO1	ILMN_1774427	1.7e-37
C9ORF169	ILMN_1814106	5.3e-61		PCDH19	ILMN_1805132	1.8e-37
ATP6V0C	ILMN_1789005	5.7e-61		PAPD4	ILMN_1681845	1.9e-37
MRPL42	ILMN_2356895	5.8e-61		B3GALNT2	ILMN_1780188	2e-37
C16ORF59	ILMN_1656452	5.8e-61		ZNF219	ILMN_1688295	2.1e-37
IPO5	ILMN_2166384	6e-61		ZMYM6	ILMN_1657632	2.3e-37
PDLIM7	ILMN_1690125	6.4e-61		GPT2	ILMN_1684158	2.4e-37
KATNAL1	ILMN_1722533	6.5e-61		TMEM51	ILMN_1674985	2.5e-37
RASIP1	ILMN_1755657	6.5e-61		TCEA3	ILMN_1726928	2.6e-37
JTV1	ILMN_1673252	6.9e-61		DEPDC1B	ILMN_2103685	2.6e-37
DCN	ILMN_2347145	7.1e-61		HMGCS1	ILMN_1797728	2.6e-37
C4ORF29	ILMN_1761963	7.2e-61		PHF19	ILMN_1756676	2.7e-37
HS.562875	ILMN_1915783	7.5e-61		GRK6	ILMN_1681802	2.7e-37
CRB3	ILMN_2405680	7.6e-61		RBM5	ILMN_1786893	3.1e-37
CKMT2	ILMN_1764266	7.9e-61		ADHFE1	ILMN_2363634	3.3e-37
PPP1R14B	ILMN_1659888	7.9e-61		MAP2K3	ILMN_1790534	3.6e-37
STON1	ILMN_1668592	8.2e-61		PDCL3	ILMN_1702806	3.7e-37
KCNB1	ILMN_1711092	8.5e-61		LANCL1	ILMN_2081988	3.9e-37
ADHFE1	ILMN_1702858	8.6e-61		SNAPC2	ILMN_1698478	4.3e-37
RAB11FIP2	ILMN_2072541	8.6e-61		ERBB3	ILMN_1751346	4.4e-37
TMEM100	ILMN_1698259	8.8e-61		TIMELESS	ILMN_1735093	4.4e-37
HOXA2	ILMN_1799836	9.3e-61		SFXN2	ILMN_1795976	4.7e-37
ZHX3	ILMN_1774387	9.5e-61		PSMG3	ILMN_1802627	5e-37
LOC90586	ILMN_2219618	9.6e-61		BNIPL	ILMN_1699989	5.3e-37
AFF1	ILMN_2129015	9.7e-61		HDAC11	ILMN_1684690	5.6e-37
NUSAP1	ILMN_1726720	9.9e-61		LAMP3	ILMN_2170814	5.9e-37
TWIST2	ILMN_1677429	1.1e-60		C2ORF27	ILMN_1684726	6e-37
ATP6V1F	ILMN_2099783	1.1e-60		JMJD1B	ILMN_1706539	6.4e-37
EPRS	ILMN_1783695	1.1e-60		LOC650832	ILMN_1783156	6.5e-37
C13ORF33	ILMN_1696048	1.1e-60		MTA2	ILMN_1773763	6.5e-37
ZNF682	ILMN_2313889	1.2e-60		C6ORF211	ILMN_2186678	7.3e-37
GRRP1	ILMN_2116299	1.2e-60		RPL13	ILMN_1709039	7.8e-37
LEP	ILMN_2207504	1.3e-60		RBKS	ILMN_1732127	7.8e-37
FAM83H	ILMN_1751328	1.3e-60		NAGK	ILMN_1716547	8.2e-37
PPFIBP1	ILMN_1679460	1.3e-60		SBF1	ILMN_1703246	8.3e-37
ABLIM1	ILMN_1785424	1.3e-60		TRIM4	ILMN_2323385	8.9e-37
ZNF587	ILMN_2078141	1.3e-60		FAT	ILMN_1754795	9.2e-37
CORO2B	ILMN_1676880	1.3e-60		CDCP1	ILMN_1708167	9.3e-37
LOC645489	ILMN_1744302	1.4e-60		CCND1	ILMN_1688480	9.5e-37
KLHL3	ILMN_1770641	1.4e-60		APPL2	ILMN_1765076	9.9e-37
LILRB5	ILMN_2339294	1.5e-60		RGS5	ILMN_1651554	1e-36
APOLD1	ILMN_1723522	1.5e-60		MCM2	ILMN_1681503	1e-36
RHOD	ILMN_2089167	1.6e-60		LOC402509	ILMN_1727049	1.1e-36
AMT	ILMN_1665331	1.6e-60		UHRF1	ILMN_1786065	1.1e-36
PYGO2	ILMN_1695334	1.8e-60		DSCC1	ILMN_1776577	1.1e-36
GBA	ILMN_2364110	1.8e-60		PLSCR4	ILMN_1757338	1.2e-36
CLDND2	ILMN_2077680	1.8e-60		MGC40489	ILMN_1678300	1.2e-36
KIAA1128	ILMN_2129388	1.9e-60		PH-4	ILMN_1672122	1.3e-36
CDCA8	ILMN_1709294	1.9e-60		SLC16A3	ILMN_2364022	1.3e-36
PRELP	ILMN_2395156	1.9e-60		C4B	ILMN_1813695	1.4e-36
TRAF2	ILMN_1691487	2e-60		LOC647000	ILMN_1704750	1.4e-36
C7ORF41	ILMN_1672605	2e-60		UBXN2A	ILMN_1776038	1.5e-36
INPP1	ILMN_1667239	2.1e-60		ZNF311	ILMN_1687827	1.5e-36
ASPM	ILMN_1815184	2.1e-60		DHX38	ILMN_1735679	1.5e-36
THOC6	ILMN_1679880	2.1e-60		LAMA3	ILMN_1688892	1.5e-36
NAALAD2	ILMN_1740024	2.1e-60		CFB	ILMN_1774287	1.5e-36
FBXO11	ILMN_2285112	2.2e-60		FAM129B	ILMN_2408576	1.6e-36
LRCH2	ILMN_1720606	2.2e-60		SFRS5	ILMN_1761996	1.6e-36
CCL15	ILMN_1740609	2.4e-60		KIAA1772	ILMN_1805177	1.7e-36
KIF2C	ILMN_1685916	2.4e-60		AIFM1	ILMN_2313821	1.8e-36
C1ORF176	ILMN_2117569	2.4e-60		RPGR	ILMN_1768097	1.9e-36
KLF6	ILMN_1700727	2.5e-60		XBP1	ILMN_1809433	1.9e-36
GBL	ILMN_1789240	2.7e-60		FAM89B	ILMN_1804117	2e-36
C6ORF1	ILMN_2370685	2.7e-60		SIGIRR	ILMN_1736965	2.1e-36
CNPY3	ILMN_1812967	2.8e-60		C11ORF49	ILMN_1664773	2.3e-36
BCL7C	ILMN_2371147	2.8e-60		SRI	ILMN_2400219	2.3e-36
RPL23AP13	ILMN_2124757	2.8e-60		ICA1L	ILMN_1766366	2.4e-36
SEMA6A	ILMN_1713529	2.8e-60		IFT140	ILMN_1687037	2.5e-36
TOP2A	ILMN_1686097	2.8e-60		FAM149A	ILMN_1786278	2.8e-36
TIMP3	ILMN_1701461	2.9e-60		MLF1IP	ILMN_1679438	3e-36
LOC91461	ILMN_1734445	2.9e-60		YIF1B	ILMN_1758055	3.3e-36
MTP18	ILMN_2355665	3.1e-60		CCDC115	ILMN_1730347	3.4e-36
FOXM1	ILMN_2344971	3.2e-60		C7ORF20	ILMN_1701724	3.5e-36
C8ORF38	ILMN_1727618	3.2e-60		CLUL1	ILMN_1687518	3.5e-36
FXYD1	ILMN_1764022	3.4e-60		SNX24	ILMN_1795666	3.6e-36
KIAA0408	ILMN_1661519	3.5e-60		GALNAC4S-6ST	ILMN_1670926	3.6e-36
PRO1853	ILMN_2394132	3.5e-60		GRK6	ILMN_2357015	3.7e-36
PRRT3	ILMN_1784985	3.6e-60		EIF4EBP1	ILMN_1767324	3.7e-36
TMEM17	ILMN_2210386	3.8e-60		HCFC1R1	ILMN_1757877	3.8e-36
FKBP4	ILMN_1782045	3.9e-60		ARV1	ILMN_1800935	4e-36
NKTR	ILMN_2330994	4e-60		C5ORF21	ILMN_1654542	4e-36
NUAK2	ILMN_2094952	4.1e-60		ADAMDEC1	ILMN_1716909	4.4e-36
ITM2A	ILMN_2076600	4.2e-60		GPRASP2	ILMN_1754727	4.4e-36
CKAP2L	ILMN_1751776	4.4e-60		PGM5	ILMN_1781388	5.1e-36
EPHA2	ILMN_1699354	4.9e-60		SMAD5	ILMN_1674551	5.1e-36
ATP5J2	ILMN_2310621	5e-60		EIF4E2	ILMN_1738326	5.2e-36
ZNF296	ILMN_1693242	5.2e-60		GPER	ILMN_2384056	5.2e-36
ROGDI	ILMN_1722738	5.3e-60		CCNDBP1	ILMN_1702247	5.7e-36
CENPF	ILMN_1664516	5.3e-60		LPIN1	ILMN_1671554	5.7e-36
HMMR	ILMN_2409220	6e-60		RNF145	ILMN_1710906	6e-36
OLR1	ILMN_1723035	6.4e-60		TMPRSS3	ILMN_1675677	6.3e-36
ACVRL1	ILMN_1807493	7.1e-60		VGLL1	ILMN_1719753	6.9e-36
EGR2	ILMN_1743199	7.2e-60		LOC645550	ILMN_1724634	7.1e-36
C16ORF13	ILMN_1774990	7.2e-60		ENPP5	ILMN_1660727	7.1e-36
MGEA5	ILMN_1686750	7.5e-60		AGTPBP1	ILMN_1718071	8e-36
GAPDH	ILMN_1802252	7.6e-60		PEX11B	ILMN_1678546	8.1e-36
PTTG3	ILMN_2049021	7.8e-60		DNM2	ILMN_1656822	8.1e-36
ELMOD2	ILMN_1765159	8.2e-60		CLASP2	ILMN_1770548	8.4e-36
LHX6	ILMN_1715189	8.2e-60		LRRC50	ILMN_1776967	9.2e-36
RASL12	ILMN_1806403	8.3e-60		TBC1D24	ILMN_2060212	1e-35
AGTRAP	ILMN_2307656	8.4e-60		PMP22	ILMN_1785646	1e-35
HYLS1	ILMN_1747078	8.4e-60		CSAD	ILMN_2119692	1.1e-35
NOL10	ILMN_1775011	8.6e-60		FBXL2	ILMN_1688639	1.2e-35
EXO1	ILMN_1673721	8.8e-60		SLC35E3	ILMN_1749521	1.2e-35
CXCL12	ILMN_1689111	8.8e-60		NDRG1	ILMN_1809931	1.2e-35
TSSC1	ILMN_2129349	9.3e-60		ICOS	ILMN_1669927	1.2e-35
OIP5	ILMN_2196984	9.5e-60		RCC2	ILMN_1720124	1.3e-35
CLCN6	ILMN_1763036	1e-59		LOC338579	ILMN_1676990	1.3e-35
CUGBP2	ILMN_2400947	1e-59		PIGA	ILMN_1705985	1.4e-35
ITIH5	ILMN_2335557	1e-59		NSDHL	ILMN_1692163	1.5e-35
APEX2	ILMN_1652505	1.1e-59		ATL3	ILMN_1751086	1.5e-35
SLC35B1	ILMN_1727840	1.1e-59		NPEPPS	ILMN_2116127	1.5e-35
ETS1	ILMN_1687538	1.1e-59		FDPS	ILMN_1804248	1.6e-35
C6ORF59	ILMN_1655572	1.2e-59		GAPDH	ILMN_1802252	1.7e-35
SLC44A4	ILMN_1719250	1.2e-59		ADAM15	ILMN_1756920	1.8e-35
FBXO33	ILMN_1664826	1.2e-59		GABRE	ILMN_1784706	1.9e-35
C19ORF24	ILMN_1678052	1.3e-59		CXXC5	ILMN_1745256	2.1e-35
PFKFB3	ILMN_1660847	1.3e-59		MYH10	ILMN_1815154	2.6e-35
HAS3	ILMN_1794501	1.4e-59		MATN3	ILMN_1663171	2.7e-35
RALY	ILMN_1690610	1.4e-59		BIRC5	ILMN_1803124	2.7e-35
GPX3	ILMN_1726666	1.5e-59		PIR	ILMN_2383383	2.8e-35
ZNF549	ILMN_2227495	1.5e-59		SFXN5	ILMN_1767337	3.2e-35
DEGS2	ILMN_1768772	1.5e-59		SNTB1	ILMN_1793410	3.4e-35
TBC1D7	ILMN_1661622	1.5e-59		KIF11	ILMN_2143155	3.7e-35
ST6GALNAC6	ILMN_1691736	1.6e-59		CSK	ILMN_1754121	3.7e-35
KRT8	ILMN_1753584	1.6e-59		AIM2	ILMN_1681301	4e-35
KLF11	ILMN_1673207	1.6e-59		IL21R	ILMN_1798204	4.1e-35
NUMB	ILMN_1705114	1.6e-59		ZDHHC12	ILMN_1703370	4.2e-35
ALG8	ILMN_1685413	1.6e-59		GTF2IRD2	ILMN_1809577	4.8e-35
ANK2	ILMN_1776363	1.7e-59		PDGFD	ILMN_2376859	5e-35
C7ORF47	ILMN_1741475	1.8e-59		PRDX4	ILMN_2222234	5.5e-35
IFNGR1	ILMN_1675939	1.9e-59		FVT1	ILMN_2154052	6.1e-35
RAG1AP1	ILMN_2218648	1.9e-59		PYCR1	ILMN_1796013	6.4e-35
GFRA2	ILMN_1656300	2.1e-59		TOR1AIP1	ILMN_1729318	6.5e-35
VWF	ILMN_1752755	2.3e-59		ANKAR	ILMN_2112829	6.8e-35
PSMA5	ILMN_1759952	2.5e-59		ZDHHC17	ILMN_1697153	8.1e-35
EPAS1	ILMN_1704753	2.6e-59		APOC1	ILMN_1789007	8.3e-35
FAM43A	ILMN_1706015	2.6e-59		STX3	ILMN_1659544	8.8e-35
NEK2	ILMN_2051373	2.6e-59		ARRDC1	ILMN_1661492	8.8e-35
ATOX1	ILMN_1670609	2.7e-59		B4GALT5	ILMN_1685824	8.9e-35
XRCC2	ILMN_2204909	2.7e-59		GPR19	ILMN_1805973	9e-35
TBC1D4	ILMN_1688098	2.7e-59		TSTA3	ILMN_1697777	9.2e-35
NBPF20	ILMN_1800414	2.8e-59		BCL2L12	ILMN_1752953	9.4e-35
CATSPER2	ILMN_2286014	2.9e-59		FBXO38	ILMN_1754811	9.4e-35
C16ORF13	ILMN_2369826	3e-59		KCNE4	ILMN_1703110	1e-34
LEF1	ILMN_2213136	3.1e-59		C11ORF60	ILMN_1677080	1e-34
WDR33	ILMN_1745852	3.2e-59		DICER1	ILMN_1772692	1.1e-34
STYXL1	ILMN_2210729	3.3e-59		TENC1	ILMN_1685042	1.1e-34
ZNF471	ILMN_2191720	3.3e-59		TMEM218	ILMN_2395856	1.2e-34
LPL	ILMN_1786444	3.5e-59		CENPM	ILMN_1668814	1.2e-34
GSPT1	ILMN_1750130	3.6e-59		DHX29	ILMN_1697503	1.3e-34
CEP55	ILMN_1747016	3.6e-59		RBP7	ILMN_1716465	1.4e-34
SPTBN1	ILMN_1714228	3.6e-59		RAD51AP1	ILMN_1670353	1.4e-34
CTXN1	ILMN_1759766	3.6e-59		ALDH1A3	ILMN_2139970	1.4e-34
KIAA1881	ILMN_1852022	3.7e-59		PAX9	ILMN_1731506	1.5e-34
C5ORF29	ILMN_1675191	3.7e-59		GARNL1	ILMN_1741391	1.5e-34
CX3CL1	ILMN_1654072	3.8e-59		RAB17	ILMN_2052373	1.7e-34
KCTD12	ILMN_1742332	3.9e-59		RALY	ILMN_1690610	1.7e-34
BUD31	ILMN_1710697	4e-59		HS.582621	ILMN_1876898	1.8e-34
TM4SF18	ILMN_1739170	4e-59		REPS2	ILMN_1724668	2e-34
DOCK7	ILMN_1678629	4e-59		DIXDC1	ILMN_2375830	2.2e-34
SAA4	ILMN_1668055	4.1e-59		H2AFX	ILMN_2200331	2.3e-34
SLC44A4	ILMN_1730977	4.2e-59		SMTN	ILMN_1785618	2.7e-34
GARS	ILMN_1771026	4.2e-59		LOC645863	ILMN_1749068	2.8e-34
LASS6	ILMN_1767662	4.2e-59		CAMP	ILMN_1688580	3.3e-34
IRF7	ILMN_2349061	4.3e-59		CD97	ILMN_1673363	3.6e-34
DMRT2	ILMN_1751785	4.3e-59		ARMET	ILMN_2183510	3.6e-34
HS.539114	ILMN_1853775	4.3e-59		C5ORF34	ILMN_1662184	3.7e-34
LEPR	ILMN_1731966	4.5e-59		CEP68	ILMN_1808500	3.9e-34
CD300LF	ILMN_2112357	4.6e-59		POLB	ILMN_1767894	3.9e-34
HAGHL	ILMN_1793201	4.9e-59		FAM96B	ILMN_1779813	4.2e-34
SALL4	ILMN_1695687	5.1e-59		DIS3L	ILMN_1795822	4.4e-34
RHBDL2	ILMN_2053536	5.1e-59		SRI	ILMN_1699525	4.8e-34
HS.567759	ILMN_1853876	5.1e-59		MEIS3	ILMN_1779997	4.8e-34
IGF1	ILMN_1709613	5.2e-59		PGM5	ILMN_1709590	4.9e-34
CCT3	ILMN_1651828	5.2e-59		C11ORF80	ILMN_1790637	4.9e-34
LIPE	ILMN_1670693	5.3e-59		BCL2L12	ILMN_2396982	5e-34
TM4SF18	ILMN_2169966	5.3e-59		C20ORF46	ILMN_1751228	5.1e-34
CCNB1	ILMN_1712803	5.3e-59		APITD1	ILMN_1788135	5.7e-34
AURKB	ILMN_1684217	5.4e-59		RHBDL1	ILMN_1660864	5.9e-34
CHRDL1	ILMN_1678233	6.1e-59		MFAP1	ILMN_1676799	6e-34
UBFD1	ILMN_1700811	6.1e-59		C5	ILMN_1746819	6.3e-34
KIF4A	ILMN_1799667	6.1e-59		NEIL3	ILMN_1757697	6.7e-34
TACC3	ILMN_1724407	6.3e-59		C14ORF45	ILMN_2147345	6.7e-34
UBQLN4	ILMN_1789349	6.5e-59		POLR3GL	ILMN_1760667	7e-34
PVRL3	ILMN_2188521	6.6e-59		SLC35C2	ILMN_2358914	7.4e-34
LPHN2	ILMN_1697548	7e-59		OVOL2	ILMN_1724832	7.4e-34
TIMP2	ILMN_1721876	7.1e-59		C16ORF59	ILMN_1656452	7.5e-34
FLJ22184	ILMN_2387471	7.1e-59		CRY2	ILMN_1796180	7.5e-34
F12	ILMN_1671766	7.5e-59		CKAP4	ILMN_1790891	7.5e-34
HS.453857	ILMN_1850087	7.6e-59		REPS2	ILMN_2405797	7.8e-34
AGTRAP	ILMN_1802458	7.6e-59		LRRC6	ILMN_1739683	8.3e-34
RPL23AP13	ILMN_1752897	7.7e-59		APOOL	ILMN_1777483	9.4e-34
MT1X	ILMN_1775170	7.7e-59		HES6	ILMN_1694268	9.6e-34
BIRC5	ILMN_2349459	7.8e-59		FANCI	ILMN_1655642	9.6e-34
ANKRD29	ILMN_2075643	8e-59		PGCP	ILMN_2058795	9.9e-34
KIAA0363	ILMN_1652246	8.1e-59		BCL11A	ILMN_1752899	1e-33
COMMD4	ILMN_2096654	8.3e-59		PUS1	ILMN_1662658	1e-33
SNRPC	ILMN_2086064	8.6e-59		C11ORF70	ILMN_1683635	1.1e-33
PRLR	ILMN_2175236	8.8e-59		SLC25A18	ILMN_1754864	1.1e-33
ZNF434	ILMN_1684591	9e-59		GM2A	ILMN_2221046	1.1e-33
FAM162B	ILMN_1751326	9.3e-59		MYO6	ILMN_1727080	1.3e-33
CD36	ILMN_1784863	9.4e-59		HNRNPAB	ILMN_1651262	1.3e-33
SDHAP3	ILMN_2148679	9.9e-59		NTRK2	ILMN_2357855	1.4e-33
STXBP2	ILMN_2159453	9.9e-59		ANKRD22	ILMN_2132599	1.7e-33
RPA3	ILMN_1716895	1.1e-58		VARS	ILMN_1696601	1.8e-33
CKS2	ILMN_1756326	1.1e-58		KLHL12	ILMN_2164081	1.8e-33
TUFM	ILMN_1738369	1.2e-58		IHPK1	ILMN_1700231	1.8e-33
ANGPT1	ILMN_2086890	1.2e-58		PLEKHA4	ILMN_1755173	1.9e-33
ACTL6A	ILMN_1749297	1.3e-58		OMA1	ILMN_1670079	2e-33
HMMR	ILMN_1781942	1.3e-58		PGCP	ILMN_1713031	2e-33
KLF2	ILMN_1735930	1.4e-58		IRS2	ILMN_2083469	2.2e-33
HS.193784	ILMN_1845086	1.4e-58		PTCD2	ILMN_2051867	2.4e-33
CAV2	ILMN_2360730	1.4e-58		C5ORF37	ILMN_2225577	2.5e-33
TRMT12	ILMN_1809944	1.4e-58		XPO5	ILMN_1759495	2.6e-33
UNC5B	ILMN_2176502	1.5e-58		FAAH2	ILMN_1679158	2.8e-33
GSTTP2	ILMN_2246548	1.5e-58		LTA	ILMN_1795464	2.9e-33
MRPL24	ILMN_1695576	1.6e-58		RUFY1	ILMN_2310968	3e-33
TMEM54	ILMN_2059689	1.7e-58		ZNF512	ILMN_1730824	3e-33
PKMYT1	ILMN_1766658	1.7e-58		HSPC171	ILMN_1700419	3.1e-33
CHST3	ILMN_1723481	1.7e-58		SCO2	ILMN_1701621	3.3e-33
CD59	ILMN_1724789	1.8e-58		PRDX1	ILMN_2366388	3.7e-33
ALDH1L1	ILMN_1802167	1.8e-58		PRELID1	ILMN_2179652	3.9e-33
VWCE	ILMN_1760315	1.8e-58		MED28	ILMN_1749821	3.9e-33
CBX3	ILMN_1790625	1.8e-58		RFC4	ILMN_1724489	3.9e-33
ABCA6	ILMN_1795507	1.9e-58		CUTA	ILMN_2311989	4.2e-33
IFI30	ILMN_1807277	1.9e-58		RRP7A	ILMN_1688178	4.2e-33
SULT1A3	ILMN_1670517	1.9e-58		RANBP1	ILMN_2109156	4.9e-33
C10ORF54	ILMN_2205963	1.9e-58		C2ORF54	ILMN_1665471	5e-33
PKM2	ILMN_2366634	1.9e-58		REPS2	ILMN_1766425	5.1e-33
GTF3C1	ILMN_1789839	1.9e-58		RIPK2	ILMN_1758939	5.5e-33
DAAM2	ILMN_1752668	1.9e-58		GMIP	ILMN_1805693	6e-33
C1ORF86	ILMN_2097790	2e-58		LOC646531	ILMN_1669424	6.1e-33
FKBP14	ILMN_2150294	2.1e-58		KIF20B	ILMN_1712452	6.4e-33
PMPCB	ILMN_1728660	2.1e-58		LOC651576	ILMN_1672354	6.7e-33
TCF7L1	ILMN_1733841	2.1e-58		MGC4677	ILMN_2143795	6.7e-33
DDX39	ILMN_1747303	2.1e-58		RAB3IP	ILMN_2291619	6.8e-33
LAMA2	ILMN_1788019	2.2e-58		ITM2C	ILMN_2366041	7.3e-33
CHRDL1	ILMN_2184231	2.2e-58		LYPLA2	ILMN_1764628	8e-33
ADRB2	ILMN_1695590	2.2e-58		ABTB1	ILMN_2367165	8e-33
MAML2	ILMN_1765729	2.5e-58		RSBN1	ILMN_1791097	9.3e-33
FIBP	ILMN_1657797	2.5e-58		CTR9	ILMN_1665164	9.3e-33
ZNF14	ILMN_1692145	2.5e-58		REPS2	ILMN_1656934	9.4e-33
PLIN	ILMN_1665562	2.7e-58		MAP2K4	ILMN_2100689	9.7e-33
PTGS2	ILMN_1677511	2.7e-58		PI3	ILMN_1693192	1.1e-32
TSPAN7	ILMN_2120695	2.7e-58		ORAI3	ILMN_1736628	1.1e-32
OSBPL1A	ILMN_1773063	2.8e-58		RECQL4	ILMN_1703092	1.2e-32
MCM2	ILMN_1681503	2.9e-58		COQ10A	ILMN_1666364	1.6e-32
RYR3	ILMN_1796455	3e-58		C1ORF66	ILMN_1706413	1.6e-32
HS.544637	ILMN_1872419	3.2e-58		LMNB1	ILMN_2126706	1.7e-32
C14ORF143	ILMN_2193315	3.2e-58		KPNA2	ILMN_1708160	1.8e-32
ECE2	ILMN_1762883	3.3e-58		PLAUR	ILMN_1691508	1.9e-32
HMGA1	ILMN_2311537	3.3e-58		FEN1	ILMN_1755834	2e-32
LOC650152	ILMN_1660775	3.3e-58		LIME1	ILMN_2183687	2e-32
CHD9	ILMN_1762972	3.3e-58		HSPA14	ILMN_1797318	2.1e-32
POLR2J4	ILMN_1699383	3.3e-58		NAP1L5	ILMN_1773307	2.4e-32
KIAA1128	ILMN_1742124	3.5e-58		WDFY2	ILMN_1802292	2.5e-32
EIF1	ILMN_1803846	3.6e-58		MR1	ILMN_2167416	2.5e-32
WSB1	ILMN_2415748	3.8e-58		C20ORF55	ILMN_1782095	2.6e-32
PRO0628	ILMN_2213834	3.9e-58		LRRN2	ILMN_1696657	2.7e-32
ACSL4	ILMN_1683598	4e-58		WDR67	ILMN_1744240	2.8e-32
NPHP3	ILMN_1730539	4e-58		SLC38A10	ILMN_1759743	2.8e-32
LOC653764	ILMN_1677946	4e-58		CHD7	ILMN_1677376	2.9e-32
PVRL3	ILMN_1727633	4e-58		CD2BP2	ILMN_1796244	3e-32
HS.554410	ILMN_1908923	4.1e-58		RAB30	ILMN_2214355	3e-32
CCND2	ILMN_2067656	4.3e-58		BTBD14A	ILMN_1809522	3.2e-32
MIF	ILMN_1807074	4.4e-58		ZYX	ILMN_2371169	3.7e-32
NFIB	ILMN_1778991	4.5e-58		FABP7	ILMN_1745299	3.9e-32
NUP210	ILMN_1784467	4.6e-58		EIF4E3	ILMN_2225144	4e-32
HS.541829	ILMN_1874362	4.7e-58		SLC19A1	ILMN_1698996	4.1e-32
PSMD12	ILMN_1691428	4.8e-58		ATRIP	ILMN_1653896	4.1e-32
HS.558212	ILMN_1882000	5e-58		PAK4	ILMN_1728887	4.4e-32
AXUD1	ILMN_1703123	5.3e-58		ZBTB47	ILMN_1699440	4.8e-32
DCBLD2	ILMN_1735499	5.3e-58		TNFSF12	ILMN_1683700	4.9e-32
FAM110A	ILMN_2323944	5.4e-58		ZNF174	ILMN_1704362	5.3e-32
HNRNPF	ILMN_1668179	5.4e-58		ERN1	ILMN_1698404	5.4e-32
ANKRD44	ILMN_2059844	5.5e-58		DPP3	ILMN_2349129	5.6e-32
AQP7P2	ILMN_1672057	6e-58		NCAM2	ILMN_1749962	5.8e-32
GAPDH	ILMN_2038778	6.4e-58		AFTPH	ILMN_1767722	6e-32
PPIH	ILMN_1801913	6.4e-58		ZNF621	ILMN_1785926	6.2e-32
UQCRQ	ILMN_1666471	6.8e-58		SFRS12	ILMN_2275297	6.2e-32
IFRD1	ILMN_1667561	6.8e-58		EXOC6	ILMN_1651628	6.6e-32
SBK1	ILMN_1728298	6.9e-58		PDZD2	ILMN_1729095	6.7e-32
HS.294603	ILMN_1903568	7.1e-58		STH	ILMN_1665311	6.8e-32
DARC	ILMN_1723684	7.3e-58		ZNF703	ILMN_1699674	7.7e-32
PSMB4	ILMN_1737862	7.4e-58		LOC647340	ILMN_1685774	8.2e-32
PPP2R2B	ILMN_1660732	7.7e-58		PLEKHA9	ILMN_1706610	8.4e-32
TDO2	ILMN_1716859	8e-58		CASC5	ILMN_1715437	8.9e-32
SOBP	ILMN_1666502	8.1e-58		C11ORF70	ILMN_2168520	9.4e-32
LOH3CR2A	ILMN_2052135	8.1e-58		FLAD1	ILMN_1663667	9.9e-32
ZNF25	ILMN_1808765	8.3e-58		ARHGAP19	ILMN_1688953	1e-31
FAM158A	ILMN_1755677	8.3e-58		C9ORF86	ILMN_1760628	1.1e-31
MBNL1	ILMN_1807304	8.4e-58		ZFP2	ILMN_1723886	1.1e-31
HJURP	ILMN_1703906	8.6e-58		CXCL10	ILMN_1791759	1.1e-31
HS.279208	ILMN_1864959	8.7e-58		SKAP1	ILMN_2335604	1.2e-31
LOC646723	ILMN_1694778	8.8e-58		FAM122A	ILMN_1723353	1.2e-31
PPARGC1A	ILMN_1750062	8.8e-58		WDR78	ILMN_2251225	1.4e-31
CIDEC	ILMN_2174437	9.6e-58		ADM	ILMN_1708934	1.5e-31
TESC	ILMN_1750181	9.7e-58		PHF2	ILMN_1720476	1.5e-31
DLC1	ILMN_1698020	9.7e-58		PTP4A2	ILMN_2338997	1.6e-31
IRF7	ILMN_1798181	1e-57		C16ORF75	ILMN_1790537	1.7e-31
TMEM178	ILMN_2104295	1.1e-57		DIP2A	ILMN_2277523	2e-31
NVL	ILMN_1712636	1.1e-57		GATAD1	ILMN_1710863	2.2e-31
DMTF1	ILMN_2119486	1.1e-57		ACSL1	ILMN_1684585	2.2e-31
SKAP2	ILMN_1657129	1.1e-57		NEK11	ILMN_1813645	2.5e-31
HS.5724	ILMN_1839019	1.2e-57		MEIS3	ILMN_2301677	2.5e-31
PRRG1	ILMN_1781791	1.2e-57		CORO1B	ILMN_1653708	2.5e-31
LEPR	ILMN_2234956	1.2e-57		SC4MOL	ILMN_1720889	2.6e-31
HS.566647	ILMN_1846412	1.2e-57		HS.534682	ILMN_1892086	2.7e-31
SCNM1	ILMN_1746598	1.3e-57		C2ORF15	ILMN_1732404	2.7e-31
C8ORF51	ILMN_1688772	1.3e-57		MCCC2	ILMN_1769264	2.9e-31
CFH	ILMN_1657803	1.3e-57		PMM2	ILMN_1785336	2.9e-31
RERE	ILMN_2327795	1.4e-57		TMEM219	ILMN_1737644	3e-31
SRF	ILMN_1803398	1.5e-57		ESD	ILMN_1720285	3.2e-31
CDCA3	ILMN_1737728	1.6e-57		SIN3A	ILMN_1805996	3.3e-31
POLD4	ILMN_1803772	1.6e-57		MYO1G	ILMN_1692295	4.3e-31
FLJ22184	ILMN_1765636	1.6e-57		FAM148A	ILMN_1769925	4.4e-31
NUDT16L1	ILMN_1735415	1.6e-57		OBFC2A	ILMN_1785852	4.5e-31
ATP6V0B	ILMN_1721391	1.8e-57		CCNB1	ILMN_1712803	4.5e-31
NRBP2	ILMN_1733248	1.8e-57		CALR	ILMN_1736256	4.5e-31
DAP	ILMN_2112493	1.8e-57		SFRS5	ILMN_2378868	4.7e-31
PRLR	ILMN_1669781	1.8e-57		H2AFZ	ILMN_1707858	4.9e-31
LOC642342	ILMN_1770818	1.8e-57		HN1	ILMN_2384591	5.8e-31
LOC653147	ILMN_1720438	1.8e-57		MANBAL	ILMN_1673944	6.1e-31
RPS15	ILMN_2219131	1.8e-57		NEK2	ILMN_2051373	6.4e-31
TMED3	ILMN_1719316	1.9e-57		DPP3	ILMN_1700822	6.7e-31
PALM	ILMN_1812031	2e-57		DNAJC18	ILMN_1688730	7.1e-31
LMNB2	ILMN_1708101	2e-57		ZNF341	ILMN_2043728	7.2e-31
SCN9A	ILMN_1672591	2e-57		FZD9	ILMN_1704398	7.3e-31
LOC641765	ILMN_1692198	2e-57		C20ORF103	ILMN_1713561	7.5e-31
PCDH18	ILMN_1799026	2.1e-57		MXD3	ILMN_1711904	7.5e-31
GTF2IRD1	ILMN_1712628	2.1e-57		CORO1C	ILMN_1745954	7.5e-31
GAPDH	ILMN_1343295	2.1e-57		UCP2	ILMN_1685625	7.8e-31
STARD10	ILMN_1717052	2.2e-57		ZWINT	ILMN_2362545	8.2e-31
NUBP2	ILMN_1657237	2.3e-57		COG2	ILMN_1776993	8.3e-31
H3F3A	ILMN_1656082	2.4e-57		CCDC25	ILMN_1789266	8.4e-31
KRTAP21-2	ILMN_1791721	2.4e-57		MID1	ILMN_1761858	8.5e-31
SAC3D1	ILMN_1776674	2.4e-57		GRIA2	ILMN_1660372	8.5e-31
HABP4	ILMN_2107991	2.4e-57		ARHGEF10	ILMN_2132809	8.6e-31
HS.276860	ILMN_1821176	2.4e-57		PDIA4	ILMN_1815261	8.6e-31
FSTL1	ILMN_2201678	2.4e-57		KLRG2	ILMN_2224657	8.7e-31
BCL6	ILMN_1737314	2.5e-57		GPIHBP1	ILMN_1726210	8.8e-31
GPR68	ILMN_1671142	2.5e-57		PPP2R2A	ILMN_1788961	8.8e-31
GPRASP2	ILMN_1754727	2.5e-57		AGGF1	ILMN_2064917	8.9e-31
UHRF1	ILMN_1786065	2.5e-57		SPARCL1	ILMN_2218208	8.9e-31
BCAS4	ILMN_1808059	2.6e-57		GSDMB	ILMN_2260756	9.3e-31
PARN	ILMN_1724811	2.7e-57		MAGI1	ILMN_1775853	9.6e-31
TBC1D2B	ILMN_2064606	2.8e-57		DNLZ	ILMN_2112049	1e-30
LOC400713	ILMN_1745933	3e-57		CCDC153	ILMN_1704476	1e-30
C20ORF160	ILMN_1748206	3e-57		WHSC1L1	ILMN_1697919	1.1e-30
EIF4E2	ILMN_1738326	3.1e-57		TNFRSF4	ILMN_2112256	1.1e-30
CCNA2	ILMN_1786125	3.1e-57		F2RL3	ILMN_2127298	1.1e-30
NSMCE1	ILMN_1697962	3.2e-57		ATRIP	ILMN_2370464	1.2e-30
HS.177532	ILMN_1887267	3.3e-57		SH3BGRL3	ILMN_1737163	1.2e-30
LOC401317	ILMN_1801122	3.3e-57		CLIC6	ILMN_1699665	1.2e-30
KIAA1688	ILMN_1784436	3.5e-57		LETMD1	ILMN_2264681	1.3e-30
ZNF281	ILMN_1683127	3.5e-57		USP39	ILMN_1659523	1.3e-30
SIRPA	ILMN_2372974	3.5e-57		SPARCL1	ILMN_1795251	1.3e-30
SLC29A3	ILMN_1717326	3.5e-57
MRPL3	ILMN_1713143	3.6e-57
ZFP42	ILMN_1751127	3.6e-57
VPS28	ILMN_1790797	3.7e-57
DYNLRB1	ILMN_2157435	3.8e-57
LOC649456	ILMN_1705759	3.9e-57
PAICS	ILMN_1773760	4.2e-57
C16ORF56	ILMN_1777129	4.3e-57
TOR1A	ILMN_1805812	4.4e-57
CC2D2A	ILMN_2406586	4.4e-57
CENPM	ILMN_2368718	4.5e-57
HS.333084	ILMN_1880143	4.5e-57
SLC35E1	ILMN_2059173	4.6e-57
FLJ46309	ILMN_2194852	4.6e-57
GIPC1	ILMN_1796177	4.7e-57
PFKFB4	ILMN_1653292	4.7e-57
FAM89A	ILMN_2285817	4.9e-57
PPEF1	ILMN_1652017	4.9e-57
TSPAN7	ILMN_1809291	4.9e-57
LOC643318	ILMN_1691582	5.5e-57
PPARG	ILMN_1800225	5.5e-57
NPR2	ILMN_1808898	5.5e-57
SOX7	ILMN_1815032	6e-57
BCDIN3D	ILMN_1796113	6.1e-57
ANKFY1	ILMN_1794470	6.1e-57
OXR1	ILMN_1737462	6.4e-57
PTHR1	ILMN_1795166	6.4e-57
HS.46506	ILMN_1880425	6.5e-57
PPP1R1A	ILMN_2056606	6.6e-57
LOC651309	ILMN_1742431	7.3e-57
NMRAL1	ILMN_1709814	7.3e-57
NUDT3	ILMN_1724907	7.4e-57
CPSF2	ILMN_2144116	7.8e-57
LOC642373	ILMN_1790984	8e-57
ATP5J2	ILMN_2307883	8e-57
GHR	ILMN_1775814	8e-57
UNC5B	ILMN_1692665	8.3e-57
EXOSC4	ILMN_1745271	8.4e-57
RMI1	ILMN_1754051	8.6e-57
RAB2B	ILMN_1753002	9.3e-57
SDS	ILMN_1811114	1e-56
NDUFA13	ILMN_1767139	1e-56
MEG3	ILMN_1671149	1.1e-56
ZFAND5	ILMN_1795228	1.1e-56
SLC25A15	ILMN_2070013	1.2e-56
RAB3IL1	ILMN_1741632	1.2e-56
CHST7	ILMN_1732831	1.2e-56
TMEM88	ILMN_1757129	1.2e-56
RHBDD2	ILMN_2406410	1.2e-56
PEX13	ILMN_1683916	1.3e-56
HS.126889	ILMN_1821397	1.3e-56
LOC647954	ILMN_1687867	1.3e-56
DIAPH2	ILMN_1744046	1.3e-56
RERE	ILMN_1802380	1.4e-56
MRPS34	ILMN_2210482	1.4e-56
HS.542428	ILMN_1863939	1.4e-56
TMEM134	ILMN_1770977	1.5e-56
LCAT	ILMN_1815102	1.5e-56
CREB3L4	ILMN_1711171	1.5e-56
C20ORF55	ILMN_1782095	1.5e-56
SORBS1	ILMN_2326262	1.6e-56
GYG2	ILMN_2319424	1.7e-56
LOC731049	ILMN_1808591	1.7e-56
ALDOC	ILMN_1755974	1.7e-56
SEPHS2	ILMN_1687824	1.8e-56
NUDT22	ILMN_1743582	1.8e-56
CLCN6	ILMN_1741594	1.9e-56
UNC84B	ILMN_2099301	2e-56
KLF6	ILMN_1737406	2e-56
MCM4	ILMN_2412860	2.1e-56
TXNIP	ILMN_1697448	2.1e-56
RNF145	ILMN_1710906	2.2e-56
DNAJC3	ILMN_1659843	2.2e-56
FARSA	ILMN_1778255	2.2e-56
SFRS4	ILMN_2175075	2.2e-56
TUSC5	ILMN_1776852	2.4e-56
ABLIM1	ILMN_2396672	2.5e-56
SHE	ILMN_2133996	2.6e-56
RHOQ	ILMN_1810559	2.6e-56
RNPEP	ILMN_1738347	2.6e-56
CENPP	ILMN_1748241	2.6e-56
TRIB3	ILMN_1787815	2.7e-56
HYAL1	ILMN_1739813	2.7e-56
ITIH5	ILMN_1731862	2.8e-56
LAMA4	ILMN_1795442	3e-56
IFT57	ILMN_1811636	3.2e-56
LOC653829	ILMN_1743476	3.2e-56
SNTB2	ILMN_1808374	3.3e-56
DTX3L	ILMN_1784380	3.5e-56
GOT1	ILMN_1656145	3.7e-56
INMT	ILMN_1781149	3.7e-56
METRN	ILMN_1712583	3.8e-56
LEPREL1	ILMN_1657373	3.9e-56
GGPS1	ILMN_2346856	3.9e-56
HS.209253	ILMN_1836531	4e-56
ALDH18A1	ILMN_2302716	4.2e-56
KIF26B	ILMN_2055330	4.3e-56
PRDX1	ILMN_2366388	4.7e-56
GPM6B	ILMN_1704665	4.9e-56
MRPL55	ILMN_2348090	5.2e-56
GPD1	ILMN_1764175	5.3e-56
DMD	ILMN_1761812	5.3e-56
PTPN6	ILMN_1738675	5.4e-56
ARHGAP24	ILMN_1775441	5.8e-56
NEDD9	ILMN_1743619	6.4e-56
POLA2	ILMN_1696713	6.5e-56
RND3	ILMN_1759513	6.5e-56
KIAA1712	ILMN_2213199	6.6e-56
SGPL1	ILMN_1761531	6.8e-56
TTK	ILMN_1788166	7.2e-56
CAT	ILMN_1651705	7.3e-56
DAK	ILMN_1678619	7.4e-56
SOD3	ILMN_1690034	7.4e-56
HSD17B6	ILMN_1779855	7.5e-56
C16ORF53	ILMN_2194828	7.6e-56
H3F3A	ILMN_1699015	7.9e-56
LSR	ILMN_2363498	7.9e-56
SEC24B	ILMN_1745469	8.1e-56
CD36	ILMN_1665132	8.2e-56
MRPL23	ILMN_1806123	8.4e-56
NEBL	ILMN_1675927	8.5e-56
GAS1	ILMN_1772910	9.2e-56
MTMR9	ILMN_1652521	9.4e-56
PAICS	ILMN_2392546	9.6e-56
LEP	ILMN_2207505	1e-55
HIST1H2BD	ILMN_1758623	1.1e-55
TMEM87B	ILMN_1679693	1.1e-55
ACAD11	ILMN_1761058	1.2e-55
MOBKL2C	ILMN_1798288	1.3e-55
FAM102A	ILMN_2401779	1.3e-55
MATN3	ILMN_1663171	1.3e-55
MB	ILMN_1666109	1.3e-55
DPY19L2	ILMN_1801853	1.4e-55
LOC161527	ILMN_1695601	1.4e-55
TMEM203	ILMN_2073012	1.4e-55
P4HB	ILMN_1719303	1.4e-55
ZBTB9	ILMN_1688853	1.5e-55
KCNJ16	ILMN_1813741	1.5e-55
PQLC1	ILMN_1798620	1.5e-55
NCBP1	ILMN_1777528	1.6e-55
HIST1H4K	ILMN_1662359	1.6e-55
KIF11	ILMN_2143155	1.6e-55
PTGES2	ILMN_2345015	1.7e-55
TSPAN17	ILMN_1777881	1.7e-55
GPR65	ILMN_1734740	1.8e-55
PPAPDC3	ILMN_1690839	1.9e-55
PREPL	ILMN_2345319	2e-55
TNXA	ILMN_2115350	2e-55
C17ORF28	ILMN_1654013	2.1e-55
TNFRSF21	ILMN_1699695	2.1e-55
HSPC047	ILMN_1726678	2.1e-55
PPP1CA	ILMN_1695827	2.1e-55
YIPF1	ILMN_1803564	2.1e-55
PLEK2	ILMN_1811470	2.2e-55
PUSL1	ILMN_1780315	2.2e-55
BOLA2	ILMN_1810680	2.3e-55
C16ORF75	ILMN_1790537	2.3e-55
BIN1	ILMN_1674160	2.4e-55
NUSAP1	ILMN_2409298	2.5e-55
FOXN2	ILMN_1736510	2.5e-55
TPI1	ILMN_2181191	2.7e-55
TBCE	ILMN_1725183	2.7e-55
EFEMP1	ILMN_2350634	2.8e-55
LOC649181	ILMN_1760981	2.8e-55
LOC728037	ILMN_1814589	2.9e-55
FAM156A	ILMN_1658160	3e-55
COPB2	ILMN_1684385	3.1e-55
SMAD4	ILMN_1741477	3.1e-55
C20ORF24	ILMN_1679195	3.2e-55
DLG7	ILMN_1749829	3.3e-55
GABBR1	ILMN_2395375	3.3e-55
MELK	ILMN_1731184	3.5e-55
ANKAR	ILMN_2112829	3.6e-55
ERAL1	ILMN_1718706	3.8e-55
C5ORF4	ILMN_1728742	3.8e-55
ZBTB4	ILMN_2097793	3.9e-55
REV1	ILMN_2395474	3.9e-55
TPX2	ILMN_1796949	3.9e-55
IL6	ILMN_1699651	4e-55
ZNF121	ILMN_1766613	4.1e-55
PLAUR	ILMN_1691508	4.1e-55
CCDC46	ILMN_2369756	4.3e-55
PBK	ILMN_1673673	4.3e-55
HS.12876	ILMN_1900520	4.4e-55
EMILIN2	ILMN_1697268	4.4e-55
C19ORF46	ILMN_1801697	4.5e-55
RHBDD2	ILMN_1809437	4.5e-55
CSK	ILMN_1754121	4.5e-55
MAD2L1	ILMN_1777564	4.6e-55
HS.546105	ILMN_1863656	4.6e-55
C9ORF16	ILMN_1782618	4.7e-55
RFWD2	ILMN_1661002	4.7e-55
RPN1	ILMN_1660533	4.9e-55
FAM86A	ILMN_1780298	5e-55
CENPM	ILMN_1668814	5.1e-55
CD81	ILMN_1689953	5.3e-55
NECAB3	ILMN_1749738	5.3e-55
NTRK2	ILMN_2357855	5.8e-55
ATF4	ILMN_1783394	6.1e-55
CDCA4	ILMN_1684045	6.3e-55
PPAP2A	ILMN_2343278	6.4e-55
LIMA1	ILMN_1704369	6.6e-55
FILIP1L	ILMN_2391150	6.6e-55
C9ORF142	ILMN_1761138	6.6e-55
TMEM22	ILMN_1728202	6.7e-55
HS.156414	ILMN_1891324	6.8e-55
MED20	ILMN_1777526	6.8e-55
C13ORF3	ILMN_1736816	7e-55
EVPL	ILMN_1727288	7.2e-55
LASS2	ILMN_2400500	7.3e-55
SLC37A1	ILMN_1687495	8.1e-55
PLTP	ILMN_1773389	8.5e-55
UST	ILMN_1700024	9e-55
RBM3	ILMN_2414436	9.2e-55
BRI3BP	ILMN_1797693	9.5e-55
MOBKL2B	ILMN_1717046	9.8e-55
LMBRD1	ILMN_1652128	1e-54
SSNA1	ILMN_1715705	1e-54
ARRDC4	ILMN_1660544	1e-54
AKR1C2	ILMN_2412336	1e-54
CLDN11	ILMN_1754103	1.1e-54
ZNF295	ILMN_1782110	1.1e-54
CCDC85A	ILMN_1669982	1.2e-54
CAPN9	ILMN_1731073	1.2e-54
GPR146	ILMN_1684227	1.2e-54
PDCD7	ILMN_1772959	1.2e-54
MAOA	ILMN_1663640	1.2e-54
LOC644743	ILMN_1671971	1.2e-54
DAPK2	ILMN_1791847	1.2e-54
MRPS17	ILMN_1804851	1.2e-54
DPP3	ILMN_1700822	1.3e-54
ZRANB2	ILMN_1703015	1.3e-54
PYCARD	ILMN_1698766	1.3e-54
AFAP1L1	ILMN_1694140	1.3e-54
TROAP	ILMN_1700337	1.3e-54
BSCL2	ILMN_1774596	1.3e-54
SAMD1	ILMN_1658821	1.4e-54
CST2	ILMN_1673843	1.4e-54
ATAD4	ILMN_1748970	1.5e-54
RAPGEF3	ILMN_2135258	1.5e-54
ATP1A2	ILMN_1777411	1.5e-54
UTP14A	ILMN_2095820	1.5e-54
TMEM118	ILMN_1738093	1.6e-54
ACBD6	ILMN_1684271	1.6e-54
RALGPS2	ILMN_2276290	1.7e-54
NME1	ILMN_1741133	1.7e-54
MCHR2	ILMN_2383150	1.8e-54
ASPSCR1	ILMN_1660749	1.8e-54
CPS1	ILMN_1792748	1.9e-54
LAT2	ILMN_1803560	1.9e-54
DLL1	ILMN_1743373	2.1e-54
RBM45	ILMN_1680378	2.2e-54
RUVBL2	ILMN_2120340	2.2e-54
LOC402560	ILMN_1769288	2.3e-54
CHCHD1	ILMN_1672149	2.3e-54
TSPAN4	ILMN_1718607	2.4e-54
AASS	ILMN_1678323	2.4e-54
EGFLAM	ILMN_1759487	2.4e-54
GPAM	ILMN_2178855	2.4e-54
NUMB	ILMN_2331266	2.6e-54
ATL3	ILMN_1751086	2.6e-54
HS.569948	ILMN_1821887	2.8e-54
FOXA1	ILMN_1766650	2.9e-54
SCAND1	ILMN_2372011	2.9e-54
MTA3	ILMN_1768751	3e-54
ALDH1A2	ILMN_2383707	3e-54
ECM2	ILMN_2228938	3.1e-54
KIF24	ILMN_1694126	3.1e-54
COMMD5	ILMN_2300396	3.2e-54
NFIL3	ILMN_1707312	3.2e-54
CDH5	ILMN_1719236	3.4e-54
ARHGEF6	ILMN_1803423	3.5e-54
HS.100261	ILMN_1854469	3.5e-54
ATP6V0E1	ILMN_2071937	3.6e-54
KCTD20	ILMN_1803476	3.9e-54
DDA1	ILMN_1694530	4e-54
ALDOA	ILMN_1741148	4.1e-54
EPN3	ILMN_1726893	4.3e-54
PWWP2B	ILMN_1764609	4.3e-54
TCTEX1D2	ILMN_1700955	4.3e-54
PCNP	ILMN_1807994	4.4e-54
STRBP	ILMN_1808783	4.4e-54
RABIF	ILMN_2106994	4.5e-54
TUBB6	ILMN_1702636	4.5e-54
GBA	ILMN_1755123	4.5e-54
CNO	ILMN_1685095	4.7e-54
SLC7A10	ILMN_1681087	4.8e-54
C20ORF24	ILMN_2387599	5e-54
KCTD9	ILMN_1653612	5.1e-54
FLJ40504	ILMN_2041222	5.2e-54
CPXM2	ILMN_1741688	5.2e-54
RFTN2	ILMN_1801441	5.3e-54
MAN2A2	ILMN_1815148	5.4e-54
RMND5B	ILMN_1737847	5.5e-54
GMPPA	ILMN_1804476	5.5e-54
RGS10	ILMN_1668559	5.6e-54
USP21	ILMN_2349006	5.8e-54
PFN1	ILMN_2151817	5.8e-54
PSRC1	ILMN_1671843	6.1e-54
CHMP2A	ILMN_1671893	6.5e-54
CXORF38	ILMN_1697864	6.7e-54
ATPIF1	ILMN_1685978	7.1e-54
C1ORF172	ILMN_1676322	7.1e-54
PSMG3	ILMN_1802627	7.3e-54
SNRPB	ILMN_1774661	7.5e-54
SAE1	ILMN_1657204	7.9e-54
CIB1	ILMN_1684205	8.1e-54
TIMELESS	ILMN_1735093	8.1e-54
MPDZ	ILMN_1707649	8.1e-54
SQLE	ILMN_1772241	8.2e-54
NRSN2	ILMN_1770911	8.4e-54
SLC19A3	ILMN_1716359	8.4e-54
RFX5	ILMN_1741200	9.3e-54
CXXC5	ILMN_1745256	9.3e-54
NME1	ILMN_2414399	9.5e-54
GALE	ILMN_1792168	9.7e-54
TMEM219	ILMN_1737644	9.9e-54
MAGED2	ILMN_1683576	9.9e-54
CXCR7	ILMN_1798360	1e-53
P2RX4	ILMN_1813846	1e-53
KCNH6	ILMN_2235785	1e-53
REPS2	ILMN_2405797	1.1e-53
RGS2	ILMN_2197365	1.1e-53
FAM108C1	ILMN_1788416	1.1e-53
PCNXL3	ILMN_1783350	1.1e-53
ECGF1	ILMN_2109708	1.2e-53
NKTR	ILMN_1721621	1.2e-53
HIST2H2AA3	ILMN_2144426	1.2e-53
PDZD2	ILMN_1729095	1.2e-53
HMGB3	ILMN_1733519	1.3e-53
PGLS	ILMN_1797005	1.3e-53
RHBDL2	ILMN_2053538	1.3e-53
TYRO3	ILMN_1740169	1.4e-53
CD209	ILMN_1676372	1.4e-53
AK3	ILMN_1778173	1.4e-53
MRPL47	ILMN_2391522	1.5e-53
MAD2L2	ILMN_1669550	1.5e-53
HS.348844	ILMN_1915188	1.5e-53
RBMS1	ILMN_1666444	1.5e-53
TIMP1	ILMN_1711566	1.6e-53
CLN3	ILMN_2394381	1.6e-53
PIP4K2C	ILMN_1787308	1.7e-53
PAK4	ILMN_1728887	1.7e-53
MSRB3	ILMN_1676088	1.7e-53
CRK	ILMN_1803302	1.8e-53
PTPRM	ILMN_1744937	1.8e-53
C9ORF40	ILMN_1711799	1.8e-53
HEATR5B	ILMN_2187487	1.8e-53
MYO9A	ILMN_2173919	1.9e-53
C1ORF31	ILMN_1681741	1.9e-53
RCAN1	ILMN_1712112	1.9e-53
OLFML1	ILMN_1776151	1.9e-53
C13ORF34	ILMN_1761486	1.9e-53
C14ORF180	ILMN_1693951	1.9e-53
VIP	ILMN_1794638	1.9e-53
RAB40C	ILMN_1712705	2e-53
ASPA	ILMN_1692824	2e-53
FLOT1	ILMN_1661439	2e-53
VIL2	ILMN_1795937	2e-53
SCAMP3	ILMN_2399208	2.1e-53
EDEM2	ILMN_1711909	2.1e-53
LPIN1	ILMN_1671554	2.2e-53
LOC143666	ILMN_1651296	2.2e-53
EFEMP1	ILMN_1735877	2.2e-53
KIF20B	ILMN_1712452	2.3e-53
FBXO11	ILMN_1713682	2.3e-53
ARHGAP11A	ILMN_1673815	2.3e-53
IRS2	ILMN_2083469	2.3e-53
FCGR1A	ILMN_2176063	2.3e-53
KIAA0261	ILMN_1693668	2.4e-53
PIGQ	ILMN_1701413	2.4e-53
PPP2R1A	ILMN_1810467	2.5e-53
B4GALT3	ILMN_1692267	2.5e-53
MKNK1	ILMN_1750429	2.5e-53
MEOX1	ILMN_2414568	2.6e-53
NUP50	ILMN_1725612	2.6e-53
AKR1C4	ILMN_1687757	2.7e-53
H3F3A	ILMN_2106331	2.7e-53
COBLL1	ILMN_1761260	2.9e-53
RASD1	ILMN_1740426	2.9e-53
HIST2H2AC	ILMN_1768973	3e-53
RNF187	ILMN_1707372	3e-53
MTP18	ILMN_2372040	3.1e-53
OXCT1	ILMN_1813544	3.3e-53
C19ORF48	ILMN_1759184	3.4e-53
TTLL12	ILMN_1663113	3.4e-53
HSD17B10	ILMN_2355971	3.4e-53
LOC440731	ILMN_1683250	3.6e-53
FBXO17	ILMN_1714428	3.7e-53
PPP1R12C	ILMN_1685286	3.8e-53
BNIP2	ILMN_1770803	3.9e-53
LOC399888	ILMN_1778154	4e-53
CRYZL1	ILMN_1719290	4.2e-53
FAM83D	ILMN_1781943	4.4e-53
MAP3K8	ILMN_1741159	4.5e-53
LRP1	ILMN_1669772	4.5e-53
SULF1	ILMN_1702363	4.5e-53
CAPN3	ILMN_1687971	4.6e-53
OR7E156P	ILMN_2090351	4.6e-53
FMNL2	ILMN_1730491	4.7e-53
LOC650029	ILMN_1778381	4.8e-53
UTRN	ILMN_1655296	4.9e-53
TAF10	ILMN_1721093	4.9e-53
MDH2	ILMN_2079004	5e-53
C9ORF5	ILMN_1788384	5e-53
SC65	ILMN_1655663	5.1e-53
CALCOCO1	ILMN_1774427	5.1e-53
GLYAT	ILMN_1757477	5.4e-53
MARK1	ILMN_1779800	5.5e-53
PFKFB3	ILMN_2186061	5.5e-53
C19ORF28	ILMN_1813374	5.6e-53
PRKAR1A	ILMN_1738632	5.7e-53
LOC653972	ILMN_1697665	5.8e-53
BANF1	ILMN_2179837	5.8e-53
CIDEA	ILMN_1788184	5.8e-53
LOC653381	ILMN_1692517	5.9e-53
CSE1L	ILMN_1665797	6e-53
PA2G4	ILMN_1728984	6.8e-53
CYB561	ILMN_2378376	7e-53
PRPF19	ILMN_1769545	7.4e-53
YIPF1	ILMN_2052163	7.6e-53
ADRM1	ILMN_1760143	7.8e-53
ADAM8	ILMN_1708348	7.9e-53
ABCA10	ILMN_1753388	8.1e-53
FOS	ILMN_1669523	8.2e-53
FCAR	ILMN_2279367	8.7e-53
MYC	ILMN_1680618	8.9e-53
CDC45L	ILMN_1670238	9e-53
USP39	ILMN_1659523	9.1e-53
CDC25C	ILMN_2407619	9.2e-53
LOC642118	ILMN_1736817	9.3e-53
CCDC46	ILMN_2273331	9.8e-53
UBE2G2	ILMN_1785179	1e-52
FBXW7	ILMN_1754279	1e-52
LOC441124	ILMN_1778111	1.1e-52
TUBB2B	ILMN_1680874	1.1e-52
POLR2I	ILMN_1720542	1.1e-52
S100P	ILMN_1801216	1.1e-52
HS.552680	ILMN_1872327	1.1e-52
PER2	ILMN_1738095	1.2e-52
TSEN34	ILMN_1673111	1.2e-52
NUDT5	ILMN_1711314	1.2e-52
PPP2R4	ILMN_2372922	1.3e-52
WDR36	ILMN_1727184	1.3e-52
OPTN	ILMN_2381899	1.3e-52
KIF11	ILMN_1794539	1.3e-52
CLN3	ILMN_1669281	1.3e-52
MARCO	ILMN_1731503	1.3e-52
MUC1	ILMN_1756992	1.3e-52
ARHGAP12	ILMN_1753500	1.3e-52
LEF1	ILMN_1679185	1.3e-52
CST1	ILMN_1753449	1.3e-52
GINS2	ILMN_1809590	1.4e-52
PRICKLE2	ILMN_1683148	1.4e-52
CCNF	ILMN_1773119	1.4e-52
HS.60450	ILMN_1816245	1.5e-52
FILIP1L	ILMN_1738578	1.5e-52
LAMA2	ILMN_2339266	1.6e-52
CACNB3	ILMN_2195482	1.6e-52
MRPL49	ILMN_1681324	1.6e-52
C20ORF149	ILMN_1720430	1.6e-52
ZNF219	ILMN_1688295	1.7e-52
TUBG1	ILMN_2367743	1.7e-52
TNNT3	ILMN_1720231	1.7e-52
ALG3	ILMN_1711886	1.7e-52
ANO6	ILMN_1674941	1.8e-52
BRWD2	ILMN_1662896	1.8e-52
BRI3BP	ILMN_1800619	1.9e-52
ZAK	ILMN_1768110	1.9e-52
SIX4	ILMN_1743402	2e-52
HS.150067	ILMN_1902123	2e-52
ITGA7	ILMN_1791409	2e-52
ZNF606	ILMN_1681829	2.1e-52
SRP9	ILMN_2099594	2.3e-52
KDELC2	ILMN_1651557	2.3e-52
TMEM183B	ILMN_2172269	2.3e-52
NFYB	ILMN_1668726	2.3e-52
LOC730994	ILMN_1680774	2.4e-52
TENC1	ILMN_2398627	2.4e-52
CAPRIN2	ILMN_1681118	2.4e-52
BIN1	ILMN_2309245	2.6e-52
EZH2	ILMN_1708105	2.6e-52
GCOM1	ILMN_2402581	2.7e-52
LSDP5	ILMN_2209993	2.7e-52
CENPE	ILMN_1716279	2.8e-52
DHPS	ILMN_1687279	3e-52
DYNC1LI2	ILMN_1783448	3.1e-52
ARHGDIB	ILMN_1678143	3.1e-52
C18ORF45	ILMN_1690442	3.1e-52
OAF	ILMN_1668345	3.1e-52
MARS	ILMN_1799819	3.2e-52
GLB1	ILMN_2397721	3.2e-52
SLC22A3	ILMN_2048478	3.4e-52
MRAP	ILMN_1705676	3.5e-52
NFIX	ILMN_1694325	3.7e-52
LOC646531	ILMN_1669424	4e-52
CENPM	ILMN_2368721	4.2e-52
C6ORF126	ILMN_2054121	4.3e-52
CSE1L	ILMN_1706238	4.4e-52
ANKRD22	ILMN_1799848	4.5e-52
LOC647000	ILMN_1704750	4.7e-52
MLXIPL	ILMN_2399919	4.9e-52
TEK	ILMN_2066151	4.9e-52
C1ORF43	ILMN_1729509	4.9e-52
C12ORF44	ILMN_1772527	5e-52
CPNE8	ILMN_2169761	5e-52
HS.550193	ILMN_1827211	5.1e-52
HS.573047	ILMN_1850816	5.2e-52
HS.542014	ILMN_1900639	5.2e-52
SERINC2	ILMN_2111932	5.3e-52
MALL	ILMN_2063168	5.4e-52
HADH2	ILMN_1691926	5.6e-52
PDE9A	ILMN_2306540	5.6e-52
TXNDC17	ILMN_1659437	5.7e-52
ACSS2	ILMN_2336595	6e-52
MRPL37	ILMN_2041327	6.1e-52
GLB1	ILMN_1735155	6.2e-52
JMJD4	ILMN_1692896	6.2e-52
GJC2	ILMN_1723048	6.2e-52
KIF23	ILMN_1811472	6.5e-52
ZDHHC16	ILMN_1763568	6.6e-52
LASS2	ILMN_1726108	6.6e-52
TIMM23	ILMN_1773493	6.8e-52
MARK3	ILMN_1704795	6.9e-52
FAM65A	ILMN_1680037	6.9e-52
NES	ILMN_1738147	7e-52
NDC80	ILMN_1664511	7e-52
LEPR	ILMN_1696391	7.1e-52
NDUFS3	ILMN_1756355	7.2e-52
LOC400464	ILMN_1786168	7.3e-52
LLGL2	ILMN_2413615	7.4e-52
RECK	ILMN_2067269	7.7e-52
FLJ90650	ILMN_1810159	8e-52
RBP4	ILMN_1814719	8.1e-52
TUBB6	ILMN_1699489	8.2e-52
C14ORF112	ILMN_1706305	8.3e-52
NDUFA7	ILMN_1675239	8.7e-52
BATF	ILMN_1668822	9.3e-52
AQP7	ILMN_1738494	9.3e-52
HES6	ILMN_1694268	9.6e-52
ADHFE1	ILMN_2363634	1e-51
SIGIRR	ILMN_1736965	1.1e-51
BRI3BP	ILMN_1693410	1.2e-51
NDUFA3	ILMN_1784641	1.2e-51
STIP1	ILMN_1789510	1.2e-51
VWA1	ILMN_1660554	1.3e-51
ADIPOQ	ILMN_1775045	1.3e-51
CDC42EP2	ILMN_1652777	1.3e-51
SLC35A4	ILMN_2105966	1.4e-51
RUVBL1	ILMN_1656540	1.4e-51
CSNK1G3	ILMN_1652024	1.4e-51
MRPL55	ILMN_1813817	1.5e-51
REPS2	ILMN_1656934	1.5e-51
HS.551145	ILMN_1886422	1.5e-51
ALDH1A1	ILMN_2096372	1.5e-51
MRPL51	ILMN_2097421	1.5e-51
RAD51AP1	ILMN_1670353	1.6e-51
RPL39L	ILMN_2108357	1.6e-51
C6ORF153	ILMN_1815039	1.6e-51
C2ORF32	ILMN_2182148	1.6e-51
PRR13	ILMN_2344204	1.8e-51
FAM89A	ILMN_1652677	1.8e-51
G0S2	ILMN_1691846	1.8e-51
EDG1	ILMN_1653504	1.8e-51
PKIB	ILMN_2337263	2e-51
MMEL1	ILMN_1718488	2e-51
NR3C1	ILMN_2389347	2e-51
HS.188979	ILMN_1833478	2.1e-51
DPP3	ILMN_1747412	2.1e-51
MGC5457	ILMN_1733412	2.2e-51
MBTD1	ILMN_2101651	2.2e-51
E2F2	ILMN_1777233	2.2e-51
LOC646817	ILMN_1702585	2.3e-51
RMI1	ILMN_2151488	2.4e-51
MLXIPL	ILMN_1722073	2.4e-51
ZBTB16	ILMN_2305407	2.5e-51
TMEM183A	ILMN_1752589	2.5e-51
MBNL2	ILMN_2364272	2.5e-51
CYLD	ILMN_1775508	2.6e-51
WWP2	ILMN_1659703	2.7e-51
SOX17	ILMN_1671092	2.7e-51
HS.121525	ILMN_1882112	2.8e-51
MYOC	ILMN_2052335	2.9e-51
POLS	ILMN_1756793	3.2e-51
GPR160	ILMN_1662846	3.3e-51
STOML2	ILMN_1663002	3.3e-51
ETS2	ILMN_1720158	3.3e-51
C5ORF13	ILMN_1680738	3.5e-51
ATP11B	ILMN_1658884	3.5e-51
CDC25C	ILMN_1725260	3.5e-51
CAPG	ILMN_1655821	3.6e-51
MAPK13	ILMN_1749327	3.9e-51
TPM3	ILMN_1697567	3.9e-51
ACADVL	ILMN_1806408	4.1e-51
TPI1	ILMN_1707627	4.1e-51
ADAMTS9	ILMN_1805543	4.2e-51
TIMM23	ILMN_1679555	4.2e-51
RAB31	ILMN_1660691	4.5e-51
HS.520349	ILMN_1855286	4.5e-51
ABCB1	ILMN_2094875	4.5e-51
FAM63A	ILMN_1755721	4.6e-51
GK	ILMN_2393296	4.6e-51
VARS2	ILMN_1737585	4.6e-51
C11ORF17	ILMN_2359029	4.9e-51
RBP7	ILMN_1716465	5.1e-51
C14ORF79	ILMN_1686082	5.2e-51
CLEC4GP1	ILMN_1740502	5.4e-51
HSPB7	ILMN_2200836	5.4e-51
CYP11A1	ILMN_1768820	5.5e-51
CTNNAL1	ILMN_1721901	5.5e-51
CIDEA	ILMN_2390318	5.7e-51
MGAT3	ILMN_1853824	6e-51
OIP5	ILMN_1759277	6.2e-51
GLYAT	ILMN_1668510	6.2e-51
PGP	ILMN_2057566	6.2e-51
ARIH2	ILMN_1792825	6.3e-51
AIFM1	ILMN_2313821	6.3e-51
MEF2C	ILMN_1742544	6.4e-51
VIT	ILMN_2111255	6.5e-51
RNF121	ILMN_2356031	6.5e-51
GK	ILMN_1725471	6.6e-51
PMF1	ILMN_1756445	7e-51
CCT7	ILMN_2341793	7.3e-51
ATP13A2	ILMN_1704164	7.3e-51
DIMT1L	ILMN_1803312	7.3e-51
C9ORF114	ILMN_1803317	7.5e-51
LCMT1	ILMN_2312709	7.5e-51
CENPL	ILMN_1742779	7.7e-51
RXRB	ILMN_1774074	7.7e-51
C9ORF64	ILMN_1777318	7.9e-51
HS.513000	ILMN_1900998	8e-51
GYG2	ILMN_1684017	8.4e-51
FAM102A	ILMN_1745112	8.8e-51
FAM63A	ILMN_1689552	9.1e-51
PLAC1	ILMN_1754207	9.3e-51
CAPN3	ILMN_2332691	9.3e-51
HS.559627	ILMN_1890717	9.8e-51
PTBP2	ILMN_1707240	9.8e-51
LOC653596	ILMN_1672987	1e-50
NME3	ILMN_1669456	1e-50
USP5	ILMN_1671494	1e-50
PGAP1	ILMN_2185665	1e-50
AKR1A1	ILMN_1728047	1e-50
STRN	ILMN_1749882	1.1e-50
NMT2	ILMN_1656378	1.2e-50
HIC2	ILMN_1652762	1.2e-50
C7ORF20	ILMN_1701724	1.2e-50
RASL11B	ILMN_2148469	1.2e-50
MPRIP	ILMN_1678692	1.2e-50
NOTCH4	ILMN_1711157	1.2e-50
COX8A	ILMN_1809495	1.3e-50
DDX41	ILMN_1737344	1.3e-50
HABP4	ILMN_1792384	1.3e-50
HS.130036	ILMN_1903159	1.3e-50
ADAR	ILMN_1776777	1.3e-50
PRICKLE4	ILMN_1695868	1.3e-50
MYL9	ILMN_1776953	1.4e-50
C21ORF34	ILMN_1690703	1.4e-50
CCDC49	ILMN_1720233	1.4e-50
LOC389517	ILMN_1719237	1.4e-50
NNAT	ILMN_1691413	1.5e-50
STAG1	ILMN_2151048	1.5e-50
LOC388564	ILMN_1748827	1.5e-50
F11R	ILMN_2406532	1.5e-50
SUV39H1	ILMN_1781479	1.6e-50
ASCC3L1	ILMN_1705928	1.7e-50
HIST1H2BD	ILMN_1651496	1.7e-50
SEC23B	ILMN_1657483	1.8e-50
DACT2	ILMN_1691790	1.8e-50
SLC12A8	ILMN_1762529	1.8e-50
SCAND1	ILMN_1794230	1.9e-50
DOPEY2	ILMN_1741711	1.9e-50
DHPS	ILMN_1752967	2.1e-50
JPH2	ILMN_1676247	2.1e-50
MUC1	ILMN_2371911	2.1e-50
CANT1	ILMN_1664012	2.2e-50
RAD54L	ILMN_1658027	2.2e-50
TTYH1	ILMN_1758497	2.2e-50
PPL	ILMN_1806030	2.2e-50
TARBP2	ILMN_2310253	2.3e-50
NOTCH2	ILMN_2405297	2.3e-50
PPP1CB	ILMN_2405018	2.3e-50
ATG7	ILMN_1790978	2.3e-50
KLHL21	ILMN_1692785	2.3e-50
HDAC11	ILMN_1684690	2.4e-50
ZNF514	ILMN_1687223	2.7e-50
STAU1	ILMN_2327276	2.7e-50
MYCBP2	ILMN_1811972	2.7e-50
LOC340598	ILMN_1806387	2.8e-50
LETMD1	ILMN_1782743	2.8e-50
EYA2	ILMN_2322996	2.8e-50
GRB2	ILMN_1742521	2.9e-50
HEATR3	ILMN_1666082	2.9e-50
SLC39A3	ILMN_2234970	2.9e-50
MRPL24	ILMN_2398995	3e-50
C20ORF82	ILMN_1772869	3e-50
ZCCHC24	ILMN_1754660	3.1e-50
H2AFY	ILMN_1746171	3.3e-50
GMIP	ILMN_1805693	3.5e-50
ZNF467	ILMN_1779015	3.5e-50
PTPRO	ILMN_1720113	3.5e-50
BOLA1	ILMN_1793966	3.5e-50
WBP4	ILMN_1697906	3.6e-50
ADAMTSL4	ILMN_1687035	3.6e-50
LRIG3	ILMN_2075757	3.7e-50
MRPL17	ILMN_1797933	3.9e-50
SHPRH	ILMN_1722423	4.1e-50
TMEM191B	ILMN_1682894	4.1e-50
RAB7B	ILMN_1771688	4.2e-50
SPC25	ILMN_1814281	4.3e-50
WDR54	ILMN_1658289	4.5e-50
LOC641699	ILMN_1771747	4.6e-50
MRPL12	ILMN_1699603	4.7e-50
RELN	ILMN_1800642	4.8e-50
IDE	ILMN_1769883	4.8e-50
TFIP11	ILMN_1695000	4.9e-50
KIFC1	ILMN_2222008	5.1e-50
SPTBN1	ILMN_1690708	5.1e-50
NCALD	ILMN_2343097	5.5e-50
ZEB2	ILMN_1688698	5.5e-50
AMDHD2	ILMN_1695759	5.6e-50
TARS2	ILMN_1778187	5.6e-50
NIPSNAP1	ILMN_1805916	5.7e-50
ADARB1	ILMN_2319326	6e-50
IDH2	ILMN_1751753	6.1e-50
BYSL	ILMN_1682792	6.2e-50
LOC648907	ILMN_1767661	6.3e-50
HPS6	ILMN_1718537	6.4e-50
VIM	ILMN_2058251	6.4e-50
PTGIS	ILMN_1667692	6.6e-50
LOC651816	ILMN_1729115	6.7e-50
RASSF6	ILMN_2352245	6.7e-50
DLG3	ILMN_1811515	6.8e-50
C9ORF91	ILMN_1803652	6.8e-50
YIPF3	ILMN_1673604	6.9e-50
BAZ2B	ILMN_1720850	7.1e-50
HSPBP1	ILMN_1678949	7.1e-50
EXOSC5	ILMN_1659725	7.1e-50
ELA2	ILMN_1706635	7.3e-50
CPNE8	ILMN_1722294	7.3e-50
WASF2	ILMN_1684051	7.9e-50
POLQ	ILMN_1740291	7.9e-50
IGF2BP2	ILMN_1702447	8.1e-50
LOC653610	ILMN_1695435	8.3e-50
MYH11	ILMN_2368834	8.8e-50
TMEM134	ILMN_2340721	8.8e-50
MRPL21	ILMN_1744835	8.9e-50
CSNK2A2	ILMN_1723843	9e-50
C9ORF58	ILMN_2323508	9.7e-50
C3ORF64	ILMN_2136455	9.8e-50
TMEM178	ILMN_1678403	1.1e-49
TMEM191B	ILMN_1687266	1.1e-49
FXYD6	ILMN_1768812	1.1e-49
TRIM33	ILMN_1682316	1.1e-49
APOC2	ILMN_1802923	1.2e-49
UBL3	ILMN_1810729	1.2e-49
GPRC5A	ILMN_1682599	1.3e-49
C17ORF91	ILMN_2390310	1.3e-49
TANK	ILMN_1715069	1.3e-49
TADA3L	ILMN_1792176	1.3e-49
PDIA4	ILMN_1815261	1.4e-49
TINAGL1	ILMN_1807169	1.4e-49
MTL5	ILMN_1661778	1.4e-49
ACADS	ILMN_1795104	1.4e-49
DICER1	ILMN_1772692	1.4e-49
CDKN2AIPNL	ILMN_2130078	1.5e-49
DNAJA3	ILMN_1662334	1.5e-49
ALDH1A3	ILMN_1807439	1.6e-49
EFNA4	ILMN_1755710	1.6e-49
ATRIP	ILMN_1653896	1.7e-49
DMD	ILMN_2373106	1.7e-49
MMD	ILMN_1733937	1.7e-49
CDK2AP2	ILMN_1690653	1.8e-49
HS.436679	ILMN_1911361	1.8e-49
RPP38	ILMN_1680386	1.9e-49
GUK1	ILMN_1758398	1.9e-49
ERMP1	ILMN_1751425	1.9e-49
ZNF239	ILMN_1748427	1.9e-49
XTP3TPA	ILMN_1763129	1.9e-49
SLC39A11	ILMN_1742705	1.9e-49
PPP3CB	ILMN_1802669	2e-49
RBM35A	ILMN_1749180	2e-49
RNF4	ILMN_2142695	2e-49
C20ORF52	ILMN_1801633	2e-49
HS.82028	ILMN_1914515	2.1e-49
CETN2	ILMN_1695645	2.1e-49
ATRIP	ILMN_2370464	2.2e-49
H2AFX	ILMN_2200331	2.2e-49
PDRG1	ILMN_1731720	2.2e-49
C19ORF51	ILMN_1772074	2.3e-49
PCCB	ILMN_1761010	2.3e-49
IFI6	ILMN_1687384	2.3e-49
ETFB	ILMN_1729374	2.3e-49
CAPN13	ILMN_1677108	2.4e-49
UGP2	ILMN_2389151	2.4e-49
ACADL	ILMN_1660890	2.4e-49
C17ORF62	ILMN_1750401	2.4e-49
MRPL28	ILMN_1694950	2.4e-49
HS.566189	ILMN_1829112	2.4e-49
ARHGAP10	ILMN_1736112	2.4e-49
RBPMS2	ILMN_1808238	2.6e-49
SGCE	ILMN_1674620	2.6e-49
ALG8	ILMN_2365686	2.7e-49
PYCARD	ILMN_2398274	2.8e-49
GTSE1	ILMN_1771039	2.9e-49
ANKRD12	ILMN_1661833	2.9e-49
IREB2	ILMN_1726554	2.9e-49
PIK3R2	ILMN_1726565	3e-49
APITD1	ILMN_1788135	3e-49
TMEM127	ILMN_1721563	3.1e-49
TMBIM1	ILMN_1705213	3.2e-49
CLEC5A	ILMN_1780465	3.2e-49
GCOM1	ILMN_1674151	3.3e-49
TSPYL2	ILMN_1693635	3.3e-49
USHBP1	ILMN_1693274	3.5e-49
NFKBIE	ILMN_1717313	3.7e-49
HS.374460	ILMN_1839609	3.8e-49
ATP6V0B	ILMN_2353642	3.9e-49
HS.202313	ILMN_1915777	4e-49
ATP5H	ILMN_1666372	4.1e-49
NSUN5	ILMN_2408400	4.3e-49
ICT1	ILMN_2182198	4.3e-49
TAF13	ILMN_2061318	4.3e-49
MYLK	ILMN_1691476	4.7e-49
PFAAP5	ILMN_1797893	5.1e-49
PDK3	ILMN_1776582	5.3e-49
FAM64A	ILMN_1728972	5.3e-49
HRCT1	ILMN_2189675	5.4e-49
NAT15	ILMN_1813423	5.5e-49
GOLPH3L	ILMN_1706764	5.8e-49
SMAD3	ILMN_1682738	5.9e-49
ACSS2	ILMN_1714197	6e-49
TIMP4	ILMN_1663399	6e-49
C21ORF59	ILMN_1776147	6.1e-49
ORMDL2	ILMN_1774708	6.1e-49
BIVM	ILMN_2214098	6.3e-49
RAE1	ILMN_1781454	6.5e-49
HS.537002	ILMN_1904578	6.5e-49
B3GALNT2	ILMN_1780188	6.6e-49
ZNF35	ILMN_1692100	6.7e-49
AURKAIP1	ILMN_1768396	6.9e-49
FBP1	ILMN_1728799	6.9e-49
BCL2L1	ILMN_1654118	7.1e-49
PSEN2	ILMN_1714417	7.1e-49
KIAA0494	ILMN_1697597	7.2e-49
LOC124220	ILMN_1753139	7.3e-49
TSC1	ILMN_2246510	7.5e-49
PITX1	ILMN_1674386	7.5e-49
CLCA4	ILMN_1679176	7.5e-49
ZNF260	ILMN_1665205	7.6e-49
PVRL2	ILMN_2337336	7.6e-49
COX7A1	ILMN_1662419	7.7e-49
TCEAL7	ILMN_1753525	7.7e-49
STAT1	ILMN_1690105	8.1e-49
ARV1	ILMN_1800935	8.2e-49
ATPIF1	ILMN_1727332	8.4e-49
SQLE	ILMN_2041293	8.7e-49
HS.552127	ILMN_1874386	8.9e-49
HOXA2	ILMN_2107068	9e-49
ROPN1B	ILMN_2344120	9e-49
HS.19339	ILMN_1856480	9.2e-49
ZMYND10	ILMN_2125763	9.3e-49
ST5	ILMN_1686988	9.3e-49
NDUFC1	ILMN_1733603	9.3e-49
ZNF579	ILMN_1761722	9.4e-49
CDK4	ILMN_1689001	9.5e-49
PRCC	ILMN_1809818	9.8e-49
HS.560263	ILMN_1849046	9.9e-49
GSDMB	ILMN_2260756	1e-48
LOC347376	ILMN_1704385	1.1e-48
KLHDC9	ILMN_2405470	1.1e-48
LOC646990	ILMN_1710458	1.1e-48
HEXIM2	ILMN_1701006	1.2e-48
ZCCHC11	ILMN_1655137	1.2e-48
HS.560343	ILMN_1862909	1.2e-48
LOC441087	ILMN_1742163	1.2e-48
C12ORF66	ILMN_1736995	1.2e-48
MYH11	ILMN_1660086	1.2e-48
C20ORF4	ILMN_1721225	1.2e-48
TSPAN17	ILMN_2374383	1.2e-48
RAB11FIP2	ILMN_1741175	1.2e-48
CKAP5	ILMN_1748770	1.3e-48
PICALM	ILMN_1715273	1.3e-48
PRELP	ILMN_1707380	1.3e-48
KDELR2	ILMN_1724293	1.3e-48
VIM	ILMN_1782538	1.3e-48
BCL2L2	ILMN_1746561	1.5e-48
AADAC	ILMN_1760414	1.5e-48
C3ORF58	ILMN_1797372	1.5e-48
ADARB1	ILMN_1679797	1.5e-48
C19ORF63	ILMN_1786707	1.6e-48
TMEM132A	ILMN_2317923	1.6e-48
ZFHX4	ILMN_1657606	1.6e-48
ECT2	ILMN_1717173	1.6e-48
LOC728734	ILMN_1758798	1.7e-48
SPINT1	ILMN_1724946	1.7e-48
BHMT2	ILMN_2070521	1.8e-48
ECE2	ILMN_2275248	1.8e-48
FOXM1	ILMN_1716400	1.9e-48
PTTG2	ILMN_1744146	1.9e-48
DOCK11	ILMN_1765860	2e-48
ANGPTL1	ILMN_1669773	2e-48
FUS	ILMN_2306066	2.1e-48
RUNDC2C	ILMN_1709164	2.1e-48
COG2	ILMN_1776993	2.1e-48
ISG15	ILMN_2054019	2.1e-48
RASSF7	ILMN_1733110	2.2e-48
RNF40	ILMN_1808712	2.2e-48
RTN3	ILMN_1651652	2.2e-48
FBXO6	ILMN_1701455	2.3e-48
ALS2CL	ILMN_1702322	2.3e-48
TEK	ILMN_1751576	2.3e-48
TMEM203	ILMN_2073010	2.5e-48
ZNF816A	ILMN_1728710	2.5e-48
MAGED1	ILMN_2306189	2.5e-48
HBP1	ILMN_2160764	2.6e-48
EZH2	ILMN_2364529	2.7e-48
KIT	ILMN_2229379	2.7e-48
KIAA1202	ILMN_1763442	2.7e-48
TREM2	ILMN_1701248	2.7e-48
NGF	ILMN_1716608	2.8e-48
TWIST1	ILMN_1672908	2.8e-48
GNE	ILMN_1729417	2.8e-48
ALPL	ILMN_1701603	2.9e-48
ZBTB16	ILMN_2402817	2.9e-48
HS.143821	ILMN_1890773	3e-48
MGC40489	ILMN_1678300	3e-48
SYT15	ILMN_2272876	3e-48
ACVR2A	ILMN_2152711	3e-48
MGC3032	ILMN_1862180	3.1e-48
SERPING1	ILMN_1670305	3.2e-48
FN1	ILMN_1778237	3.2e-48
NSF	ILMN_1680687	3.3e-48
AATF	ILMN_1703743	3.3e-48
WSB1	ILMN_1747759	3.4e-48
GNAI1	ILMN_1742044	3.4e-48
DBNDD1	ILMN_1757631	3.4e-48
ATP8B4	ILMN_1783956	3.5e-48
CENPA	ILMN_1801257	3.5e-48
HSPA4	ILMN_2395043	3.6e-48
RBM17	ILMN_1781906	3.8e-48
GOLT1A	ILMN_2137208	3.8e-48
VPS28	ILMN_2339863	3.8e-48
MTP18	ILMN_1657898	4e-48
PHKG2	ILMN_1669607	4e-48
RNF113A	ILMN_1786388	4e-48
C9ORF140	ILMN_1702197	4.1e-48
HOXA9	ILMN_1739582	4.4e-48
PIGC	ILMN_1723632	4.6e-48
STARD8	ILMN_1799600	4.7e-48
MFSD3	ILMN_1718972	4.8e-48
CRIP1	ILMN_1656920	4.9e-48
DNAJC18	ILMN_1688730	5e-48
RGN	ILMN_2372698	5.2e-48
KLHL35	ILMN_1693471	5.2e-48
MLF1IP	ILMN_1679438	5.3e-48
LOC643790	ILMN_1702198	5.5e-48
TUSC4	ILMN_2191568	5.6e-48
SRRD	ILMN_1666306	5.6e-48
LOC649088	ILMN_1701716	5.7e-48
TENC1	ILMN_1685042	5.7e-48
ADCK2	ILMN_1663132	5.7e-48
SLC25A15	ILMN_1667670	5.8e-48
CLK1	ILMN_1679727	5.8e-48
PECAM1	ILMN_1689518	6.5e-48
DNAL4	ILMN_1801845	6.9e-48
CD2BP2	ILMN_1796244	7e-48
DTX1	ILMN_1689002	7.1e-48
DBNDD1	ILMN_2374352	7.1e-48
C7ORF42	ILMN_1729130	7.2e-48
CHKB	ILMN_2331205	7.2e-48
RBKS	ILMN_1732127	7.3e-48
RGN	ILMN_1707592	7.8e-48
YIF1A	ILMN_1712975	7.8e-48
ICAM2	ILMN_1786823	8e-48
DNAJC1	ILMN_1683234	8.2e-48
CXORF45	ILMN_1724341	8.6e-48
PTCHD1	ILMN_1717393	8.9e-48
KRTAP6-3	ILMN_1728440	8.9e-48
ALDH1A3	ILMN_2139970	9.3e-48
PAM	ILMN_2313901	9.3e-48
FBLN1	ILMN_1672536	9.7e-48
OTUB1	ILMN_1723871	1e-47
KANK2	ILMN_1716089	1.1e-47
SHISA5	ILMN_2139100	1.1e-47
UBL7	ILMN_1733991	1.1e-47
HIST2H2AA3	ILMN_1659047	1.1e-47
RUVBL1	ILMN_1693108	1.1e-47
AGA	ILMN_1802631	1.2e-47
GPD2	ILMN_1723139	1.2e-47
ANXA9	ILMN_2217601	1.2e-47
FIS	ILMN_1662880	1.3e-47
CTDSP2	ILMN_1692962	1.3e-47
NCDN	ILMN_1687316	1.4e-47
MND1	ILMN_2148796	1.4e-47
VAMP2	ILMN_1713491	1.4e-47
AGPAT9	ILMN_1794875	1.4e-47
ZYG11B	ILMN_1656676	1.4e-47
[truncated: 8,002 more rows]
