# Supplementary material for: Extensive Transcriptomic and Genomic Analysis Provides New Insights about Luminal Breast Cancers
Source: PLoS One. 2016 Jun 24;11(6):e0158259. doi: 10.1371/journal.pone.0158259 (PMC4920434; doi:10.1371/journal.pone.0158259)
Supplement: S3 Table — The three Affymetrix probes, which could be mapped from six HER2-associated unique genes listed in Table 1, and their absolute mean values corresponding to the HER2-enriched and luminal subtypes are provided in this table. (XLS) [file pone.0158259.s011.xls]

## Sheet: Sheet1
Gene	Affymetrix probe	Centroid (luminal)	Centroid(Her2-enriched)
HER2	210930_s_at	2.56	4.22
GRB7	210761_s_at	4.13	7.3
STARD3	202991_at	3.96	6.33
