# Supplementary material for: Extensive Transcriptomic and Genomic Analysis Provides New Insights about Luminal Breast Cancers
Source: PLoS One. 2016 Jun 24;11(6):e0158259. doi: 10.1371/journal.pone.0158259 (PMC4920434; doi:10.1371/journal.pone.0158259)
Supplement: S4 Table — The list of 600 probes mostly associated with survival outcomes of ordinary-luminal patients is provided in the first data sheet. There are four types of genes: (1) the “up-positive” are over-expressed in ordinary-luminal patients compared to controls and their elevated levels are also correlated to worst prognosis; (2) “down-negative” genes show lower expression levels in luminal tumours than in controls and their decreased levels are associated with worse survival outcomes; (3) “up-negative” are over-expressed in ordinary-luminal samples compared to controls, however, their under-expression is associated with worse prognosis; (4) and “down-positive” are under-expressed in luminal tumour samples in comparison to controls, however, their elevated levels correspond to worse survival. The Log-rank survival test p-values indicating the significance of the stratification of patients into two groups of the same size by expression values of each probe, are listed in the fourth column. The Wilcoxon test p-values arising from the comparison between two major groups of ordinary-luminal tumours emerging from the hierarchical clustering, are listed in the last column. The functional annotation of each group of genes provided by DAVID is included in the sheets 2–5. (XLS) [file pone.0158259.s012.xls]

## Sheet: Gene associated to survival
Gene	Illumina probe	Group	Log-rank survival test p-value	Wilcoxon test p-value
POLQ	ILMN_1740291	Up-positive	4.6e-06	1.5e-72
CKAP2L	ILMN_1751776	Up-positive	6.1e-06	8.8e-70
KIFC1	ILMN_2222008	Up-positive	6.2e-08	3.4e-69
FOXM1	ILMN_2344971	Up-positive	3.5e-08	2.1e-68
TROAP	ILMN_1700337	Up-positive	9.8e-06	8.7e-67
UBE2C	ILMN_2301083	Up-positive	1.3e-06	1.7e-66
AURKB	ILMN_1684217	Up-positive	6.5e-05	2.1e-66
NCAPG	ILMN_1751444	Up-positive	1.1e-06	3.3e-66
HJURP	ILMN_1703906	Up-positive	1.4e-05	5.9e-66
UBE2C	ILMN_1714730	Up-positive	2.2e-06	6.5e-65
MCM10	ILMN_2413898	Up-positive	0.00027	1.1e-64
FOXM1	ILMN_1716400	Up-positive	0.0001	1.2e-64
BIRC5	ILMN_2349459	Up-positive	5.6e-06	1.2e-64
KIF2C	ILMN_1685916	Up-positive	8.8e-06	1.5e-64
KIF20A	ILMN_1695658	Up-positive	4.1e-06	1.7e-64
CDC20	ILMN_1663390	Up-positive	4.9e-06	1.1e-63
CDCA8	ILMN_1709294	Up-positive	1.3e-05	1.2e-63
RECQL4	ILMN_1703092	Up-positive	0.00018	6e-63
TPX2	ILMN_1796949	Up-positive	1.3e-05	2.1e-61
E2F2	ILMN_1777233	Up-positive	0.00022	2.9e-61
PKMYT1	ILMN_1766658	Up-positive	0.00019	5.9e-61
MCM2	ILMN_1681503	Up-positive	0.00052	9.3e-61
STIL	ILMN_2413650	Up-positive	9.3e-05	1e-60
TTK	ILMN_1788166	Up-positive	2.6e-05	1.4e-60
KIF15	ILMN_1753063	Up-positive	0.0001	1.8e-60
KIF4A	ILMN_1799667	Up-positive	0.00016	2.5e-60
BLM	ILMN_1709484	Up-positive	6.7e-05	1e-59
ASF1B	ILMN_1695414	Up-positive	0.00042	1.2e-59
PRC1	ILMN_1728934	Up-positive	3.5e-06	1.4e-59
CDC25C	ILMN_1725260	Up-positive	0.00045	2.1e-59
TACC3	ILMN_1724407	Up-positive	1.3e-06	3.5e-59
NUSAP1	ILMN_1726720	Up-positive	5.9e-05	4.1e-59
CEP55	ILMN_1747016	Up-positive	2.3e-05	4.5e-59
ASPM	ILMN_1815184	Up-positive	3.6e-05	2.4e-57
BUB1	ILMN_2202948	Up-positive	1.6e-06	5.2e-56
TIMELESS	ILMN_1735093	Up-positive	0.00014	6.9e-56
TOP2A	ILMN_1686097	Up-positive	1.4e-06	1.2e-55
CENPF	ILMN_1664516	Up-positive	8.9e-06	2.5e-55
AURKA	ILMN_1680955	Up-positive	1.1e-05	2.7e-55
TRIP13	ILMN_1796589	Up-positive	0.00039	3.1e-55
MXD3	ILMN_1711904	Up-positive	0.0018	4.2e-55
C18ORF24	ILMN_1771224	Up-positive	3e-06	4.9e-55
CDCA5	ILMN_1683450	Up-positive	1.3e-06	5.7e-55
SPC24	ILMN_2181432	Up-positive	0.00057	1.5e-54
AURKA	ILMN_2357438	Up-positive	8.8e-06	4.8e-54
CDC45L	ILMN_1670238	Up-positive	0.00014	1.4e-53
EXO1	ILMN_1673721	Up-positive	0.00013	5.2e-53
CENPE	ILMN_1716279	Up-positive	3.2e-05	1.6e-52
KIF14	ILMN_1808071	Up-positive	2.4e-07	9.5e-52
KIF23	ILMN_1811472	Up-positive	0.00068	9.9e-51
CDC25C	ILMN_2407619	Up-positive	0.00028	1.7e-50
CDT1	ILMN_1651237	Up-positive	0.00011	2.5e-50
MKI67	ILMN_1734827	Up-positive	3e-06	4.4e-50
CDCA3	ILMN_1737728	Up-positive	1.8e-05	4.8e-50
CCNB2	ILMN_1801939	Up-positive	0.00012	1.9e-49
FAM64A	ILMN_1728972	Up-positive	0.00011	7.8e-49
CDC25A	ILMN_1711005	Up-positive	0.00063	1.2e-48
PTTG1	ILMN_2042771	Up-positive	0.00012	1.2e-48
CENPA	ILMN_1801257	Up-positive	5.6e-05	1.3e-48
BIRC5	ILMN_1803124	Up-positive	4.7e-06	1.5e-48
MELK	ILMN_1731184	Up-positive	0.00042	3.6e-48
LOC731049	ILMN_1808591	Up-positive	0.00026	6.5e-48
UHRF1	ILMN_1786065	Up-positive	8.8e-05	3.8e-47
RACGAP1	ILMN_2077550	Up-positive	5.8e-06	9.7e-47
KIF11	ILMN_1794539	Up-positive	0.00021	2.3e-46
RAD54L	ILMN_1658027	Up-positive	1.5e-05	1.5e-45
ESPL1	ILMN_1742145	Up-positive	8.2e-05	1.6e-45
MELK	ILMN_2212909	Up-positive	3.8e-05	5.6e-45
CCNB1	ILMN_1712803	Up-positive	0.0005	4.6e-44
E2F7	ILMN_1798210	Up-positive	0.0019	5e-43
PBK	ILMN_1673673	Up-positive	0.0029	5.3e-43
SGOL1	ILMN_2404906	Up-positive	0.0019	1.5e-42
C15ORF42	ILMN_1674662	Up-positive	0.0011	2.4e-42
PTTG3	ILMN_2049021	Up-positive	0.0032	2.9e-42
INCENP	ILMN_2355738	Up-positive	0.00052	3.2e-42
C13ORF3	ILMN_1736816	Up-positive	2.4e-05	3e-41
HMMR	ILMN_2409220	Up-positive	0.00094	3.1e-41
POLD1	ILMN_1652580	Up-positive	0.00036	3.7e-41
LOC651816	ILMN_1729115	Up-positive	1.2e-05	4e-41
KIF11	ILMN_2143155	Up-positive	1.8e-05	4e-41
MCM3	ILMN_2224143	Up-positive	7e-05	1e-40
SGOL1	ILMN_1730825	Up-positive	0.0012	5.9e-40
DLG7	ILMN_1749829	Up-positive	0.00018	8.1e-40
KIF20B	ILMN_1712452	Up-positive	0.00079	8.9e-40
CCNA2	ILMN_1786125	Up-positive	6.3e-06	9.4e-40
PLK4	ILMN_1789123	Up-positive	0.00029	1.1e-39
NEK2	ILMN_2051373	Up-positive	0.0015	2.4e-39
SPC25	ILMN_1814281	Up-positive	6.8e-06	3.5e-39
DEPDC1	ILMN_1802819	Up-positive	0.0014	5.9e-39
C9ORF140	ILMN_1702197	Up-positive	2.5e-05	7.5e-39
FBXL6	ILMN_2352216	Up-positive	0.001	1.7e-38
XPO5	ILMN_1759495	Up-positive	0.00027	1.9e-38
PTTG1	ILMN_1753196	Up-positive	0.0031	2.6e-38
CENPO	ILMN_1787477	Up-positive	0.0025	3.9e-38
POLE	ILMN_1728199	Up-positive	0.0015	1.4e-37
PRR11	ILMN_1782403	Up-positive	1.8e-05	7.1e-37
FBXL6	ILMN_1799389	Up-positive	0.0012	1.2e-35
DDX39	ILMN_1747303	Up-positive	0.0023	1.3e-35
FEN1	ILMN_2160929	Up-positive	0.0017	2.4e-35
CNIH2	ILMN_1698733	Up-positive	2.1e-05	3.5e-35
CENPM	ILMN_1668814	Up-positive	0.0012	3.7e-35
TK1	ILMN_1806037	Up-positive	0.0018	7.5e-35
CDCA2	ILMN_1660654	Up-positive	0.00056	8.1e-35
C17ORF41	ILMN_1686835	Up-positive	0.0011	1.6e-34
ORC6L	ILMN_1731070	Up-positive	0.0013	1.6e-34
SAMD1	ILMN_1658821	Up-positive	0.0012	3.4e-34
LRRC45	ILMN_2275803	Up-positive	0.0005	7.6e-34
TMEM97	ILMN_1710962	Up-positive	0.0033	1.1e-33
GTSE1	ILMN_1771039	Up-positive	6e-06	1.5e-33
PA2G4	ILMN_1728984	Up-positive	0.00034	2e-33
DEPDC1B	ILMN_2103685	Up-positive	0.0011	4.7e-33
TOMM40	ILMN_1683475	Up-positive	0.0032	6.7e-33
ZWINT	ILMN_2362549	Up-positive	0.00047	2.2e-32
DTL	ILMN_1779711	Up-positive	0.00023	2.6e-32
C20ORF20	ILMN_1790136	Up-positive	7.1e-06	5.4e-32
CDCA4	ILMN_1684045	Up-positive	0.00015	6.6e-32
FAM83H	ILMN_1751328	Up-positive	0.0017	6.8e-32
MND1	ILMN_2148796	Up-positive	0.0011	9.1e-32
ADCK5	ILMN_1761309	Up-positive	0.0015	1.7e-31
MASTL	ILMN_1682336	Up-positive	0.0027	2.6e-31
SMC4	ILMN_2330861	Up-positive	0.0017	3.4e-31
GPR172A	ILMN_2041577	Up-positive	0.00012	5.2e-31
CDC25C	ILMN_2294431	Up-positive	0.0022	5.5e-31
PPP1CA	ILMN_2377980	Up-positive	0.00059	1.1e-30
CKAP5	ILMN_1748770	Up-positive	0.0039	1.6e-30
HELLS	ILMN_2202423	Up-positive	0.0032	2e-30
RAD21	ILMN_1748578	Up-positive	2.1e-06	2.2e-30
FAM83D	ILMN_1781943	Up-positive	4.9e-05	2.2e-30
SHMT2	ILMN_1661264	Up-positive	0.0012	4.2e-29
ATP2A2	ILMN_1815666	Up-positive	0.0011	5.1e-29
TRAPPC9	ILMN_1711368	Up-positive	0.00013	9.8e-29
CENPM	ILMN_2368721	Up-positive	0.0013	1.9e-28
NDC80	ILMN_1664511	Up-positive	0.0041	2e-28
TMEM189	ILMN_2162989	Up-positive	0.0014	5.4e-28
LOC391811	ILMN_1746252	Up-positive	0.0028	8.4e-28
STIP1	ILMN_1789510	Up-positive	0.0015	2.1e-27
DPP3	ILMN_1700822	Up-positive	0.003	2.2e-27
NUSAP1	ILMN_2409298	Up-positive	0.004	2.5e-27
FBXO5	ILMN_1710676	Up-positive	2.4e-06	6.4e-27
KIAA0101	ILMN_2285996	Up-positive	0.0011	1.7e-26
UBE2M	ILMN_1701331	Up-positive	0.0012	2.9e-26
LOC731314	ILMN_1785756	Up-positive	0.00041	5.6e-26
TRAF2	ILMN_1691487	Up-positive	0.00077	1.7e-25
YTHDF1	ILMN_1753885	Up-positive	7.4e-05	3.2e-25
IPO9	ILMN_1723117	Up-positive	4.5e-07	6.5e-25
MND1	ILMN_1671906	Up-positive	0.0029	9.4e-25
STMN1	ILMN_1657796	Up-positive	0.0017	5.7e-24
LMNB2	ILMN_1708101	Up-positive	0.00019	7.6e-24
HSP90AB1	ILMN_1673711	Up-positive	0.00039	1.1e-23
LOC647000	ILMN_1704750	Up-positive	0.0009	1.3e-23
KIAA1688	ILMN_1784436	Up-positive	0.0003	3.3e-23
ADRM1	ILMN_1760143	Up-positive	0.00057	5.8e-23
GMEB2	ILMN_1683204	Up-positive	0.0022	9.4e-23
SAPS1	ILMN_1794085	Up-positive	0.002	9.7e-23
LIN9	ILMN_2137084	Up-positive	0.0034	1.2e-22
ZNF707	ILMN_1782021	Up-positive	0.0017	1.5e-22
BYSL	ILMN_1682792	Up-positive	0.00041	5.2e-22
NOL5A	ILMN_1787628	Up-positive	0.00053	6e-22
CENPL	ILMN_1742779	Up-positive	4.3e-05	6.3e-22
HIST1H4C	ILMN_2075334	Up-positive	5.5e-06	7.5e-22
ATP6V0C	ILMN_1789005	Up-positive	0.00095	1e-21
GPS1	ILMN_2309228	Up-positive	6e-05	1.1e-21
CTPS	ILMN_1783285	Up-positive	0.0022	1.4e-21
CCNE1	ILMN_1795852	Up-positive	0.004	3.4e-21
SQLE	ILMN_2041293	Up-positive	0.00045	1.1e-20
RRM1	ILMN_1771593	Up-positive	0.003	1.6e-20
SLC38A10	ILMN_1759743	Up-positive	0.00032	2.8e-20
VIL2	ILMN_1795937	Up-positive	0.0039	3.3e-20
GDI1	ILMN_1734153	Up-positive	0.0036	3.9e-20
HS.508682	ILMN_1821517	Up-positive	0.00058	4.3e-20
NUF2	ILMN_1658695	Up-positive	0.0019	8e-20
KLC2	ILMN_1779064	Up-positive	0.0029	9.1e-20
SMG7	ILMN_1706553	Up-positive	6.8e-05	1.2e-19
GNAS	ILMN_1769191	Up-positive	0.0015	1.7e-19
TCL1B	ILMN_2382309	Up-positive	0.0014	2.4e-19
RPP21	ILMN_2186597	Up-positive	0.0029	2.7e-19
MRPL12	ILMN_1699603	Up-positive	0.0028	3.2e-19
SLC25A10	ILMN_1804090	Up-positive	0.0037	4.1e-19
C17ORF28	ILMN_1654013	Up-positive	0.0038	9.1e-19
NKIRAS2	ILMN_1653404	Up-positive	0.0031	2.1e-18
TMEM132A	ILMN_2317923	Up-positive	0.0017	2.6e-18
RC3H2	ILMN_1710738	Up-positive	0.0027	2.8e-18
TMPO	ILMN_1677747	Up-positive	0.0002	3.2e-18
GSK3B	ILMN_1779376	Up-positive	0.00031	5e-18
ABCF1	ILMN_1763875	Up-positive	0.002	1.1e-17
C20ORF94	ILMN_1715625	Up-positive	0.00076	1.6e-17
GPS1	ILMN_1795876	Up-positive	0.0032	1.6e-17
PLXNA3	ILMN_1719972	Up-positive	9.6e-05	2.1e-17
TMC6	ILMN_1794677	Up-positive	7e-05	3.6e-17
RBM39	ILMN_2411963	Up-positive	9.6e-05	3.8e-17
LSG1	ILMN_1705746	Up-positive	0.00086	4.2e-17
SNRPA1	ILMN_1715179	Up-positive	0.0028	4.9e-17
CDS1	ILMN_1801476	Up-positive	0.002	2.8e-16
CBX3	ILMN_1790625	Up-positive	0.0041	3.6e-16
HSP90AA1	ILMN_2373515	Up-positive	0.0029	4.4e-16
TBCD	ILMN_1673376	Up-positive	0.0032	6.5e-16
NR2C2	ILMN_1724479	Up-positive	0.0024	7e-16
UBE2D2	ILMN_1677756	Up-positive	0.00052	1.2e-15
PAICS	ILMN_1773760	Up-positive	0.003	1.9e-15
HMGA1	ILMN_2311537	Up-positive	0.00025	2.4e-15
HS.374257	ILMN_1860638	Up-positive	0.00063	4.9e-15
VAPB	ILMN_1678459	Up-positive	0.0018	1.4e-14
THOP1	ILMN_1726659	Up-positive	0.0024	1.5e-14
DBNDD1	ILMN_1757631	Up-positive	0.0012	1.7e-14
GAPDH	ILMN_1802252	Up-positive	0.001	2.4e-14
PRR7	ILMN_1677509	Up-positive	0.0025	3.1e-14
FAM110A	ILMN_2323944	Up-positive	0.0022	5.2e-14
PANX2	ILMN_1694810	Up-positive	0.0025	6.2e-14
GNL3L	ILMN_1708414	Up-positive	7.8e-05	9.6e-14
WDR68	ILMN_1682264	Up-positive	0.0013	1e-13
CBX5	ILMN_1813028	Up-positive	0.00098	1.1e-13
DRAP1	ILMN_2112301	Up-positive	0.0037	1.3e-13
MARK2	ILMN_1736747	Up-positive	0.0033	1.6e-13
WDR24	ILMN_1761442	Up-positive	0.00036	1.9e-13
RAB1B	ILMN_1664030	Up-positive	6.6e-05	2.3e-13
MCRS1	ILMN_1784227	Up-positive	6.6e-05	2.5e-13
AP2S1	ILMN_1809957	Up-positive	0.00077	3.3e-13
TMEM184A	ILMN_1815937	Up-positive	0.00029	3.8e-13
LASS6	ILMN_1767662	Up-positive	0.00036	5.4e-13
PTOV1	ILMN_1700109	Up-positive	0.0001	5.9e-13
CSNK1D	ILMN_1720708	Up-positive	0.0033	7.5e-13
SNRPC	ILMN_2086064	Up-positive	0.0029	9.9e-13
GMCL1	ILMN_2194627	Up-positive	7.2e-06	1.3e-12
LOC732450	ILMN_1724017	Up-positive	0.0005	1.4e-12
PRPF40A	ILMN_1659854	Up-positive	4.1e-06	1.8e-12
ZNF341	ILMN_2043728	Up-positive	0.00099	2.1e-12
JUP	ILMN_2366864	Up-positive	0.0016	2.6e-12
MARK2	ILMN_2413572	Up-positive	0.0041	3.9e-12
NUCKS1	ILMN_1680692	Up-positive	0.001	4.1e-12
EPN1	ILMN_1772981	Up-positive	0.0017	8.2e-12
C9ORF86	ILMN_1760628	Up-positive	0.001	1.3e-11
ANKRD36	ILMN_2280568	Up-positive	0.0034	2.2e-11
C20ORF55	ILMN_1782095	Up-positive	0.0011	3.2e-11
ARID4B	ILMN_2269564	Up-positive	0.0011	4.4e-11
STRN4	ILMN_1696190	Up-positive	0.00033	5.3e-11
MACROD1	ILMN_1740960	Up-positive	0.003	5.9e-11
ZNF787	ILMN_1791388	Up-positive	0.0012	9.6e-11
UBE2F	ILMN_2164242	Up-positive	0.0036	1.2e-10
ICK	ILMN_1706154	Up-positive	0.0023	1.2e-10
HEATR2	ILMN_1732537	Up-positive	0.0014	2.1e-10
ANKRD36	ILMN_2382431	Up-positive	0.0011	2.3e-10
SDHC	ILMN_2323366	Up-positive	0.0002	4.1e-10
CSNK2A1P	ILMN_1746375	Up-positive	0.0038	4.7e-10
LSR	ILMN_1749396	Up-positive	0.0016	4.8e-10
CFL1	ILMN_1705617	Up-positive	0.00044	8.9e-10
PPP2R1A	ILMN_1810467	Up-positive	0.0018	9.2e-10
NFATC2IP	ILMN_1725441	Up-positive	0.00071	9.5e-10
UHMK1	ILMN_2096012	Up-positive	0.00025	1.1e-09
EHMT2	ILMN_1751081	Up-positive	0.00079	1.6e-09
HIT-40	ILMN_1659265	Up-positive	0.0019	1.7e-09
ANKRD36B	ILMN_1780806	Up-positive	0.0026	1.9e-09
YY1	ILMN_1770892	Up-positive	0.00012	2.2e-09
LOC652726	ILMN_1667932	Up-positive	0.0018	3.9e-09
TBCE	ILMN_1725183	Up-positive	0.0016	4.9e-09
FIBP	ILMN_2411139	Up-positive	0.0041	5.4e-09
MICALL2	ILMN_1712291	Up-positive	0.0014	5.9e-09
ZBTB9	ILMN_1688853	Up-positive	0.002	6.9e-09
SPDEF	ILMN_2161330	Up-positive	0.00041	8.6e-09
LOC649679	ILMN_1676036	Up-positive	0.00075	1.1e-08
ZMIZ2	ILMN_1760718	Up-positive	0.0035	2.2e-08
ZFP91	ILMN_1703053	Up-positive	0.00073	2.4e-08
DCUN1D2	ILMN_1692706	Up-positive	2.2e-05	2.9e-08
DCTN1	ILMN_1793563	Up-positive	0.0029	3.1e-08
ADAM8	ILMN_1708348	Up-positive	0.0028	4.3e-08
CSNK1D	ILMN_2286870	Up-positive	0.00068	5.6e-08
VISA	ILMN_2131493	Up-positive	0.0032	6.7e-08
TGFBRAP1	ILMN_1696870	Up-positive	0.0012	8.4e-08
IRF7	ILMN_1798181	Up-positive	0.002	9.2e-08
ZNF544	ILMN_1797903	Up-positive	0.0032	1.8e-07
N4BP3	ILMN_1678531	Up-positive	0.00031	2e-07
PHF19	ILMN_1745420	Up-positive	0.0012	2.1e-07
CEP350	ILMN_1742400	Up-positive	0.00037	2.6e-07
GMCL1	ILMN_1670532	Up-positive	0.0016	4.5e-07
SRFBP1	ILMN_1721024	Up-positive	0.00032	4.7e-07
ARHGDIA	ILMN_1734742	Up-positive	0.0014	1e-06
USP46	ILMN_1724410	Up-positive	0.0004	1.2e-06
AKT1	ILMN_2410909	Up-positive	0.00063	1.4e-06
LOC648509	ILMN_1696469	Up-positive	6.7e-05	1.6e-06
GARS	ILMN_1771026	Up-positive	0.0024	1.7e-06
DDX49	ILMN_1762225	Up-positive	0.0029	2.1e-06
LOC648526	ILMN_1711087	Up-positive	0.003	3.8e-06
C20ORF24	ILMN_1679195	Up-positive	0.0021	4e-06
CDA	ILMN_1714592	Up-positive	0.0037	7.2e-06
ADIPOR1	ILMN_1688322	Up-positive	0.0029	1.6e-05
APOE	ILMN_1740938	Up-positive	0.0019	2.3e-05
LYCAT	ILMN_1708081	Up-positive	0.00076	4.3e-05
ISG15	ILMN_2054019	Up-positive	0.0037	5.1e-05
SMC4	ILMN_2251804	Up-positive	0.0031	7e-05
TTYH3	ILMN_1692731	Up-positive	0.0027	8.3e-05
SF3A2	ILMN_1754220	Up-positive	0.0033	0.00018
S100P	ILMN_1801216	Up-positive	2.1e-05	0.00059
LOC728518	ILMN_1681760	Up-positive	0.0018	0.00089
LOC642255	ILMN_1679371	Up-positive	0.0011	0.0011
POLM	ILMN_1716973	Up-positive	0.0033	0.0031
LOC650005	ILMN_1757275	Up-positive	0.0002	0.004
COL22A1	ILMN_1784532	Up-positive	0.00054	0.0084
DYRK2	ILMN_1794588	Up-positive	6.3e-05	0.034
JARID1B	ILMN_1755727	Up-positive	0.002	0.035
VWA1	ILMN_1660554	Up-positive	0.0015	0.65
HS.545730	ILMN_1898104	Up-positive	0.001	0.98
PLSCR4	ILMN_1757338	Down-negative	3.1e-05	5e-49
GSN	ILMN_1801043	Down-negative	0.00038	2.4e-48
OGN	ILMN_2387105	Down-negative	0.0002	2.2e-43
MAMDC2	ILMN_1679391	Down-negative	0.004	2.6e-43
DIXDC1	ILMN_1736704	Down-negative	0.00012	1.4e-41
CH25H	ILMN_1741021	Down-negative	0.00059	3.1e-40
C21ORF34	ILMN_1702226	Down-negative	0.00039	1.2e-39
CDC14B	ILMN_2379560	Down-negative	0.0001	8.7e-38
SPRY2	ILMN_2089329	Down-negative	0.0016	1.2e-36
ANKRD35	ILMN_1798006	Down-negative	0.00026	6.5e-36
EMP1	ILMN_1801616	Down-negative	0.00019	2.4e-35
PROS1	ILMN_1671928	Down-negative	0.004	2.5e-35
TSPAN7	ILMN_1809291	Down-negative	0.0025	3.3e-35
CXCL12	ILMN_1791447	Down-negative	0.00044	9.6e-35
P2RY5	ILMN_1786429	Down-negative	0.0031	1.4e-34
C21ORF34	ILMN_1690703	Down-negative	0.0023	1.5e-34
DCN	ILMN_1683194	Down-negative	0.0013	2.2e-34
CDO1	ILMN_1753931	Down-negative	0.0016	3e-34
PDGFRL	ILMN_1680339	Down-negative	0.00019	7.3e-34
OMD	ILMN_1749846	Down-negative	0.0001	8.2e-34
ID1	ILMN_1664861	Down-negative	0.00017	1.3e-33
RNASE4	ILMN_2408572	Down-negative	2.4e-05	8.1e-33
SNCA	ILMN_1701933	Down-negative	0.0038	1.2e-31
RNASE4	ILMN_1776602	Down-negative	0.00033	2.8e-31
DTWD1	ILMN_1740861	Down-negative	0.003	2.9e-31
INPP1	ILMN_1667239	Down-negative	0.00061	3.2e-31
TCEAL2	ILMN_1765310	Down-negative	0.00051	4.2e-31
FLRT2	ILMN_1769615	Down-negative	0.0012	1.2e-29
THYN1	ILMN_2357361	Down-negative	0.0017	7.2e-29
MSRA	ILMN_2228180	Down-negative	0.0003	1.3e-28
THYN1	ILMN_2334042	Down-negative	0.00021	5.7e-28
CRTAP	ILMN_1665235	Down-negative	0.0019	4.3e-27
GPR177	ILMN_2399769	Down-negative	0.00049	7.3e-27
IGFBP6	ILMN_1669362	Down-negative	2.9e-06	9.9e-27
CWF19L2	ILMN_1668498	Down-negative	4.2e-06	2.1e-26
AQP1	ILMN_1681103	Down-negative	0.0011	2.3e-26
MGC87042	ILMN_1663575	Down-negative	0.0035	5.8e-26
STEAP1	ILMN_1733094	Down-negative	0.0026	6.4e-26
C7ORF23	ILMN_1751143	Down-negative	0.0033	1.1e-25
REXO2	ILMN_1749009	Down-negative	0.002	1.2e-25
TUBB6	ILMN_1702636	Down-negative	0.0034	1.7e-25
GPR177	ILMN_1671260	Down-negative	9.7e-08	1.7e-25
CDC14B	ILMN_1687074	Down-negative	0.00026	4.8e-25
CD59	ILMN_1724789	Down-negative	0.0012	1.1e-24
TRIM29	ILMN_1657766	Down-negative	0.00055	4e-24
KIT	ILMN_1790160	Down-negative	0.0015	6.5e-24
CREB5	ILMN_1731714	Down-negative	0.0032	8.4e-24
FNDC4	ILMN_1663032	Down-negative	0.0003	1.7e-23
GPR177	ILMN_2283325	Down-negative	6.3e-05	6e-23
PDE1A	ILMN_1778924	Down-negative	0.0018	8.3e-23
ADAMTS5	ILMN_1681886	Down-negative	0.0028	9.5e-23
RNASE4	ILMN_2294978	Down-negative	0.00016	2e-22
LEPR	ILMN_1731966	Down-negative	0.0033	7.4e-22
GUCY1A3	ILMN_2131177	Down-negative	0.0038	7.5e-22
GPR177	ILMN_1660549	Down-negative	0.0004	2.5e-21
HNMT	ILMN_2284744	Down-negative	0.00043	3.4e-21
POLR3GL	ILMN_1760667	Down-negative	0.00016	4.7e-21
HBP1	ILMN_1685415	Down-negative	0.0042	9.3e-21
CD302	ILMN_1716797	Down-negative	0.0021	1.1e-20
UBL3	ILMN_1810729	Down-negative	0.0032	1.2e-20
SC5DL	ILMN_1677607	Down-negative	0.00054	1.5e-20
C1QTNF7	ILMN_1662935	Down-negative	0.00081	3.3e-20
GALNTL2	ILMN_1813104	Down-negative	0.0012	4.1e-20
LRRN3	ILMN_2048591	Down-negative	0.00092	8.9e-20
SAMD5	ILMN_1755215	Down-negative	0.0007	1.1e-19
LOC643870	ILMN_1782611	Down-negative	0.00096	1.2e-19
SEPP1	ILMN_1785071	Down-negative	0.00092	3e-19
LOC652377	ILMN_1808122	Down-negative	0.0012	5.6e-19
PTGS2	ILMN_2054297	Down-negative	0.0031	1e-18
BBOX1	ILMN_1734929	Down-negative	0.00085	1.1e-18
DNASE1L3	ILMN_2049184	Down-negative	0.0036	1.8e-18
RPL26	ILMN_1731546	Down-negative	0.00026	1.9e-18
JMJD1C	ILMN_1764970	Down-negative	0.00018	3.7e-18
C1RL	ILMN_1733288	Down-negative	0.0014	4e-18
D4S234E	ILMN_1772627	Down-negative	0.00095	4.3e-18
TXNIP	ILMN_1697448	Down-negative	0.0034	1.9e-17
SOSTDC1	ILMN_1715463	Down-negative	0.0023	2.1e-17
FAM119B	ILMN_1723846	Down-negative	0.0018	6.2e-17
HOXA9	ILMN_1739582	Down-negative	0.0015	6.3e-17
PPAP2A	ILMN_1676296	Down-negative	0.0019	3.1e-16
PRKCA	ILMN_1771800	Down-negative	0.0023	4.7e-16
ZFPM2	ILMN_1814077	Down-negative	0.00079	8e-16
PGCP	ILMN_1713031	Down-negative	0.0014	1.2e-15
HBP1	ILMN_2160764	Down-negative	0.00052	1.2e-15
ACAT1	ILMN_1800008	Down-negative	0.001	2.1e-15
HOXA2	ILMN_1799836	Down-negative	0.00058	5.2e-15
LETMD1	ILMN_1782743	Down-negative	0.0024	8.8e-15
LEPREL1	ILMN_1657373	Down-negative	0.0019	1.2e-14
GTF2IRD2P	ILMN_1746403	Down-negative	0.0025	2.2e-14
BNIP3L	ILMN_1718961	Down-negative	0.0035	3.1e-14
APOD	ILMN_1780170	Down-negative	0.0019	3.1e-14
P2RY12	ILMN_2320164	Down-negative	0.004	4.2e-14
ADRB2	ILMN_1695590	Down-negative	0.0029	6e-14
RAB9A	ILMN_1750409	Down-negative	0.0029	7e-14
IL17B	ILMN_1766707	Down-negative	0.0018	1.6e-13
HS.276860	ILMN_1821176	Down-negative	6.5e-05	2e-13
PGCP	ILMN_2058795	Down-negative	0.0022	3.5e-13
LRFN5	ILMN_2139125	Down-negative	0.0041	5.1e-13
ADRA2A	ILMN_1659371	Down-negative	0.00086	1e-12
2015-09-10	ILMN_2343757	Down-negative	0.0018	1.6e-12
SKAP2	ILMN_1657129	Down-negative	0.0018	7.1e-12
ROPN1B	ILMN_1781758	Down-negative	0.0018	8.1e-12
AHNAK	ILMN_1714567	Down-negative	0.0017	1.1e-11
ACO1	ILMN_1750800	Down-negative	0.0015	1.2e-11
PTHLH	ILMN_2314169	Down-negative	0.00069	1.9e-11
WDR91	ILMN_1652223	Down-negative	0.0031	2.2e-11
PPARGC1A	ILMN_1750062	Down-negative	0.00031	2.7e-11
CLEC10A	ILMN_2415303	Down-negative	0.00056	3.2e-11
HABP4	ILMN_1792384	Down-negative	0.0024	3.4e-11
PTGS2	ILMN_1677511	Down-negative	0.00015	5.3e-11
CLDN8	ILMN_2072568	Down-negative	0.0022	5.7e-11
LOC131873	ILMN_1815679	Down-negative	1.7e-05	6.4e-11
N4BP2L1	ILMN_1799487	Down-negative	0.0017	7.7e-11
ACSL5	ILMN_2370882	Down-negative	0.00073	1e-10
SMYD1	ILMN_1696054	Down-negative	0.003	1.2e-10
N4BP2L1	ILMN_2344650	Down-negative	0.0019	1.3e-10
GABARAPL1	ILMN_2151281	Down-negative	0.00076	1.4e-10
RNF39	ILMN_1730223	Down-negative	0.0025	1.4e-10
HDC	ILMN_1792323	Down-negative	0.00053	2.3e-10
C7ORF63	ILMN_1790315	Down-negative	0.0005	6.7e-10
S100A6	ILMN_1713636	Down-negative	0.00088	8.8e-10
RBPMS	ILMN_1728218	Down-negative	0.0021	9.9e-10
LAMC2	ILMN_1653824	Down-negative	0.00075	1.1e-09
CA4	ILMN_1695157	Down-negative	0.00016	1.8e-09
DDIT4L	ILMN_1696537	Down-negative	0.004	2.3e-09
MAOA	ILMN_1663640	Down-negative	6e-05	2.6e-09
TESC	ILMN_1750181	Down-negative	0.00013	2.8e-09
MYBPC1	ILMN_1752075	Down-negative	0.00026	5e-09
APPL2	ILMN_1765076	Down-negative	0.0031	5.2e-09
HABP4	ILMN_2107991	Down-negative	0.0012	6.8e-09
KCNIP1	ILMN_1744387	Down-negative	0.0016	8.9e-09
STAT5A	ILMN_1753547	Down-negative	0.00015	1.1e-08
SMAD4	ILMN_1741477	Down-negative	0.00097	1.4e-08
TRIM4	ILMN_2323385	Down-negative	9.6e-05	2.3e-08
TMEM218	ILMN_2395856	Down-negative	3e-05	2.5e-08
ARRDC4	ILMN_1660544	Down-negative	0.00034	4.1e-08
STAB2	ILMN_1677497	Down-negative	0.004	5.7e-08
PRKAG2	ILMN_1749419	Down-negative	0.0027	2.7e-07
GSTM3	ILMN_1736184	Down-negative	0.0023	2.9e-07
KRT16	ILMN_2228162	Down-negative	0.0026	7.2e-07
BBS2	ILMN_2230035	Down-negative	0.00052	1.5e-06
ZNF471	ILMN_2191720	Down-negative	0.0036	3.1e-06
USHBP1	ILMN_1693274	Down-negative	0.0017	8.2e-06
ITM2A	ILMN_2076602	Down-negative	0.0031	1.3e-05
DNAJC18	ILMN_1688730	Down-negative	0.0032	2.2e-05
PMPCB	ILMN_1728660	Down-negative	0.00017	3.5e-05
NCOA1	ILMN_1669033	Down-negative	0.0027	4e-05
DNAJC27	ILMN_1810436	Down-negative	0.003	4.1e-05
OSBPL1A	ILMN_1773063	Down-negative	0.00043	0.00018
ADHFE1	ILMN_1702858	Down-negative	0.0025	0.00023
AZI2	ILMN_1733680	Down-negative	0.00052	0.00024
RP2	ILMN_1659255	Down-negative	0.00024	0.00043
FAM20A	ILMN_1812091	Down-negative	0.0032	0.00047
C11ORF54	ILMN_1664738	Down-negative	0.0022	0.0009
STAT5B	ILMN_1684034	Down-negative	0.0037	0.0012
BANK1	ILMN_1661646	Down-negative	0.0019	0.0032
RASGRP2	ILMN_2375319	Down-negative	0.0027	0.004
HS.570759	ILMN_1873624	Down-negative	0.00028	0.0074
ABLIM3	ILMN_1656940	Down-negative	0.0019	0.0079
KCTD9	ILMN_1653612	Down-negative	0.0041	0.014
HS.560987	ILMN_1834324	Down-negative	0.001	0.018
F8	ILMN_1675083	Down-negative	0.0001	0.033
HS.539623	ILMN_1878446	Down-negative	0.0013	0.037
FLJ41170	ILMN_1722632	Down-negative	0.00092	0.1
HS.575024	ILMN_1906482	Down-negative	0.0019	0.15
COQ10A	ILMN_1666364	Down-negative	0.0039	0.33
LOC401052	ILMN_1791423	Down-negative	0.0031	0.34
SGCB	ILMN_2194467	Down-negative	0.003	0.34
C17ORF76	ILMN_2221784	Down-negative	0.0038	0.57
MIZF	ILMN_1776480	Down-negative	0.0039	0.6
C10ORF116	ILMN_1680110	Down-negative	0.0015	0.61
UBXN4	ILMN_1781097	Down-negative	0.00035	0.61
LOC402483	ILMN_1699131	Down-negative	0.0026	0.7
GUCY2D	ILMN_1795842	Down-negative	0.0027	0.71
HS.148294	ILMN_1821442	Down-negative	0.0011	0.76
HS.117266	ILMN_1868576	Down-negative	0.0032	0.83
HS.571223	ILMN_1849794	Down-negative	0.0037	0.95
LOC646990	ILMN_1710458	Down-negative	0.003	0.96
TMEM136	ILMN_1815346	Up-negative	0.0012	1.8e-15
ARF4	ILMN_1723884	Up-negative	0.0018	6.4e-15
C11ORF60	ILMN_1677080	Up-negative	0.00035	4.1e-12
TTC12	ILMN_2183784	Up-negative	0.0011	9.3e-12
SERPINB1	ILMN_1679133	Up-negative	0.0041	1.2e-11
ATP6V0E1	ILMN_1715635	Up-negative	0.0012	2.2e-11
TAF12	ILMN_1653367	Up-negative	0.0011	3.9e-11
FBXO4	ILMN_1656691	Up-negative	0.0022	5.7e-11
MGAT2	ILMN_2346831	Up-negative	0.00019	6.9e-11
RLN2	ILMN_1748529	Up-negative	2.4e-05	2e-08
NAT1	ILMN_1688071	Up-negative	0.0034	9e-08
SNUPN	ILMN_2364535	Up-negative	0.0024	2.5e-07
TP53AP1	ILMN_1658469	Up-negative	0.00019	7.5e-07
ZNF655	ILMN_2396292	Up-negative	0.0033	3.7e-06
SPA17	ILMN_1678423	Up-negative	0.00056	3.8e-06
PREX1	ILMN_1777342	Up-negative	0.0021	5.5e-06
LOC651575	ILMN_1709287	Up-negative	0.0011	1.1e-05
APOBEC3F	ILMN_2296950	Up-negative	0.0015	1.5e-05
CENPP	ILMN_1748241	Up-negative	0.0039	3.1e-05
SUSD3	ILMN_1785570	Up-negative	7.7e-05	3.6e-05
C2ORF79	ILMN_1692707	Up-negative	0.004	5.3e-05
C9ORF116	ILMN_2329569	Up-negative	0.00038	0.00011
DYNLRB2	ILMN_1697317	Up-negative	0.0035	0.00012
FGD3	ILMN_1772686	Up-negative	0.00081	0.00043
C17ORF97	ILMN_1713803	Up-negative	0.0017	0.0014
NUDT18	ILMN_1787885	Up-negative	0.0018	0.0023
RLN2	ILMN_1744887	Up-negative	0.0013	0.0026
C9ORF10OS	ILMN_1750969	Up-negative	0.0018	0.0086
KCNQ1	ILMN_1656079	Up-negative	0.004	0.12
CD2BP2	ILMN_1796244	Up-negative	0.0033	0.26
CELSR2	ILMN_1711208	Up-negative	0.0036	0.58
RAB30	ILMN_2214355	Up-negative	0.0039	0.8
SIAH2	ILMN_1801313	Up-negative	0.0027	0.87
RAB3IP	ILMN_2291619	Down-positive	0.00068	2.2e-24
DDEF2	ILMN_1757237	Down-positive	0.002	1.8e-17
POLS	ILMN_1756793	Down-positive	0.0016	1e-16
PRPF4B	ILMN_1736021	Down-positive	0.00011	3.9e-14
RAD51	ILMN_2363027	Down-positive	0.0028	2.6e-13
HS.576072	ILMN_1916457	Down-positive	0.00096	1.2e-12
FLJ10213	ILMN_2186877	Down-positive	0.0024	7.1e-12
HS.412918	ILMN_1873540	Down-positive	4.3e-06	1.6e-11
VPS41	ILMN_2383107	Down-positive	0.0039	1.7e-11
ATXN2	ILMN_1743829	Down-positive	0.00095	1.9e-11
PRO0628	ILMN_2213834	Down-positive	0.004	2.3e-11
DCLRE1C	ILMN_2321931	Down-positive	0.0009	6.2e-11
LOC728653	ILMN_1824898	Down-positive	0.0013	1.7e-10
HS.158923	ILMN_1818617	Down-positive	0.0037	3.5e-10
SSBP3	ILMN_2361163	Down-positive	0.0022	8.7e-10
LOC728888	ILMN_1768311	Down-positive	0.0031	9.2e-10
AFG3L1	ILMN_1705447	Down-positive	0.00099	1e-09
HS.542994	ILMN_1898423	Down-positive	1.3e-05	1.6e-09
GSDMB	ILMN_2347193	Down-positive	0.002	1.6e-09
LILRB3	ILMN_2406132	Down-positive	0.002	4.2e-09
ITIH5	ILMN_2235707	Down-positive	0.0012	4.4e-09
KIAA1618	ILMN_1731203	Down-positive	0.00025	4.6e-09
SHCBP1	ILMN_2182482	Down-positive	0.00042	5.2e-09
HS.384605	ILMN_1915553	Down-positive	0.0039	5.9e-09
PCDHB19P	ILMN_1690237	Down-positive	0.0011	6.5e-09
LOC158301	ILMN_1767263	Down-positive	0.0004	9.9e-09
DENR	ILMN_2168952	Down-positive	0.0016	1e-08
LSDP5	ILMN_2209993	Down-positive	0.00071	1.1e-08
SLC16A12	ILMN_2180929	Down-positive	0.0036	2.2e-08
GSDMB	ILMN_1666206	Down-positive	0.0039	3.2e-08
PNPT1	ILMN_2051408	Down-positive	0.00069	3.3e-08
ALS2CR14	ILMN_1787314	Down-positive	0.0041	3.3e-08
LOC645895	ILMN_1711156	Down-positive	0.00047	4.6e-08
HS.569948	ILMN_1821887	Down-positive	0.00027	5.2e-08
FAM38A	ILMN_1752249	Down-positive	0.00018	6e-08
ZNF786	ILMN_1713706	Down-positive	0.0031	6.4e-08
GABPB2	ILMN_2161007	Down-positive	0.00039	6.6e-08
GJC1	ILMN_2397484	Down-positive	0.0017	6.9e-08
CEP27	ILMN_1738482	Down-positive	0.0034	7.8e-08
FARSLB	ILMN_1765696	Down-positive	0.0023	8.3e-08
EIF5	ILMN_1786734	Down-positive	0.00029	9.9e-08
PDE4C	ILMN_1761277	Down-positive	0.0016	1.1e-07
FKTN	ILMN_2357386	Down-positive	0.0021	1.2e-07
IL18	ILMN_1778457	Down-positive	0.00074	1.3e-07
LOC644250	ILMN_1654320	Down-positive	0.00066	1.5e-07
LOC642947	ILMN_2049343	Down-positive	0.0025	1.6e-07
PLA2G2D	ILMN_2233050	Down-positive	0.00083	1.6e-07
PDCD7	ILMN_2148290	Down-positive	0.00055	2.7e-07
DTWD2	ILMN_2054554	Down-positive	0.00045	3.8e-07
AIRE	ILMN_2261519	Down-positive	0.00083	3.8e-07
LOC643882	ILMN_1746919	Down-positive	0.0011	4.7e-07
CREB1	ILMN_2334243	Down-positive	0.0015	5.6e-07
HS.458448	ILMN_1895548	Down-positive	0.0027	6.7e-07
ANKRD30B	ILMN_1730678	Down-positive	0.0014	6.8e-07
COPS7B	ILMN_1784785	Down-positive	0.00054	6.8e-07
CLASP1	ILMN_1700507	Down-positive	0.00077	9.7e-07
ZNF486	ILMN_1805668	Down-positive	0.0011	1.1e-06
RAXL1	ILMN_1653412	Down-positive	0.003	1.2e-06
LILRB1	ILMN_2316974	Down-positive	0.0014	1.4e-06
ZNF223	ILMN_1815578	Down-positive	0.002	1.9e-06
RUNDC2C	ILMN_1709164	Down-positive	0.00038	2.4e-06
BAGE3	ILMN_2069267	Down-positive	0.0012	3.3e-06
RAB9B	ILMN_1679092	Down-positive	0.0014	4.1e-06
LOC653829	ILMN_1743476	Down-positive	0.0036	4.2e-06
ICA1	ILMN_1694399	Down-positive	0.0013	5.5e-06
PTP4A2	ILMN_1688490	Down-positive	0.00062	6.1e-06
FLJ44124	ILMN_2230162	Down-positive	0.00091	6.2e-06
PIP5K2B	ILMN_1812105	Down-positive	0.00089	1e-05
LOC644642	ILMN_1812250	Down-positive	0.0023	1.5e-05
MAGT1	ILMN_1721349	Down-positive	0.00064	2e-05
GALNT3	ILMN_1671039	Down-positive	0.00053	2.1e-05
ZNF655	ILMN_1728528	Down-positive	0.0028	2.5e-05
PPA2	ILMN_2342455	Down-positive	0.0025	3.5e-05
CSF2RA	ILMN_2376458	Down-positive	0.0026	3.6e-05
RCP9	ILMN_2381537	Down-positive	0.00079	4.6e-05
PDSS2	ILMN_1662331	Down-positive	0.00044	5.5e-05
LOC653489	ILMN_1711073	Down-positive	0.0028	5.7e-05
C8ORF45	ILMN_2113738	Down-positive	0.0041	0.00011
MOSC1	ILMN_1799106	Down-positive	0.0012	0.00011
AHR	ILMN_1812640	Down-positive	0.004	0.00081
METT11D1	ILMN_2276811	Down-positive	0.002	0.0015
JAG2	ILMN_1764729	Down-positive	0.0021	0.0052
HS.574008	ILMN_1887618	Down-positive	0.0001	0.0055
FOXO3	ILMN_1681703	Down-positive	0.0017	0.012
HS.291069	ILMN_1828699	Down-positive	0.0017	0.021
SSH1	ILMN_1727671	Down-positive	4.7e-05	0.023
ZNF660	ILMN_1721849	Down-positive	0.0041	0.15
COL4A2	ILMN_1724994	Down-positive	0.0033	0.38
HS.177930	ILMN_1912304	Down-positive	0.0042	0.92

## Sheet: Functional annotation of G Up-positive
Annotation Cluster 1	Enrichment Score: 42.65046513843932
Category	Term	Count	%	PValue	Genes	List Total	Pop Hits	Pop Total	Fold Enrichment	Bonferroni	Benjamini	FDR
GOTERM_BP_FAT	GO:0022403~cell cycle phase	68	25.0923	3.07844e-48	ILMN_2357438, ILMN_1771224, ILMN_1730825, ILMN_1724407, ILMN_1714730, ILMN_1748578, ILMN_1726720, ILMN_1749829, ILMN_1658027, ILMN_1657796, ILMN_1712803, ILMN_1660654, ILMN_1788166, ILMN_2404906, ILMN_1710676, ILMN_1671906, ILMN_2362549, ILMN_1748770, ILMN_2202423, ILMN_1747016, ILMN_1785756, ILMN_2407619, ILMN_1683450, ILMN_1737728, ILMN_2355738, ILMN_1796949, ILMN_1786125, ILMN_1766658, ILMN_17…	225	414	13528	9.87551	4.71925e-45	4.71925e-45	5.1284e-45
GOTERM_BP_FAT	GO:0000279~M phase	62	22.8782	2.14909e-47	ILMN_2357438, ILMN_1771224, ILMN_1730825, ILMN_1724407, ILMN_1714730, ILMN_1748578, ILMN_1726720, ILMN_1749829, ILMN_1658027, ILMN_1657796, ILMN_1712803, ILMN_1660654, ILMN_1788166, ILMN_2404906, ILMN_1710676, ILMN_1671906, ILMN_2362549, ILMN_1748770, ILMN_2202423, ILMN_1747016, ILMN_1785756, ILMN_2407619, ILMN_1683450, ILMN_1737728, ILMN_2355738, ILMN_1796949, ILMN_1786125, ILMN_1766658, ILMN_17…	225	329	13528	11.3304	3.29456e-44	1.64728e-44	3.58019e-44
GOTERM_BP_FAT	GO:0007049~cell cycle	85	31.3653	4.78853e-47	ILMN_1730825, ILMN_1771224, ILMN_1714730, ILMN_1748578, ILMN_1749829, ILMN_1726720, ILMN_1712803, ILMN_2404906, ILMN_1748770, ILMN_2202423, ILMN_2137084, ILMN_1785756, ILMN_1683450, ILMN_2407619, ILMN_2355738, ILMN_1786125, ILMN_1779376, ILMN_1685916, ILMN_1753196, ILMN_2042771, ILMN_1742145, ILMN_1651237, ILMN_2344971, ILMN_1716400, ILMN_1673673, ILMN_1734827, ILMN_1673721, ILMN_1709484, ILMN_17…	225	776	13528	6.5858	7.34082e-44	2.44694e-44	7.97726e-44
GOTERM_BP_FAT	GO:0022402~cell cycle process	73	26.9373	1.2379e-44	ILMN_2357438, ILMN_1771224, ILMN_1730825, ILMN_1724407, ILMN_1714730, ILMN_1748578, ILMN_1726720, ILMN_1749829, ILMN_1658027, ILMN_1657796, ILMN_1712803, ILMN_1660654, ILMN_1788166, ILMN_2404906, ILMN_1710676, ILMN_1671906, ILMN_2362549, ILMN_1748770, ILMN_2202423, ILMN_1747016, ILMN_1785756, ILMN_2407619, ILMN_1683450, ILMN_1737728, ILMN_2355738, ILMN_1796949, ILMN_1779376, ILMN_1786125, ILMN_17…	225	565	13528	7.76829	1.8977e-41	4.74426e-42	2.06223e-41
GOTERM_BP_FAT	GO:0000280~nuclear division	52	19.1882	1.29455e-44	ILMN_2357438, ILMN_1771224, ILMN_1730825, ILMN_1714730, ILMN_1748578, ILMN_1726720, ILMN_1749829, ILMN_1712803, ILMN_1660654, ILMN_2404906, ILMN_1710676, ILMN_2362549, ILMN_1748770, ILMN_1747016, ILMN_2202423, ILMN_2407619, ILMN_1683450, ILMN_1737728, ILMN_2355738, ILMN_1796949, ILMN_1786125, ILMN_1685916, ILMN_1753196, ILMN_1766658, ILMN_2202948, ILMN_2042771, ILMN_1801939, ILMN_1711005, ILMN_23…	225	220	13528	14.2112	1.98455e-41	3.96909e-42	2.15661e-41
GOTERM_BP_FAT	GO:0007067~mitosis	52	19.1882	1.29455e-44	ILMN_2357438, ILMN_1771224, ILMN_1730825, ILMN_1714730, ILMN_1748578, ILMN_1726720, ILMN_1749829, ILMN_1712803, ILMN_1660654, ILMN_2404906, ILMN_1710676, ILMN_2362549, ILMN_1748770, ILMN_1747016, ILMN_2202423, ILMN_2407619, ILMN_1683450, ILMN_1737728, ILMN_2355738, ILMN_1796949, ILMN_1786125, ILMN_1685916, ILMN_1753196, ILMN_1766658, ILMN_2202948, ILMN_2042771, ILMN_1801939, ILMN_1711005, ILMN_23…	225	220	13528	14.2112	1.98455e-41	3.96909e-42	2.15661e-41
GOTERM_BP_FAT	GO:0000278~mitotic cell cycle	62	22.8782	3.35268e-44	ILMN_2357438, ILMN_1771224, ILMN_1730825, ILMN_1714730, ILMN_1748578, ILMN_1726720, ILMN_1749829, ILMN_1657796, ILMN_1712803, ILMN_1660654, ILMN_1788166, ILMN_2404906, ILMN_1710676, ILMN_2362549, ILMN_1748770, ILMN_2202423, ILMN_1747016, ILMN_2407619, ILMN_1683450, ILMN_1737728, ILMN_2355738, ILMN_1796949, ILMN_1786125, ILMN_1753196, ILMN_1766658, ILMN_1685916, ILMN_2202948, ILMN_2042771, ILMN_18…	225	370	13528	10.0749	5.13966e-41	8.5661e-42	5.58526e-41
GOTERM_BP_FAT	GO:0000087~M phase of mitotic cell cycle	52	19.1882	3.48068e-44	ILMN_2357438, ILMN_1771224, ILMN_1730825, ILMN_1714730, ILMN_1748578, ILMN_1726720, ILMN_1749829, ILMN_1712803, ILMN_1660654, ILMN_2404906, ILMN_1710676, ILMN_2362549, ILMN_1748770, ILMN_1747016, ILMN_2202423, ILMN_2407619, ILMN_1683450, ILMN_1737728, ILMN_2355738, ILMN_1796949, ILMN_1786125, ILMN_1685916, ILMN_1753196, ILMN_1766658, ILMN_2202948, ILMN_2042771, ILMN_1801939, ILMN_1711005, ILMN_23…	225	224	13528	13.9575	5.33589e-41	7.62269e-42	5.7985e-41
GOTERM_BP_FAT	GO:0048285~organelle fission	52	19.1882	1.16368e-43	ILMN_2357438, ILMN_1771224, ILMN_1730825, ILMN_1714730, ILMN_1748578, ILMN_1726720, ILMN_1749829, ILMN_1712803, ILMN_1660654, ILMN_2404906, ILMN_1710676, ILMN_2362549, ILMN_1748770, ILMN_1747016, ILMN_2202423, ILMN_2407619, ILMN_1683450, ILMN_1737728, ILMN_2355738, ILMN_1796949, ILMN_1786125, ILMN_1685916, ILMN_1753196, ILMN_1766658, ILMN_2202948, ILMN_2042771, ILMN_1801939, ILMN_1711005, ILMN_23…	225	229	13528	13.6527	1.78391e-40	2.22989e-41	1.93858e-40
SP_PIR_KEYWORDS	cell cycle	62	22.8782	3.77577e-42	ILMN_2357438, ILMN_1771224, ILMN_1730825, ILMN_1714730, ILMN_1748578, ILMN_1726720, ILMN_1749829, ILMN_1712803, ILMN_1660654, ILMN_2404906, ILMN_1710676, ILMN_1681503, ILMN_2362549, ILMN_1786065, ILMN_1748770, ILMN_2137084, ILMN_1747016, ILMN_2202423, ILMN_1785756, ILMN_1777233, ILMN_2407619, ILMN_1683450, ILMN_1737728, ILMN_2355738, ILMN_1786125, ILMN_1808591, ILMN_1753196, ILMN_1766658, ILMN_16…	268	461	19235	9.65269	1.08365e-39	1.08365e-39	5.01147e-39
SP_PIR_KEYWORDS	mitosis	43	15.8672	2.8457e-39	ILMN_1730825, ILMN_1771224, ILMN_1714730, ILMN_1748578, ILMN_1726720, ILMN_1712803, ILMN_1660654, ILMN_2404906, ILMN_1710676, ILMN_2362549, ILMN_1748770, ILMN_2202423, ILMN_1747016, ILMN_1737728, ILMN_1683450, ILMN_2407619, ILMN_2355738, ILMN_1786125, ILMN_1753196, ILMN_1685916, ILMN_2042771, ILMN_2202948, ILMN_1801939, ILMN_1711005, ILMN_2301083, ILMN_1814281, ILMN_1709294, ILMN_2349459, ILMN_17…	268	183	19235	16.8646	8.16716e-37	4.08358e-37	3.77702e-36
SP_PIR_KEYWORDS	cell division	48	17.7122	1.83875e-38	ILMN_1730825, ILMN_1771224, ILMN_1714730, ILMN_1748578, ILMN_1726720, ILMN_1712803, ILMN_1660654, ILMN_2404906, ILMN_1710676, ILMN_2362549, ILMN_1748770, ILMN_2202423, ILMN_1747016, ILMN_1683450, ILMN_1737728, ILMN_2407619, ILMN_2355738, ILMN_1786125, ILMN_1808591, ILMN_1753196, ILMN_1685916, ILMN_2042771, ILMN_2202948, ILMN_1801939, ILMN_1711005, ILMN_2301083, ILMN_1814281, ILMN_1709294, ILMN_23…	268	264	19235	13.0495	5.27721e-36	1.75907e-36	2.44052e-35
GOTERM_BP_FAT	GO:0051301~cell division	50	18.4502	1.98443e-35	ILMN_1771224, ILMN_1730825, ILMN_1714730, ILMN_1748578, ILMN_1726720, ILMN_1712803, ILMN_1660654, ILMN_2404906, ILMN_1710676, ILMN_2362549, ILMN_1748770, ILMN_1747016, ILMN_2202423, ILMN_2407619, ILMN_1683450, ILMN_1737728, ILMN_2355738, ILMN_1705617, ILMN_1786125, ILMN_1753196, ILMN_2042771, ILMN_2202948, ILMN_1801939, ILMN_1711005, ILMN_2301083, ILMN_1742145, ILMN_1814281, ILMN_1709294, ILMN_23…	225	295	13528	10.1906	3.04213e-32	3.38014e-33	3.30588e-32
Annotation Cluster 2	Enrichment Score: 21.079298838889304
Category	Term	Count	%	PValue	Genes	List Total	Pop Hits	Pop Total	Fold Enrichment	Bonferroni	Benjamini	FDR
GOTERM_BP_FAT	GO:0000278~mitotic cell cycle	62	22.8782	3.35268e-44	ILMN_2357438, ILMN_1771224, ILMN_1730825, ILMN_1714730, ILMN_1748578, ILMN_1726720, ILMN_1749829, ILMN_1657796, ILMN_1712803, ILMN_1660654, ILMN_1788166, ILMN_2404906, ILMN_1710676, ILMN_2362549, ILMN_1748770, ILMN_2202423, ILMN_1747016, ILMN_2407619, ILMN_1683450, ILMN_1737728, ILMN_2355738, ILMN_1796949, ILMN_1786125, ILMN_1753196, ILMN_1766658, ILMN_1685916, ILMN_2202948, ILMN_2042771, ILMN_18…	225	370	13528	10.0749	5.13966e-41	8.5661e-42	5.58526e-41
GOTERM_CC_FAT	GO:0015630~microtubule cytoskeleton	53	19.5572	2.66896e-27	ILMN_2357438, ILMN_1771224, ILMN_1795937, ILMN_1726720, ILMN_1749829, ILMN_1657796, ILMN_1712803, ILMN_1788166, ILMN_1686097, ILMN_1710676, ILMN_1748770, ILMN_1747016, ILMN_2355738, ILMN_1796949, ILMN_1685916, ILMN_1789123, ILMN_2202948, ILMN_1801939, ILMN_1799667, ILMN_2224143, ILMN_1742145, ILMN_1709294, ILMN_1753063, ILMN_2323944, ILMN_2349459, ILMN_2077550, ILMN_1736816, ILMN_1728934, ILMN_17…	197	549	12782	6.26377	8.40724e-25	8.40724e-25	3.59307e-24
GOTERM_CC_FAT	GO:0005819~spindle	32	11.8081	6.53721e-27	ILMN_2051373, ILMN_2357438, ILMN_1771224, ILMN_1794539, ILMN_1749829, ILMN_1726720, ILMN_1664516, ILMN_2409298, ILMN_1788166, ILMN_1710676, ILMN_1742400, ILMN_1716279, ILMN_1808071, ILMN_2355738, ILMN_2143155, ILMN_1796949, ILMN_1803124, ILMN_1680955, ILMN_1815184, ILMN_2410909, ILMN_1790625, ILMN_1663390, ILMN_2202948, ILMN_2222008, ILMN_1781943, ILMN_1799667, ILMN_1712452, ILMN_1709294, ILMN_17…	197	147	12782	14.1242	2.05922e-24	1.02961e-24	8.80066e-24
GOTERM_CC_FAT	GO:0043228~non-membrane-bounded organelle	101	37.2694	4.60964e-22	ILMN_1771224, ILMN_1730825, ILMN_1748578, ILMN_1726720, ILMN_1749829, ILMN_1746375, ILMN_1784227, ILMN_1712803, ILMN_1686097, ILMN_2404906, ILMN_1677747, ILMN_1748770, ILMN_1742779, ILMN_2202423, ILMN_1785756, ILMN_1683450, ILMN_2355738, ILMN_1668814, ILMN_1705617, ILMN_1685916, ILMN_2366864, ILMN_1789123, ILMN_2075334, ILMN_1799667, ILMN_1695414, ILMN_1742145, ILMN_1784436, ILMN_1749396, ILMN_18…	197	2596	12782	2.52435	1.45204e-19	2.90407e-20	6.20568e-19
GOTERM_CC_FAT	GO:0043232~intracellular non-membrane-bounded organelle	101	37.2694	4.60964e-22	ILMN_1771224, ILMN_1730825, ILMN_1748578, ILMN_1726720, ILMN_1749829, ILMN_1746375, ILMN_1784227, ILMN_1712803, ILMN_1686097, ILMN_2404906, ILMN_1677747, ILMN_1748770, ILMN_1742779, ILMN_2202423, ILMN_1785756, ILMN_1683450, ILMN_2355738, ILMN_1668814, ILMN_1705617, ILMN_1685916, ILMN_2366864, ILMN_1789123, ILMN_2075334, ILMN_1799667, ILMN_1695414, ILMN_1742145, ILMN_1784436, ILMN_1749396, ILMN_18…	197	2596	12782	2.52435	1.45204e-19	2.90407e-20	6.20568e-19
GOTERM_CC_FAT	GO:0044430~cytoskeletal part	54	19.9262	3.45215e-17	ILMN_2357438, ILMN_1771224, ILMN_1795937, ILMN_1726720, ILMN_1749829, ILMN_1657796, ILMN_1712803, ILMN_1686097, ILMN_1788166, ILMN_1710676, ILMN_1748770, ILMN_1747016, ILMN_2355738, ILMN_1796949, ILMN_1705617, ILMN_1685916, ILMN_1789123, ILMN_2202948, ILMN_1799667, ILMN_2224143, ILMN_1742145, ILMN_1709294, ILMN_1753063, ILMN_2323944, ILMN_2349459, ILMN_2077550, ILMN_1736816, ILMN_1728934, ILMN_17…	197	952	12782	3.68035	1.08743e-14	1.35929e-15	4.64743e-14
GOTERM_CC_FAT	GO:0005856~cytoskeleton	60	22.1402	8.46976e-14	ILMN_2357438, ILMN_1771224, ILMN_1795937, ILMN_1726720, ILMN_1749829, ILMN_1657796, ILMN_1712803, ILMN_1686097, ILMN_1788166, ILMN_1710676, ILMN_1734742, ILMN_1748770, ILMN_1747016, ILMN_2355738, ILMN_1796949, ILMN_1705617, ILMN_1685916, ILMN_2366864, ILMN_1789123, ILMN_2202948, ILMN_1801939, ILMN_2411963, ILMN_1799667, ILMN_2224143, ILMN_1742145, ILMN_1784436, ILMN_1709294, ILMN_1753063, ILMN_23…	197	1381	12782	2.81897	2.66837e-11	2.42584e-12	1.14042e-10
SP_PIR_KEYWORDS	cytoskeleton	35	12.9151	1.66591e-11	ILMN_2357438, ILMN_1771224, ILMN_1730825, ILMN_1795937, ILMN_1749829, ILMN_1726720, ILMN_1664516, ILMN_2409298, ILMN_1712803, ILMN_2404906, ILMN_1710676, ILMN_1742400, ILMN_1747016, ILMN_1716279, ILMN_1808071, ILMN_2355738, ILMN_1796949, ILMN_1705617, ILMN_1803124, ILMN_1685916, ILMN_1725183, ILMN_1782095, ILMN_1680955, ILMN_2366864, ILMN_1789123, ILMN_2222008, ILMN_1781943, ILMN_1799667, ILMN_17…	268	636	19235	3.94974	4.78117e-09	3.98431e-10	2.21112e-08
GOTERM_CC_FAT	GO:0005874~microtubule	24	8.85609	3.19327e-11	ILMN_1771224, ILMN_1673376, ILMN_1794539, ILMN_1726720, ILMN_2409298, ILMN_1657796, ILMN_1704750, ILMN_1716279, ILMN_1808071, ILMN_1695658, ILMN_1779064, ILMN_2143155, ILMN_2355738, ILMN_1803124, ILMN_1685916, ILMN_1725183, ILMN_2222008, ILMN_1799667, ILMN_1712452, ILMN_1753063, ILMN_2349459, ILMN_2077550, ILMN_1736816, ILMN_1728934, ILMN_1793563, ILMN_1771039, ILMN_1811472	197	274	12782	5.6832	1.00588e-08	7.18485e-10	4.29891e-08
Annotation Cluster 3	Enrichment Score: 17.678823426873997
Category	Term	Count	%	PValue	Genes	List Total	Pop Hits	Pop Total	Fold Enrichment	Bonferroni	Benjamini	FDR
GOTERM_CC_FAT	GO:0044427~chromosomal part	42	15.4982	2.46956e-23	ILMN_2368721, ILMN_2251804, ILMN_1771224, ILMN_1730825, ILMN_1664516, ILMN_1746375, ILMN_1787477, ILMN_2311537, ILMN_1734827, ILMN_2269564, ILMN_1664511, ILMN_2404906, ILMN_1677747, ILMN_1681503, ILMN_2362549, ILMN_1709484, ILMN_1742779, ILMN_1703906, ILMN_1716279, ILMN_2202423, ILMN_1785756, ILMN_1683450, ILMN_2355738, ILMN_1668814, ILMN_1813028, ILMN_1803124, ILMN_1658695, ILMN_1685916, ILMN_17…	197	386	12782	7.05984	7.77912e-21	2.59304e-21	3.32462e-20
GOTERM_CC_FAT	GO:0005694~chromosome	45	16.6052	3.45838e-23	ILMN_2368721, ILMN_1730825, ILMN_1771224, ILMN_1748578, ILMN_1746375, ILMN_1686097, ILMN_1677747, ILMN_2404906, ILMN_1681503, ILMN_2362549, ILMN_1742779, ILMN_2202423, ILMN_1785756, ILMN_1683450, ILMN_1668814, ILMN_2355738, ILMN_1685916, ILMN_2075334, ILMN_2202948, ILMN_1695414, ILMN_2224143, ILMN_1814281, ILMN_1709294, ILMN_2349459, ILMN_1735093, ILMN_1736816, ILMN_1793563, ILMN_2051373, ILMN_22…	197	460	12782	6.34727	1.08939e-20	2.72347e-21	4.65581e-20
GOTERM_CC_FAT	GO:0000775~chromosome, centromeric region	26	9.5941	2.46641e-21	ILMN_2368721, ILMN_1658695, ILMN_1685916, ILMN_1771224, ILMN_1730825, ILMN_1790625, ILMN_1664516, ILMN_2202948, ILMN_1787477, ILMN_1734827, ILMN_1664511, ILMN_2181432, ILMN_2404906, ILMN_1814281, ILMN_1709294, ILMN_2362549, ILMN_2349459, ILMN_1742779, ILMN_1736816, ILMN_1703906, ILMN_1716279, ILMN_2202423, ILMN_1801257, ILMN_1793563, ILMN_2355738, ILMN_1668814, ILMN_1813028, ILMN_1803124, ILMN_16…	197	124	12782	13.6046	7.76918e-19	1.29486e-19	3.32038e-18
GOTERM_CC_FAT	GO:0000793~condensed chromosome	24	8.85609	1.9464e-18	ILMN_2051373, ILMN_2368721, ILMN_2251804, ILMN_1771224, ILMN_1730825, ILMN_1664516, ILMN_1787477, ILMN_1734827, ILMN_1664511, ILMN_2404906, ILMN_2362549, ILMN_1709484, ILMN_1703906, ILMN_1716279, ILMN_2355738, ILMN_1668814, ILMN_1658695, ILMN_1685916, ILMN_1790625, ILMN_2202948, ILMN_2330861, ILMN_2181432, ILMN_1814281, ILMN_1736816, ILMN_1801257, ILMN_1751444, ILMN_1684217	197	129	12782	12.0713	6.13116e-16	8.75879e-17	2.62032e-15
GOTERM_CC_FAT	GO:0000779~condensed chromosome, centromeric region	18	6.64207	8.91717e-17	ILMN_2368721, ILMN_1658695, ILMN_1730825, ILMN_1771224, ILMN_1685916, ILMN_1790625, ILMN_1664516, ILMN_2202948, ILMN_1787477, ILMN_1664511, ILMN_2181432, ILMN_2404906, ILMN_1814281, ILMN_2362549, ILMN_1736816, ILMN_1703906, ILMN_1716279, ILMN_1801257, ILMN_1668814, ILMN_1684217	197	66	12782	17.6954	3.4972e-14	3.88578e-15	1.44329e-13
SP_PIR_KEYWORDS	kinetochore	17	6.27306	2.38576e-16	ILMN_2051373, ILMN_2368721, ILMN_1658695, ILMN_1730825, ILMN_1771224, ILMN_1685916, ILMN_1664516, ILMN_2202948, ILMN_1787477, ILMN_1664511, ILMN_2181432, ILMN_2404906, ILMN_1814281, ILMN_2362549, ILMN_1736816, ILMN_1716279, ILMN_1801257, ILMN_1668814, ILMN_2355738	268	63	19235	19.3672	6.37268e-14	1.06581e-14	2.9976e-13
GOTERM_CC_FAT	GO:0000776~kinetochore	17	6.27306	3.04016e-14	ILMN_2368721, ILMN_1658695, ILMN_1771224, ILMN_1685916, ILMN_1664516, ILMN_2202948, ILMN_1787477, ILMN_1664511, ILMN_2181432, ILMN_1814281, ILMN_2362549, ILMN_1703906, ILMN_1736816, ILMN_1716279, ILMN_1801257, ILMN_1793563, ILMN_1668814, ILMN_1813028	197	77	12782	14.3249	9.58233e-12	9.58233e-13	4.09561e-11
GOTERM_CC_FAT	GO:0000777~condensed chromosome kinetochore	15	5.53506	1.39918e-13	ILMN_2368721, ILMN_1658695, ILMN_1771224, ILMN_1685916, ILMN_1664516, ILMN_2202948, ILMN_1787477, ILMN_1664511, ILMN_2181432, ILMN_1814281, ILMN_2362549, ILMN_1703906, ILMN_1736816, ILMN_1716279, ILMN_1801257, ILMN_1668814	197	58	12782	16.7802	4.40648e-11	3.67206e-12	1.88327e-10
Annotation Cluster 4	Enrichment Score: 10.767384324090113
Category	Term	Count	%	PValue	Genes	List Total	Pop Hits	Pop Total	Fold Enrichment	Bonferroni	Benjamini	FDR
SP_PIR_KEYWORDS	atp-binding	56	20.6642	1.57563e-13	ILMN_1682336, ILMN_2357438, ILMN_1771593, ILMN_1714730, ILMN_1658027, ILMN_1673711, ILMN_1746375, ILMN_1703092, ILMN_1788166, ILMN_2164242, ILMN_1686097, ILMN_1740291, ILMN_1747303, ILMN_1681503, ILMN_1762225, ILMN_1706154, ILMN_1763875, ILMN_2202423, ILMN_1771026, ILMN_1779376, ILMN_1736747, ILMN_1808591, ILMN_1685916, ILMN_1766658, ILMN_1789123, ILMN_1701331, ILMN_2202948, ILMN_2096012, ILMN_23…	268	1326	19235	3.03111	4.52142e-11	5.02376e-12	2.09099e-10
SP_PIR_KEYWORDS	nucleotide-binding	62	22.8782	2.21968e-12	ILMN_1682336, ILMN_1771593, ILMN_2357438, ILMN_1714730, ILMN_1658027, ILMN_1673711, ILMN_1746375, ILMN_1664030, ILMN_1703092, ILMN_1686097, ILMN_2164242, ILMN_1788166, ILMN_1747303, ILMN_1681503, ILMN_1762225, ILMN_1706154, ILMN_1763875, ILMN_2202423, ILMN_1771026, ILMN_1779376, ILMN_1736747, ILMN_1808591, ILMN_1685916, ILMN_1766658, ILMN_1789123, ILMN_1701331, ILMN_2202948, ILMN_2096012, ILMN_23…	268	1686	19235	2.63932	6.37045e-10	5.79132e-11	2.9461e-09
GOTERM_MF_FAT	GO:0005524~ATP binding	57	21.0332	7.92411e-12	ILMN_1682336, ILMN_2357438, ILMN_1771593, ILMN_1714730, ILMN_1658027, ILMN_1673711, ILMN_1746375, ILMN_1703092, ILMN_1788166, ILMN_2164242, ILMN_1686097, ILMN_1740291, ILMN_1747303, ILMN_1681503, ILMN_1762225, ILMN_1706154, ILMN_1763875, ILMN_2202423, ILMN_1771026, ILMN_1796949, ILMN_1779376, ILMN_1736747, ILMN_1808591, ILMN_1685916, ILMN_1766658, ILMN_1789123, ILMN_1701331, ILMN_2202948, ILMN_20…	191	1477	12983	2.62323	2.82891e-09	2.82891e-09	1.08695e-08
GOTERM_MF_FAT	GO:0032559~adenyl ribonucleotide binding	57	21.0332	1.35901e-11	ILMN_1682336, ILMN_2357438, ILMN_1771593, ILMN_1714730, ILMN_1658027, ILMN_1673711, ILMN_1746375, ILMN_1703092, ILMN_1788166, ILMN_2164242, ILMN_1686097, ILMN_1740291, ILMN_1747303, ILMN_1681503, ILMN_1762225, ILMN_1706154, ILMN_1763875, ILMN_2202423, ILMN_1771026, ILMN_1796949, ILMN_1779376, ILMN_1736747, ILMN_1808591, ILMN_1685916, ILMN_1766658, ILMN_1789123, ILMN_1701331, ILMN_2202948, ILMN_20…	191	1497	12983	2.58818	4.85168e-09	2.42584e-09	1.86416e-08
GOTERM_MF_FAT	GO:0032553~ribonucleotide binding	64	23.6162	1.86066e-11	ILMN_1682336, ILMN_1771593, ILMN_2357438, ILMN_1714730, ILMN_1658027, ILMN_1673711, ILMN_1746375, ILMN_1664030, ILMN_1703092, ILMN_1686097, ILMN_2164242, ILMN_1788166, ILMN_1740291, ILMN_1747303, ILMN_1681503, ILMN_1762225, ILMN_1706154, ILMN_1763875, ILMN_2202423, ILMN_1771026, ILMN_1796949, ILMN_1779376, ILMN_1736747, ILMN_1808591, ILMN_1685916, ILMN_1766658, ILMN_1789123, ILMN_1701331, ILMN_22…	191	1836	12983	2.36946	6.64254e-09	2.21418e-09	2.55227e-08
GOTERM_MF_FAT	GO:0032555~purine ribonucleotide binding	64	23.6162	1.86066e-11	ILMN_1682336, ILMN_1771593, ILMN_2357438, ILMN_1714730, ILMN_1658027, ILMN_1673711, ILMN_1746375, ILMN_1664030, ILMN_1703092, ILMN_1686097, ILMN_2164242, ILMN_1788166, ILMN_1740291, ILMN_1747303, ILMN_1681503, ILMN_1762225, ILMN_1706154, ILMN_1763875, ILMN_2202423, ILMN_1771026, ILMN_1796949, ILMN_1779376, ILMN_1736747, ILMN_1808591, ILMN_1685916, ILMN_1766658, ILMN_1789123, ILMN_1701331, ILMN_22…	191	1836	12983	2.36946	6.64254e-09	2.21418e-09	2.55227e-08
GOTERM_MF_FAT	GO:0001882~nucleoside binding	59	21.7712	2.49746e-11	ILMN_1682336, ILMN_2357438, ILMN_1771593, ILMN_1714730, ILMN_1658027, ILMN_1673711, ILMN_1746375, ILMN_1703092, ILMN_1788166, ILMN_1686097, ILMN_2164242, ILMN_1740291, ILMN_1747303, ILMN_1681503, ILMN_1762225, ILMN_1706154, ILMN_1763875, ILMN_2202423, ILMN_1771026, ILMN_1796949, ILMN_1779376, ILMN_1736747, ILMN_1808591, ILMN_1685916, ILMN_1766658, ILMN_1789123, ILMN_1701331, ILMN_2202948, ILMN_20…	191	1612	12983	2.48788	8.91592e-09	2.22898e-09	3.42578e-08
GOTERM_MF_FAT	GO:0030554~adenyl nucleotide binding	58	21.4022	3.32152e-11	ILMN_1682336, ILMN_2357438, ILMN_1771593, ILMN_1714730, ILMN_1658027, ILMN_1673711, ILMN_1746375, ILMN_1703092, ILMN_1788166, ILMN_2164242, ILMN_1686097, ILMN_1740291, ILMN_1747303, ILMN_1681503, ILMN_1762225, ILMN_1706154, ILMN_1763875, ILMN_2202423, ILMN_1771026, ILMN_1796949, ILMN_1779376, ILMN_1736747, ILMN_1808591, ILMN_1685916, ILMN_1766658, ILMN_1789123, ILMN_1701331, ILMN_2202948, ILMN_20…	191	1577	12983	2.49999	1.18578e-08	2.37157e-09	4.55615e-08
UP_SEQ_FEATURE	nucleotide phosphate-binding region:ATP	43	15.8672	4.01312e-11	ILMN_1682336, ILMN_2051373, ILMN_2357438, ILMN_2251804, ILMN_1794539, ILMN_1731184, ILMN_1658027, ILMN_1746375, ILMN_1673673, ILMN_1734827, ILMN_1703092, ILMN_1788166, ILMN_1686097, ILMN_1747303, ILMN_1796589, ILMN_1681503, ILMN_1720708, ILMN_1762225, ILMN_1706154, ILMN_1709484, ILMN_1716279, ILMN_1808071, ILMN_2202423, ILMN_1771026, ILMN_1695658, ILMN_2143155, ILMN_1779376, ILMN_1736747, ILMN_16…	267	962	19113	3.19971	3.45931e-08	3.45931e-08	6.22055e-08
GOTERM_MF_FAT	GO:0017076~purine nucleotide binding	65	23.9852	4.06037e-11	ILMN_1682336, ILMN_1771593, ILMN_2357438, ILMN_1714730, ILMN_1658027, ILMN_1673711, ILMN_1746375, ILMN_1664030, ILMN_1703092, ILMN_1686097, ILMN_2164242, ILMN_1788166, ILMN_1740291, ILMN_1747303, ILMN_1681503, ILMN_1762225, ILMN_1706154, ILMN_1763875, ILMN_2202423, ILMN_1771026, ILMN_1796949, ILMN_1779376, ILMN_1736747, ILMN_1808591, ILMN_1685916, ILMN_1766658, ILMN_1789123, ILMN_1701331, ILMN_22…	191	1918	12983	2.3036	1.44955e-08	2.41592e-09	5.56963e-08
GOTERM_MF_FAT	GO:0001883~purine nucleoside binding	58	21.4022	6.06744e-11	ILMN_1682336, ILMN_2357438, ILMN_1771593, ILMN_1714730, ILMN_1658027, ILMN_1673711, ILMN_1746375, ILMN_1703092, ILMN_1788166, ILMN_2164242, ILMN_1686097, ILMN_1740291, ILMN_1747303, ILMN_1681503, ILMN_1762225, ILMN_1706154, ILMN_1763875, ILMN_2202423, ILMN_1771026, ILMN_1796949, ILMN_1779376, ILMN_1736747, ILMN_1808591, ILMN_1685916, ILMN_1766658, ILMN_1789123, ILMN_1701331, ILMN_2202948, ILMN_20…	191	1601	12983	2.46251	2.16607e-08	3.09439e-09	8.32273e-08
GOTERM_MF_FAT	GO:0000166~nucleotide binding	69	25.4613	5.78428e-10	ILMN_1682336, ILMN_1771593, ILMN_2357438, ILMN_1714730, ILMN_1658027, ILMN_1673711, ILMN_1746375, ILMN_1664030, ILMN_1703092, ILMN_1686097, ILMN_2164242, ILMN_1788166, ILMN_1740291, ILMN_1747303, ILMN_1681503, ILMN_1762225, ILMN_1706154, ILMN_1763875, ILMN_2202423, ILMN_1771026, ILMN_1796949, ILMN_1779376, ILMN_1736747, ILMN_1808591, ILMN_1766658, ILMN_1685916, ILMN_1789123, ILMN_1701331, ILMN_22…	191	2245	12983	2.08917	2.06499e-07	2.58124e-08	7.93433e-07
Annotation Cluster 5	Enrichment Score: 10.411223961430865
Category	Term	Count	%	PValue	Genes	List Total	Pop Hits	Pop Total	Fold Enrichment	Bonferroni	Benjamini	FDR
GOTERM_CC_FAT	GO:0031981~nuclear lumen	61	22.5092	1.98591e-13	ILMN_1714730, ILMN_1726720, ILMN_1746375, ILMN_1784227, ILMN_1712803, ILMN_1686097, ILMN_1740291, ILMN_1710676, ILMN_1681503, ILMN_2137084, ILMN_1785756, ILMN_1777233, ILMN_2407619, ILMN_1796949, ILMN_1705617, ILMN_1786125, ILMN_1766658, ILMN_1789123, ILMN_2075334, ILMN_1770892, ILMN_1711005, ILMN_2301083, ILMN_2411963, ILMN_1799667, ILMN_1708414, ILMN_2224143, ILMN_1709294, ILMN_1651237, ILMN_17…	197	1450	12782	2.72957	6.2565e-11	4.81271e-12	2.67386e-10
GOTERM_CC_FAT	GO:0070013~intracellular organelle lumen	64	23.6162	4.14566e-11	ILMN_1714730, ILMN_1726720, ILMN_1746375, ILMN_1784227, ILMN_1712803, ILMN_1686097, ILMN_1740291, ILMN_1710676, ILMN_1681503, ILMN_2137084, ILMN_1661264, ILMN_1771026, ILMN_1785756, ILMN_1777233, ILMN_2407619, ILMN_1796949, ILMN_1705617, ILMN_1786125, ILMN_1766658, ILMN_1789123, ILMN_2075334, ILMN_1770892, ILMN_1711005, ILMN_2301083, ILMN_2411963, ILMN_1799667, ILMN_1708414, ILMN_2224143, ILMN_17…	197	1779	12782	2.33419	1.30588e-08	8.70587e-10	5.58104e-08
GOTERM_CC_FAT	GO:0043233~organelle lumen	64	23.6162	1.09849e-10	ILMN_1714730, ILMN_1726720, ILMN_1746375, ILMN_1784227, ILMN_1712803, ILMN_1686097, ILMN_1740291, ILMN_1710676, ILMN_1681503, ILMN_2137084, ILMN_1661264, ILMN_1771026, ILMN_1785756, ILMN_1777233, ILMN_2407619, ILMN_1796949, ILMN_1705617, ILMN_1786125, ILMN_1766658, ILMN_1789123, ILMN_2075334, ILMN_1770892, ILMN_1711005, ILMN_2301083, ILMN_2411963, ILMN_1799667, ILMN_1708414, ILMN_2224143, ILMN_17…	197	1820	12782	2.28161	3.46026e-08	2.16266e-09	1.47884e-07
GOTERM_CC_FAT	GO:0031974~membrane-enclosed lumen	64	23.6162	2.51151e-10	ILMN_1714730, ILMN_1726720, ILMN_1746375, ILMN_1784227, ILMN_1712803, ILMN_1686097, ILMN_1740291, ILMN_1710676, ILMN_1681503, ILMN_2137084, ILMN_1661264, ILMN_1771026, ILMN_1785756, ILMN_1777233, ILMN_2407619, ILMN_1796949, ILMN_1705617, ILMN_1786125, ILMN_1766658, ILMN_1789123, ILMN_2075334, ILMN_1770892, ILMN_1711005, ILMN_2301083, ILMN_2411963, ILMN_1799667, ILMN_1708414, ILMN_2224143, ILMN_17…	197	1856	12782	2.23735	7.91125e-08	4.65368e-09	3.38109e-07
GOTERM_CC_FAT	GO:0005654~nucleoplasm	41	15.1292	3.86896e-10	ILMN_1714730, ILMN_1746375, ILMN_1784227, ILMN_1712803, ILMN_2311537, ILMN_1686097, ILMN_1740291, ILMN_1710676, ILMN_1681503, ILMN_1709484, ILMN_2137084, ILMN_2086064, ILMN_1798210, ILMN_1728199, ILMN_1785756, ILMN_1725260, ILMN_1695658, ILMN_1777233, ILMN_1659854, ILMN_2407619, ILMN_1813028, ILMN_1786125, ILMN_1652580, ILMN_2377980, ILMN_1766658, ILMN_2410909, ILMN_2075334, ILMN_1770892, ILMN_16…	197	882	12782	3.01611	1.21872e-07	6.77069e-09	5.20856e-07
Annotation Cluster 6	Enrichment Score: 10.408992669787077
Category	Term	Count	%	PValue	Genes	List Total	Pop Hits	Pop Total	Fold Enrichment	Bonferroni	Benjamini	FDR
GOTERM_BP_FAT	GO:0007017~microtubule-based process	29	10.7011	1.28056e-15	ILMN_2051373, ILMN_2357438, ILMN_1724407, ILMN_1714730, ILMN_1794539, ILMN_1726720, ILMN_1657796, ILMN_2409298, ILMN_1788166, ILMN_1664511, ILMN_1710676, ILMN_1704750, ILMN_2362549, ILMN_1748770, ILMN_1716279, ILMN_1808071, ILMN_1695658, ILMN_1779064, ILMN_2143155, ILMN_1685916, ILMN_1725183, ILMN_1680955, ILMN_2222008, ILMN_2301083, ILMN_1799667, ILMN_1742145, ILMN_1712452, ILMN_1814281, ILMN_17…	225	253	13528	6.89173	2.04237e-12	1.85629e-13	2.22045e-12
GOTERM_BP_FAT	GO:0007051~spindle organization	14	5.16605	2.26989e-13	ILMN_2357438, ILMN_1724407, ILMN_1794539, ILMN_1714730, ILMN_1680955, ILMN_1657796, ILMN_2301083, ILMN_1788166, ILMN_1664511, ILMN_1710676, ILMN_1704750, ILMN_1742145, ILMN_1814281, ILMN_2362549, ILMN_1728934, ILMN_2143155, ILMN_1811472	225	45	13528	18.7054	3.48053e-10	2.90045e-11	3.78231e-10
GOTERM_BP_FAT	GO:0000226~microtubule cytoskeleton organization	20	7.38007	3.82782e-12	ILMN_2051373, ILMN_2357438, ILMN_1685916, ILMN_1724407, ILMN_1725183, ILMN_1714730, ILMN_1680955, ILMN_1794539, ILMN_1726720, ILMN_1657796, ILMN_2409298, ILMN_1788166, ILMN_2301083, ILMN_1664511, ILMN_1710676, ILMN_1742145, ILMN_1704750, ILMN_1814281, ILMN_2362549, ILMN_1748770, ILMN_1801257, ILMN_1728934, ILMN_2143155, ILMN_1811472	225	147	13528	8.1802	5.86806e-09	4.51389e-10	6.37681e-09
GOTERM_BP_FAT	GO:0007052~mitotic spindle organization	7	2.58303	8.51746e-08	ILMN_1814281, ILMN_1794539, ILMN_1657796, ILMN_1728934, ILMN_1664511, ILMN_1788166, ILMN_2143155, ILMN_1811472	225	15	13528	28.0581	0.000130564	5.67705e-06	0.000141893
GOTERM_BP_FAT	GO:0007010~cytoskeleton organization	24	8.85609	9.51415e-07	ILMN_2051373, ILMN_2357438, ILMN_1795937, ILMN_1724407, ILMN_1794539, ILMN_1714730, ILMN_1726720, ILMN_2409298, ILMN_1657796, ILMN_1664511, ILMN_1788166, ILMN_1710676, ILMN_1704750, ILMN_2362549, ILMN_1748770, ILMN_2143155, ILMN_1705617, ILMN_1685916, ILMN_1725183, ILMN_1680955, ILMN_2301083, ILMN_1742145, ILMN_1814281, ILMN_1740938, ILMN_2077550, ILMN_1801257, ILMN_1728934, ILMN_1811472	225	436	13528	3.3096	0.00145746	5.60954e-05	0.00158496
Annotation Cluster 7	Enrichment Score: 8.629033085741405
Category	Term	Count	%	PValue	Genes	List Total	Pop Hits	Pop Total	Fold Enrichment	Bonferroni	Benjamini	FDR
GOTERM_BP_FAT	GO:0010564~regulation of cell cycle process	18	6.64207	5.17338e-12	ILMN_2051373, ILMN_1766658, ILMN_1714730, ILMN_1789123, ILMN_1749829, ILMN_1726720, ILMN_1664516, ILMN_2409298, ILMN_2202948, ILMN_1788166, ILMN_2301083, ILMN_1710676, ILMN_1742145, ILMN_1712452, ILMN_1651237, ILMN_2349459, ILMN_1735093, ILMN_1716279, ILMN_2294431, ILMN_1725260, ILMN_2407619, ILMN_1771039, ILMN_1803124	225	114	13528	9.49333	7.93085e-09	5.66489e-10	8.61845e-09
GOTERM_BP_FAT	GO:0051726~regulation of cell cycle	28	10.3321	7.1838e-12	ILMN_2051373, ILMN_1724407, ILMN_1714730, ILMN_1749829, ILMN_1726720, ILMN_1664516, ILMN_2409298, ILMN_1712803, ILMN_1788166, ILMN_1710676, ILMN_2362549, ILMN_1709484, ILMN_1716279, ILMN_1725260, ILMN_1785756, ILMN_1777233, ILMN_2407619, ILMN_1803124, ILMN_1786125, ILMN_1766658, ILMN_2410909, ILMN_1789123, ILMN_2202948, ILMN_1670238, ILMN_1711005, ILMN_2301083, ILMN_1742145, ILMN_1712452, ILMN_16…	225	331	13528	5.08606	1.10128e-08	6.88299e-10	1.19676e-08
GOTERM_BP_FAT	GO:0007346~regulation of mitotic cell cycle	18	6.64207	5.47336e-10	ILMN_2051373, ILMN_1766658, ILMN_1714730, ILMN_1749829, ILMN_1726720, ILMN_1664516, ILMN_2409298, ILMN_2202948, ILMN_1788166, ILMN_2301083, ILMN_1710676, ILMN_1742145, ILMN_1712452, ILMN_2362549, ILMN_1651237, ILMN_2349459, ILMN_1716279, ILMN_2294431, ILMN_1725260, ILMN_2407619, ILMN_1771039, ILMN_1786125, ILMN_1803124	225	152	13528	7.12	8.39065e-07	3.99555e-08	9.11812e-07
GOTERM_BP_FAT	GO:0051783~regulation of nuclear division	11	4.05904	2.31955e-08	ILMN_2051373, ILMN_1766658, ILMN_1726720, ILMN_1749829, ILMN_1664516, ILMN_2409298, ILMN_2202948, ILMN_1788166, ILMN_1742145, ILMN_1712452, ILMN_1716279, ILMN_2294431, ILMN_1725260, ILMN_2407619	225	56	13528	11.8102	3.5558e-05	1.6163e-06	3.86415e-05
GOTERM_BP_FAT	GO:0007088~regulation of mitosis	11	4.05904	2.31955e-08	ILMN_2051373, ILMN_1766658, ILMN_1726720, ILMN_1749829, ILMN_1664516, ILMN_2409298, ILMN_2202948, ILMN_1788166, ILMN_1742145, ILMN_1712452, ILMN_1716279, ILMN_2294431, ILMN_1725260, ILMN_2407619	225	56	13528	11.8102	3.5558e-05	1.6163e-06	3.86415e-05
GOTERM_BP_FAT	GO:0033043~regulation of organelle organization	15	5.53506	1.53679e-05	ILMN_2051373, ILMN_1771224, ILMN_1766658, ILMN_1789123, ILMN_1749829, ILMN_1726720, ILMN_1664516, ILMN_2409298, ILMN_2202948, ILMN_1788166, ILMN_1742145, ILMN_1712452, ILMN_1736816, ILMN_1716279, ILMN_2294431, ILMN_1725260, ILMN_2407619, ILMN_1705617	225	217	13528	4.15607	0.0232838	0.000603898	0.0255984
Annotation Cluster 8	Enrichment Score: 6.647031270807903
Category	Term	Count	%	PValue	Genes	List Total	Pop Hits	Pop Total	Fold Enrichment	Bonferroni	Benjamini	FDR
GOTERM_BP_FAT	GO:0007346~regulation of mitotic cell cycle	18	6.64207	5.47336e-10	ILMN_2051373, ILMN_1766658, ILMN_1714730, ILMN_1749829, ILMN_1726720, ILMN_1664516, ILMN_2409298, ILMN_2202948, ILMN_1788166, ILMN_2301083, ILMN_1710676, ILMN_1742145, ILMN_1712452, ILMN_2362549, ILMN_1651237, ILMN_2349459, ILMN_1716279, ILMN_2294431, ILMN_1725260, ILMN_2407619, ILMN_1771039, ILMN_1786125, ILMN_1803124	225	152	13528	7.12	8.39065e-07	3.99555e-08	9.11812e-07
GOTERM_BP_FAT	GO:0000075~cell cycle checkpoint	12	4.42804	2.97145e-07	ILMN_2362549, ILMN_1651237, ILMN_2349459, ILMN_1709484, ILMN_1664516, ILMN_2202948, ILMN_1716279, ILMN_1670238, ILMN_1785756, ILMN_1788166, ILMN_1771039, ILMN_1803124, ILMN_1786125	225	91	13528	7.9285	0.00045542	1.82208e-05	0.000495015
GOTERM_BP_FAT	GO:0007093~mitotic cell cycle checkpoint	7	2.58303	7.04181e-05	ILMN_2362549, ILMN_1664516, ILMN_2202948, ILMN_1716279, ILMN_1788166, ILMN_1771039, ILMN_1786125	225	43	13528	9.7877	0.102332	0.00239612	0.117246
Annotation Cluster 9	Enrichment Score: 6.622156588191183
Category	Term	Count	%	PValue	Genes	List Total	Pop Hits	Pop Total	Fold Enrichment	Bonferroni	Benjamini	FDR
GOTERM_BP_FAT	GO:0006260~DNA replication	22	8.11808	5.87888e-12	ILMN_1771593, ILMN_1652580, ILMN_1779711, ILMN_1664516, ILMN_1716973, ILMN_2311537, ILMN_1670238, ILMN_1711005, ILMN_1686097, ILMN_1731070, ILMN_1740291, ILMN_2224143, ILMN_1681503, ILMN_2160929, ILMN_1746252, ILMN_1651237, ILMN_1709484, ILMN_2137084, ILMN_1728199, ILMN_2294431, ILMN_1725260, ILMN_2413898, ILMN_2407619, ILMN_1806037	225	190	13528	6.96178	9.01228e-09	6.00819e-10	9.79363e-09
SP_PIR_KEYWORDS	dna replication	12	4.42804	3.73571e-08	ILMN_2224143, ILMN_1681503, ILMN_1771593, ILMN_1652580, ILMN_1746252, ILMN_1651237, ILMN_1709484, ILMN_1779711, ILMN_1728199, ILMN_1670238, ILMN_2413898, ILMN_1731070	268	88	19235	9.78714	1.07214e-05	6.70092e-07	4.9583e-05
GOTERM_BP_FAT	GO:0006261~DNA-dependent DNA replication	8	2.95203	4.55893e-05	ILMN_2224143, ILMN_1681503, ILMN_2160929, ILMN_1652580, ILMN_1746252, ILMN_1709484, ILMN_2311537, ILMN_1670238	225	58	13528	8.29303	0.0675035	0.00162403	0.0759205
KEGG_PATHWAY	hsa03030:DNA replication	6	2.21402	0.000324223	ILMN_2224143, ILMN_1681503, ILMN_2160929, ILMN_1652580, ILMN_1746252, ILMN_1728199	88	36	5085	9.63068	0.0337892	0.00855649	0.363209
Annotation Cluster 10	Enrichment Score: 6.37436274236942
Category	Term	Count	%	PValue	Genes	List Total	Pop Hits	Pop Total	Fold Enrichment	Bonferroni	Benjamini	FDR
GOTERM_BP_FAT	GO:0007017~microtubule-based process	29	10.7011	1.28056e-15	ILMN_2051373, ILMN_2357438, ILMN_1724407, ILMN_1714730, ILMN_1794539, ILMN_1726720, ILMN_1657796, ILMN_2409298, ILMN_1788166, ILMN_1664511, ILMN_1710676, ILMN_1704750, ILMN_2362549, ILMN_1748770, ILMN_1716279, ILMN_1808071, ILMN_1695658, ILMN_1779064, ILMN_2143155, ILMN_1685916, ILMN_1725183, ILMN_1680955, ILMN_2222008, ILMN_2301083, ILMN_1799667, ILMN_1742145, ILMN_1712452, ILMN_1814281, ILMN_17…	225	253	13528	6.89173	2.04237e-12	1.85629e-13	2.22045e-12
GOTERM_CC_FAT	GO:0005874~microtubule	24	8.85609	3.19327e-11	ILMN_1771224, ILMN_1673376, ILMN_1794539, ILMN_1726720, ILMN_2409298, ILMN_1657796, ILMN_1704750, ILMN_1716279, ILMN_1808071, ILMN_1695658, ILMN_1779064, ILMN_2143155, ILMN_2355738, ILMN_1803124, ILMN_1685916, ILMN_1725183, ILMN_2222008, ILMN_1799667, ILMN_1712452, ILMN_1753063, ILMN_2349459, ILMN_2077550, ILMN_1736816, ILMN_1728934, ILMN_1793563, ILMN_1771039, ILMN_1811472	197	274	12782	5.6832	1.00588e-08	7.18485e-10	4.29891e-08
SP_PIR_KEYWORDS	microtubule	21	7.74908	8.37875e-11	ILMN_1685916, ILMN_1771224, ILMN_1794539, ILMN_1726720, ILMN_1657796, ILMN_2409298, ILMN_2222008, ILMN_1799667, ILMN_1704750, ILMN_1712452, ILMN_1753063, ILMN_1736816, ILMN_2077550, ILMN_1808071, ILMN_1716279, ILMN_1779064, ILMN_1695658, ILMN_1728934, ILMN_1793563, ILMN_2355738, ILMN_2143155, ILMN_1811472, ILMN_1771039	268	231	19235	6.52476	2.4047e-08	1.71764e-09	1.11209e-07
UP_SEQ_FEATURE	domain:Kinesin-motor	10	3.69004	6.38213e-09	ILMN_1712452, ILMN_1685916, ILMN_1753063, ILMN_1794539, ILMN_1716279, ILMN_1808071, ILMN_2222008, ILMN_1695658, ILMN_2143155, ILMN_1811472, ILMN_1799667	267	43	19113	16.6475	5.50138e-06	1.8338e-06	9.89264e-06
SMART	SM00129:KISc	9	3.32103	8.74819e-08	ILMN_1685916, ILMN_1753063, ILMN_1794539, ILMN_1716279, ILMN_1808071, ILMN_2222008, ILMN_1695658, ILMN_2143155, ILMN_1811472, ILMN_1799667	127	42	9079	15.3189	8.57319e-06	8.57319e-06	9.67297e-05
INTERPRO	IPR019821:Kinesin, motor region, conserved site	9	3.32103	1.23708e-07	ILMN_1685916, ILMN_1753063, ILMN_1794539, ILMN_1716279, ILMN_1808071, ILMN_2222008, ILMN_1695658, ILMN_2143155, ILMN_1811472, ILMN_1799667	240	42	16659	14.8741	5.57906e-05	5.57906e-05	0.000175559
INTERPRO	IPR001752:Kinesin, motor region	9	3.32103	1.23708e-07	ILMN_1685916, ILMN_1753063, ILMN_1794539, ILMN_1716279, ILMN_1808071, ILMN_2222008, ILMN_1695658, ILMN_2143155, ILMN_1811472, ILMN_1799667	240	42	16659	14.8741	5.57906e-05	5.57906e-05	0.000175559
GOTERM_MF_FAT	GO:0003777~microtubule motor activity	11	4.05904	1.66731e-07	ILMN_1712452, ILMN_1685916, ILMN_1753063, ILMN_1794539, ILMN_1716279, ILMN_1808071, ILMN_2222008, ILMN_1779064, ILMN_1695658, ILMN_2143155, ILMN_1811472, ILMN_1799667	191	77	12983	9.71055	5.95212e-05	6.61365e-06	0.000228706
GOTERM_BP_FAT	GO:0007018~microtubule-based movement	12	4.42804	2.65391e-06	ILMN_1685916, ILMN_1794539, ILMN_2222008, ILMN_1799667, ILMN_1704750, ILMN_1712452, ILMN_1753063, ILMN_1808071, ILMN_1716279, ILMN_1695658, ILMN_1779064, ILMN_2143155, ILMN_1811472	225	113	13528	6.3849	0.00406018	0.000140281	0.00442108
GOTERM_MF_FAT	GO:0003774~motor activity	12	4.42804	7.43769e-06	ILMN_1685916, ILMN_1794539, ILMN_2222008, ILMN_1799667, ILMN_1712452, ILMN_1753063, ILMN_1808071, ILMN_1716279, ILMN_1695658, ILMN_1779064, ILMN_1793563, ILMN_2143155, ILMN_1811472	191	142	12983	5.74427	0.00265174	0.000265491	0.0102018
SP_PIR_KEYWORDS	motor protein	11	4.05904	1.58496e-05	ILMN_1712452, ILMN_1685916, ILMN_1753063, ILMN_1794539, ILMN_1716279, ILMN_1808071, ILMN_2222008, ILMN_1779064, ILMN_1695658, ILMN_2143155, ILMN_1811472, ILMN_1799667	268	132	19235	5.98103	0.00453853	0.000227417	0.0210346
GOTERM_CC_FAT	GO:0005875~microtubule associated complex	10	3.69004	2.61348e-05	ILMN_1709294, ILMN_1685916, ILMN_1753063, ILMN_1794539, ILMN_2349459, ILMN_2222008, ILMN_1779064, ILMN_1793563, ILMN_2143155, ILMN_1811472, ILMN_1803124, ILMN_1684217	197	102	12782	6.3611	0.00819877	0.000293977	0.035178
GOTERM_CC_FAT	GO:0005871~kinesin complex	5	1.84502	0.000138633	ILMN_1685916, ILMN_1753063, ILMN_1794539, ILMN_1779064, ILMN_2143155, ILMN_1811472	197	18	12782	18.0231	0.0427324	0.00145468	0.186472
SP_PIR_KEYWORDS	ATP	12	4.42804	0.000481117	ILMN_2051373, ILMN_1794539, ILMN_1746375, ILMN_2222008, ILMN_1686097, ILMN_1789005, ILMN_1716279, ILMN_1771026, ILMN_2143155, ILMN_1806037, ILMN_1811472, ILMN_1815666, ILMN_1779376	268	236	19235	3.64944	0.129001	0.00625824	0.636692
SP_PIR_KEYWORDS	nucleotide binding	6	2.21402	0.0167777	ILMN_1769191, ILMN_1794539, ILMN_1716279, ILMN_2222008, ILMN_2143155, ILMN_1806037, ILMN_1811472	268	107	19235	4.02462	0.992219	0.144994	20.1145
SP_PIR_KEYWORDS	P-loop	6	2.21402	0.0229234	ILMN_1769191, ILMN_1794539, ILMN_1716279, ILMN_2222008, ILMN_2143155, ILMN_1806037, ILMN_1811472	268	116	19235	3.71236	0.998713	0.177785	26.4936
Annotation Cluster 11	Enrichment Score: 5.267052466390164
Category	Term	Count	%	PValue	Genes	List Total	Pop Hits	Pop Total	Fold Enrichment	Bonferroni	Benjamini	FDR
GOTERM_BP_FAT	GO:0006259~DNA metabolic process	34	12.5461	1.32139e-11	ILMN_1771593, ILMN_1748578, ILMN_1779711, ILMN_1664516, ILMN_1658027, ILMN_2311537, ILMN_1703092, ILMN_1686097, ILMN_2049021, ILMN_1740291, ILMN_1796589, ILMN_1673721, ILMN_1681503, ILMN_1720708, ILMN_1671906, ILMN_1786065, ILMN_1709484, ILMN_2137084, ILMN_2202423, ILMN_1728199, ILMN_1725260, ILMN_1785756, ILMN_2407619, ILMN_1652580, ILMN_1753196, ILMN_2148796, ILMN_1716973, ILMN_2042771, ILMN_16…	225	506	13528	4.03998	2.02569e-08	1.19158e-09	2.20131e-08
GOTERM_BP_FAT	GO:0006974~response to DNA damage stimulus	23	8.48708	2.53092e-07	ILMN_1652580, ILMN_1753196, ILMN_1748578, ILMN_1779711, ILMN_1658027, ILMN_2042771, ILMN_1703092, ILMN_1686097, ILMN_1740291, ILMN_2286870, ILMN_1673721, ILMN_1796589, ILMN_2160929, ILMN_1720708, ILMN_1746252, ILMN_1786065, ILMN_1686835, ILMN_1709484, ILMN_1735093, ILMN_1728199, ILMN_1785756, ILMN_1771039, ILMN_1798181, ILMN_1786125, ILMN_1794588	225	373	13528	3.70741	0.000387915	1.61661e-05	0.000421628
GOTERM_BP_FAT	GO:0033554~cellular response to stress	26	9.5941	7.63421e-06	ILMN_1748578, ILMN_1779711, ILMN_1658027, ILMN_1678459, ILMN_1703092, ILMN_1686097, ILMN_1740291, ILMN_1796589, ILMN_1673721, ILMN_1720708, ILMN_1786065, ILMN_1709484, ILMN_1728199, ILMN_1785756, ILMN_1779376, ILMN_1786125, ILMN_2309228, ILMN_1652580, ILMN_1753196, ILMN_2042771, ILMN_1795876, ILMN_2286870, ILMN_2160929, ILMN_1746252, ILMN_1686835, ILMN_1735093, ILMN_1771039, ILMN_1798181, ILMN_17…	225	566	13528	2.7619	0.0116351	0.000325038	0.0127171
GOTERM_BP_FAT	GO:0006281~DNA repair	16	5.90406	7.82979e-05	ILMN_1652580, ILMN_1753196, ILMN_1748578, ILMN_1658027, ILMN_2042771, ILMN_1703092, ILMN_1686097, ILMN_1740291, ILMN_1673721, ILMN_1796589, ILMN_2286870, ILMN_1720708, ILMN_2160929, ILMN_1746252, ILMN_1786065, ILMN_1709484, ILMN_1728199, ILMN_1785756	225	284	13528	3.38729	0.113111	0.00260606	0.130357
SP_PIR_KEYWORDS	DNA damage	10	3.69004	0.00234077	ILMN_1673721, ILMN_1753196, ILMN_1786065, ILMN_1748578, ILMN_1686835, ILMN_1779711, ILMN_1658027, ILMN_1735093, ILMN_2042771, ILMN_1728199, ILMN_1785756	268	205	19235	3.50109	0.489614	0.0265449	3.0626
SP_PIR_KEYWORDS	dna repair	9	3.32103	0.00533953	ILMN_1673721, ILMN_1746252, ILMN_1753196, ILMN_1786065, ILMN_1748578, ILMN_1802252, ILMN_1658027, ILMN_2042771, ILMN_1728199, ILMN_1785756	268	191	19235	3.38194	0.784878	0.0553202	6.85939
Annotation Cluster 12	Enrichment Score: 4.564219454521441
Category	Term	Count	%	PValue	Genes	List Total	Pop Hits	Pop Total	Fold Enrichment	Bonferroni	Benjamini	FDR
GOTERM_BP_FAT	GO:0051329~interphase of mitotic cell cycle	12	4.42804	1.0524e-06	ILMN_1652580, ILMN_2410909, ILMN_1664516, ILMN_1795852, ILMN_1712803, ILMN_1711005, ILMN_2349459, ILMN_1709484, ILMN_1728199, ILMN_2294431, ILMN_1725260, ILMN_1683450, ILMN_2407619, ILMN_1771039, ILMN_1803124	225	103	13528	7.00479	0.00161202	5.97509e-05	0.00175318
GOTERM_BP_FAT	GO:0051325~interphase	12	4.42804	1.40442e-06	ILMN_1652580, ILMN_2410909, ILMN_1664516, ILMN_1795852, ILMN_1712803, ILMN_1711005, ILMN_2349459, ILMN_1709484, ILMN_1728199, ILMN_2294431, ILMN_1725260, ILMN_1683450, ILMN_2407619, ILMN_1771039, ILMN_1803124	225	106	13528	6.80654	0.00215066	7.6889e-05	0.00233961
GOTERM_BP_FAT	GO:0000082~G1/S transition of mitotic cell cycle	5	1.84502	0.0137299	ILMN_2410909, ILMN_1795852, ILMN_1728199, ILMN_1711005, ILMN_1683450	225	56	13528	5.36825	1	0.232734	20.5714
Annotation Cluster 13	Enrichment Score: 4.169537224376975
Category	Term	Count	%	PValue	Genes	List Total	Pop Hits	Pop Total	Fold Enrichment	Bonferroni	Benjamini	FDR
GOTERM_BP_FAT	GO:0051327~M phase of meiotic cell cycle	11	4.05904	4.97612e-06	ILMN_2051373, ILMN_1730825, ILMN_1748578, ILMN_2148796, ILMN_1658027, ILMN_1734827, ILMN_2404906, ILMN_1710676, ILMN_1742145, ILMN_1673721, ILMN_1796589, ILMN_1671906, ILMN_1785756	225	98	13528	6.74866	0.00759938	0.000231137	0.00828944
GOTERM_BP_FAT	GO:0007126~meiosis	11	4.05904	4.97612e-06	ILMN_2051373, ILMN_1730825, ILMN_1748578, ILMN_2148796, ILMN_1658027, ILMN_1734827, ILMN_2404906, ILMN_1710676, ILMN_1742145, ILMN_1673721, ILMN_1796589, ILMN_1671906, ILMN_1785756	225	98	13528	6.74866	0.00759938	0.000231137	0.00828944
GOTERM_BP_FAT	GO:0051321~meiotic cell cycle	11	4.05904	5.97555e-06	ILMN_2051373, ILMN_1730825, ILMN_1748578, ILMN_2148796, ILMN_1658027, ILMN_1734827, ILMN_2404906, ILMN_1710676, ILMN_1742145, ILMN_1673721, ILMN_1796589, ILMN_1671906, ILMN_1785756	225	100	13528	6.61369	0.00911871	0.000269391	0.00995426
GOTERM_BP_FAT	GO:0006310~DNA recombination	9	3.32103	0.000350486	ILMN_1796589, ILMN_1673721, ILMN_1671906, ILMN_1748578, ILMN_1709484, ILMN_1658027, ILMN_2148796, ILMN_2311537, ILMN_1785756, ILMN_1703092	225	105	13528	5.15352	0.415728	0.0102812	0.582278
SP_PIR_KEYWORDS	meiosis	4	1.47601	0.0273832	ILMN_2051373, ILMN_1673721, ILMN_1671906, ILMN_2148796, ILMN_1785756	268	47	19235	6.10829	0.999654	0.203616	30.8242
Annotation Cluster 14	Enrichment Score: 4.110412962636419
Category	Term	Count	%	PValue	Genes	List Total	Pop Hits	Pop Total	Fold Enrichment	Bonferroni	Benjamini	FDR
GOTERM_BP_FAT	GO:0051640~organelle localization	11	4.05904	2.79333e-06	ILMN_1724407, ILMN_1815184, ILMN_1726720, ILMN_1749829, ILMN_2409298, ILMN_1664516, ILMN_1664511, ILMN_1742145, ILMN_2349459, ILMN_1716279, ILMN_1801257, ILMN_1683450, ILMN_1803124	225	92	13528	7.18879	0.00427303	0.000142729	0.00465334
GOTERM_BP_FAT	GO:0051656~establishment of organelle localization	9	3.32103	1.7494e-05	ILMN_1742145, ILMN_2349459, ILMN_1749829, ILMN_1726720, ILMN_1664516, ILMN_2409298, ILMN_1716279, ILMN_1801257, ILMN_1683450, ILMN_1664511, ILMN_1803124	225	69	13528	7.84232	0.0264622	0.00067024	0.0291395
GOTERM_BP_FAT	GO:0040001~establishment of mitotic spindle localization	4	1.47601	0.000235915	ILMN_1742145, ILMN_1726720, ILMN_2409298, ILMN_1801257, ILMN_1664511	225	8	13528	30.0622	0.303509	0.00706706	0.392287
GOTERM_BP_FAT	GO:0051653~spindle localization	4	1.47601	0.000493269	ILMN_1742145, ILMN_1726720, ILMN_2409298, ILMN_1801257, ILMN_1664511	225	10	13528	24.0498	0.530632	0.0141697	0.818575
GOTERM_BP_FAT	GO:0051293~establishment of spindle localization	4	1.47601	0.000493269	ILMN_1742145, ILMN_1726720, ILMN_2409298, ILMN_1801257, ILMN_1664511	225	10	13528	24.0498	0.530632	0.0141697	0.818575
Annotation Cluster 15	Enrichment Score: 4.089721453734867
Category	Term	Count	%	PValue	Genes	List Total	Pop Hits	Pop Total	Fold Enrichment	Bonferroni	Benjamini	FDR
GOTERM_BP_FAT	GO:0000070~mitotic sister chromatid segregation	11	4.05904	2.21139e-10	ILMN_2051373, ILMN_2251804, ILMN_1726720, ILMN_1749829, ILMN_2409298, ILMN_2330861, ILMN_2222008, ILMN_1664511, ILMN_1742145, ILMN_2362549, ILMN_1716279, ILMN_1683450, ILMN_1751444	225	36	13528	18.3714	3.39006e-07	1.78424e-08	3.68398e-07
GOTERM_BP_FAT	GO:0000819~sister chromatid segregation	11	4.05904	2.98688e-10	ILMN_2051373, ILMN_2251804, ILMN_1726720, ILMN_1749829, ILMN_2409298, ILMN_2330861, ILMN_2222008, ILMN_1664511, ILMN_1742145, ILMN_2362549, ILMN_1716279, ILMN_1683450, ILMN_1751444	225	37	13528	17.8748	4.57889e-07	2.28944e-08	4.97587e-07
GOTERM_BP_FAT	GO:0051640~organelle localization	11	4.05904	2.79333e-06	ILMN_1724407, ILMN_1815184, ILMN_1726720, ILMN_1749829, ILMN_2409298, ILMN_1664516, ILMN_1664511, ILMN_1742145, ILMN_2349459, ILMN_1716279, ILMN_1801257, ILMN_1683450, ILMN_1803124	225	92	13528	7.18879	0.00427303	0.000142729	0.00465334
GOTERM_BP_FAT	GO:0051656~establishment of organelle localization	9	3.32103	1.7494e-05	ILMN_1742145, ILMN_2349459, ILMN_1749829, ILMN_1726720, ILMN_1664516, ILMN_2409298, ILMN_1716279, ILMN_1801257, ILMN_1683450, ILMN_1664511, ILMN_1803124	225	69	13528	7.84232	0.0264622	0.00067024	0.0291395
GOTERM_BP_FAT	GO:0030071~regulation of mitotic metaphase/anaphase transition	6	2.21402	2.49083e-05	ILMN_1742145, ILMN_1749829, ILMN_1664516, ILMN_2202948, ILMN_1716279, ILMN_1788166	225	22	13528	16.3976	0.0374651	0.000930906	0.0414869
GOTERM_BP_FAT	GO:0051303~establishment of chromosome localization	5	1.84502	8.65497e-05	ILMN_2349459, ILMN_1749829, ILMN_1664516, ILMN_1716279, ILMN_1683450, ILMN_1803124	225	15	13528	20.0415	0.12426	0.00270422	0.144086
GOTERM_BP_FAT	GO:0050000~chromosome localization	5	1.84502	8.65497e-05	ILMN_2349459, ILMN_1749829, ILMN_1664516, ILMN_1716279, ILMN_1683450, ILMN_1803124	225	15	13528	20.0415	0.12426	0.00270422	0.144086
GOTERM_BP_FAT	GO:0045842~positive regulation of mitotic metaphase/anaphase transition	3	1.10701	0.000809955	ILMN_1742145, ILMN_1749829, ILMN_1716279	225	3	13528	60.1244	0.711241	0.0215566	1.34079
GOTERM_BP_FAT	GO:0007076~mitotic chromosome condensation	4	1.47601	0.00113319	ILMN_2251804, ILMN_1726720, ILMN_2409298, ILMN_2330861, ILMN_1683450, ILMN_1751444	225	13	13528	18.4998	0.824158	0.0290307	1.87114
GOTERM_BP_FAT	GO:0045787~positive regulation of cell cycle	6	2.21402	0.0024756	ILMN_1742145, ILMN_2410909, ILMN_2349459, ILMN_1749829, ILMN_1726720, ILMN_2409298, ILMN_1716279, ILMN_1803124	225	57	13528	6.32889	0.977625	0.0603914	4.04515
GOTERM_BP_FAT	GO:0051130~positive regulation of cellular component organization	10	3.69004	0.00321328	ILMN_1742145, ILMN_1734742, ILMN_2410909, ILMN_1789123, ILMN_1749829, ILMN_1726720, ILMN_2409298, ILMN_1716279, ILMN_1703053, ILMN_1705617, ILMN_1779376	225	181	13528	3.32179	0.992802	0.0720299	5.22044
GOTERM_BP_FAT	GO:0051785~positive regulation of nuclear division	4	1.47601	0.00787394	ILMN_1742145, ILMN_1749829, ILMN_1726720, ILMN_2409298, ILMN_1716279	225	25	13528	9.61991	0.999995	0.15491	12.3389
GOTERM_BP_FAT	GO:0045840~positive regulation of mitosis	4	1.47601	0.00787394	ILMN_1742145, ILMN_1749829, ILMN_1726720, ILMN_2409298, ILMN_1716279	225	25	13528	9.61991	0.999995	0.15491	12.3389
GOTERM_BP_FAT	GO:0010638~positive regulation of organelle organization	6	2.21402	0.0121597	ILMN_1742145, ILMN_1789123, ILMN_1749829, ILMN_1726720, ILMN_2409298, ILMN_1716279, ILMN_1705617	225	83	13528	4.34635	1	0.216177	18.4383
GOTERM_BP_FAT	GO:0051310~metaphase plate congression	3	1.10701	0.0136053	ILMN_1664516, ILMN_1716279, ILMN_1683450	225	11	13528	16.3976	1	0.233426	20.4041
Annotation Cluster 16	Enrichment Score: 3.9899071851504626
Category	Term	Count	%	PValue	Genes	List Total	Pop Hits	Pop Total	Fold Enrichment	Bonferroni	Benjamini	FDR
GOTERM_BP_FAT	GO:0043933~macromolecular complex subunit organization	30	11.0701	6.25701e-06	ILMN_1771593, ILMN_1810467, ILMN_1691487, ILMN_1664516, ILMN_1657796, ILMN_1809957, ILMN_2311537, ILMN_1703053, ILMN_1710676, ILMN_1723117, ILMN_1704750, ILMN_1681503, ILMN_1709484, ILMN_1703906, ILMN_2086064, ILMN_1716279, ILMN_2202423, ILMN_1785756, ILMN_1777233, ILMN_1685916, ILMN_2366864, ILMN_2075334, ILMN_1695414, ILMN_2373515, ILMN_1754220, ILMN_1740938, ILMN_1760143, ILMN_1714592, ILMN_18…	225	710	13528	2.54047	0.00954616	0.00027402	0.0104231
GOTERM_BP_FAT	GO:0034621~cellular macromolecular complex subunit organization	20	7.38007	7.73615e-06	ILMN_1685916, ILMN_2075334, ILMN_1664516, ILMN_1657796, ILMN_1809957, ILMN_2311537, ILMN_1695414, ILMN_1710676, ILMN_1723117, ILMN_1704750, ILMN_1681503, ILMN_2373515, ILMN_1754220, ILMN_1703906, ILMN_1760143, ILMN_2086064, ILMN_2202423, ILMN_1716279, ILMN_1801257, ILMN_1785756	225	357	13528	3.36832	0.0117895	0.000320478	0.012887
GOTERM_BP_FAT	GO:0065003~macromolecular complex assembly	28	10.3321	1.49569e-05	ILMN_1691487, ILMN_1810467, ILMN_1771593, ILMN_2366864, ILMN_2075334, ILMN_1664516, ILMN_1809957, ILMN_1703053, ILMN_2311537, ILMN_1695414, ILMN_1723117, ILMN_1710676, ILMN_1704750, ILMN_1681503, ILMN_2373515, ILMN_1740938, ILMN_1754220, ILMN_1709484, ILMN_1703906, ILMN_1760143, ILMN_2086064, ILMN_1716279, ILMN_1714592, ILMN_2202423, ILMN_1801257, ILMN_1785756, ILMN_1777233, ILMN_1798181	225	665	13528	2.53156	0.0226683	0.000603217	0.024914
GOTERM_BP_FAT	GO:0034622~cellular macromolecular complex assembly	17	6.27306	8.03311e-05	ILMN_2075334, ILMN_1664516, ILMN_1809957, ILMN_1695414, ILMN_1710676, ILMN_1723117, ILMN_1704750, ILMN_1681503, ILMN_2373515, ILMN_1754220, ILMN_1760143, ILMN_1703906, ILMN_2086064, ILMN_1716279, ILMN_2202423, ILMN_1801257, ILMN_1785756	225	318	13528	3.2142	0.115871	0.00261684	0.13374
GOTERM_BP_FAT	GO:0070271~protein complex biogenesis	18	6.64207	0.004446	ILMN_1771593, ILMN_1691487, ILMN_1810467, ILMN_2366864, ILMN_1664516, ILMN_1809957, ILMN_1703053, ILMN_2311537, ILMN_1710676, ILMN_1723117, ILMN_1704750, ILMN_2373515, ILMN_1709484, ILMN_1760143, ILMN_1716279, ILMN_1714592, ILMN_1777233, ILMN_1798181	225	505	13528	2.14305	0.99892	0.0929743	7.15432
GOTERM_BP_FAT	GO:0006461~protein complex assembly	18	6.64207	0.004446	ILMN_1771593, ILMN_1691487, ILMN_1810467, ILMN_2366864, ILMN_1664516, ILMN_1809957, ILMN_1703053, ILMN_2311537, ILMN_1710676, ILMN_1723117, ILMN_1704750, ILMN_2373515, ILMN_1709484, ILMN_1760143, ILMN_1716279, ILMN_1714592, ILMN_1777233, ILMN_1798181	225	505	13528	2.14305	0.99892	0.0929743	7.15432
Annotation Cluster 17	Enrichment Score: 3.6754612340476247
Category	Term	Count	%	PValue	Genes	List Total	Pop Hits	Pop Total	Fold Enrichment	Bonferroni	Benjamini	FDR
GOTERM_BP_FAT	GO:0007088~regulation of mitosis	11	4.05904	2.31955e-08	ILMN_2051373, ILMN_1766658, ILMN_1726720, ILMN_1749829, ILMN_1664516, ILMN_2409298, ILMN_2202948, ILMN_1788166, ILMN_1742145, ILMN_1712452, ILMN_1716279, ILMN_2294431, ILMN_1725260, ILMN_2407619	225	56	13528	11.8102	3.5558e-05	1.6163e-06	3.86415e-05
GOTERM_BP_FAT	GO:0051783~regulation of nuclear division	11	4.05904	2.31955e-08	ILMN_2051373, ILMN_1766658, ILMN_1726720, ILMN_1749829, ILMN_1664516, ILMN_2409298, ILMN_2202948, ILMN_1788166, ILMN_1742145, ILMN_1712452, ILMN_1716279, ILMN_2294431, ILMN_1725260, ILMN_2407619	225	56	13528	11.8102	3.5558e-05	1.6163e-06	3.86415e-05
GOTERM_BP_FAT	GO:0030071~regulation of mitotic metaphase/anaphase transition	6	2.21402	2.49083e-05	ILMN_1742145, ILMN_1749829, ILMN_1664516, ILMN_2202948, ILMN_1716279, ILMN_1788166	225	22	13528	16.3976	0.0374651	0.000930906	0.0414869
GOTERM_BP_FAT	GO:0031577~spindle checkpoint	5	1.84502	3.26384e-05	ILMN_2349459, ILMN_1664516, ILMN_2202948, ILMN_1716279, ILMN_1788166, ILMN_1803124	225	12	13528	25.0519	0.0488043	0.00119061	0.0543587
GOTERM_BP_FAT	GO:0007093~mitotic cell cycle checkpoint	7	2.58303	7.04181e-05	ILMN_2362549, ILMN_1664516, ILMN_2202948, ILMN_1716279, ILMN_1788166, ILMN_1771039, ILMN_1786125	225	43	13528	9.7877	0.102332	0.00239612	0.117246
GOTERM_BP_FAT	GO:0007094~mitotic cell cycle spindle assembly checkpoint	4	1.47601	0.000669978	ILMN_1664516, ILMN_2202948, ILMN_1716279, ILMN_1788166	225	11	13528	21.8634	0.642071	0.018507	1.11029
GOTERM_BP_FAT	GO:0045841~negative regulation of mitotic metaphase/anaphase transition	4	1.47601	0.000669978	ILMN_1664516, ILMN_2202948, ILMN_1716279, ILMN_1788166	225	11	13528	21.8634	0.642071	0.018507	1.11029
GOTERM_BP_FAT	GO:0010948~negative regulation of cell cycle process	5	1.84502	0.000704334	ILMN_1742145, ILMN_1664516, ILMN_2202948, ILMN_1716279, ILMN_1788166	225	25	13528	12.0249	0.660447	0.0191031	1.16691
GOTERM_BP_FAT	GO:0051784~negative regulation of nuclear division	4	1.47601	0.000882424	ILMN_1664516, ILMN_2202948, ILMN_1716279, ILMN_1788166	225	12	13528	20.0415	0.741628	0.0230636	1.45993
GOTERM_BP_FAT	GO:0045839~negative regulation of mitosis	4	1.47601	0.000882424	ILMN_1664516, ILMN_2202948, ILMN_1716279, ILMN_1788166	225	12	13528	20.0415	0.741628	0.0230636	1.45993
GOTERM_BP_FAT	GO:0051129~negative regulation of cellular component organization	7	2.58303	0.0307821	ILMN_1742145, ILMN_1734742, ILMN_1664516, ILMN_2202948, ILMN_1716279, ILMN_1788166, ILMN_1719972	225	142	13528	2.96388	1	0.409455	40.5991
GOTERM_BP_FAT	GO:0010639~negative regulation of organelle organization	5	1.84502	0.0470743	ILMN_1742145, ILMN_1664516, ILMN_2202948, ILMN_1716279, ILMN_1788166	225	82	13528	3.66612	1	0.49884	55.214
GOTERM_BP_FAT	GO:0045786~negative regulation of cell cycle	4	1.47601	0.150697	ILMN_1664516, ILMN_2202948, ILMN_1716279, ILMN_1788166	225	81	13528	2.96911	1	0.820047	93.4196
Annotation Cluster 18	Enrichment Score: 3.3066341995494484
Category	Term	Count	%	PValue	Genes	List Total	Pop Hits	Pop Total	Fold Enrichment	Bonferroni	Benjamini	FDR
UP_SEQ_FEATURE	nucleotide phosphate-binding region:ATP	43	15.8672	4.01312e-11	ILMN_1682336, ILMN_2051373, ILMN_2357438, ILMN_2251804, ILMN_1794539, ILMN_1731184, ILMN_1658027, ILMN_1746375, ILMN_1673673, ILMN_1734827, ILMN_1703092, ILMN_1788166, ILMN_1686097, ILMN_1747303, ILMN_1796589, ILMN_1681503, ILMN_1720708, ILMN_1762225, ILMN_1706154, ILMN_1709484, ILMN_1716279, ILMN_1808071, ILMN_2202423, ILMN_1771026, ILMN_1695658, ILMN_2143155, ILMN_1779376, ILMN_1736747, ILMN_16…	267	962	19113	3.19971	3.45931e-08	3.45931e-08	6.22055e-08
SP_PIR_KEYWORDS	serine/threonine-protein kinase	19	7.01107	6.84994e-06	ILMN_1736747, ILMN_1682336, ILMN_2051373, ILMN_2357438, ILMN_1766658, ILMN_2410909, ILMN_1680955, ILMN_1789123, ILMN_1731184, ILMN_1746375, ILMN_2096012, ILMN_2202948, ILMN_1673673, ILMN_1761309, ILMN_1788166, ILMN_2286870, ILMN_1720708, ILMN_1706154, ILMN_2212909, ILMN_2413572, ILMN_1779376, ILMN_1684217, ILMN_1794588	268	381	19235	3.5792	0.00196401	0.000109213	0.00909135
INTERPRO	IPR008271:Serine/threonine protein kinase, active site	17	6.27306	5.46726e-05	ILMN_1736747, ILMN_2051373, ILMN_1682336, ILMN_2357438, ILMN_1766658, ILMN_2410909, ILMN_1680955, ILMN_1731184, ILMN_1746375, ILMN_2096012, ILMN_2202948, ILMN_1673673, ILMN_1788166, ILMN_2286870, ILMN_1720708, ILMN_1706154, ILMN_2212909, ILMN_2413572, ILMN_1779376, ILMN_1684217, ILMN_1794588	240	354	16659	3.33337	0.0243565	0.0122533	0.0775605
GOTERM_MF_FAT	GO:0004674~protein serine/threonine kinase activity	19	7.01107	6.07018e-05	ILMN_1736747, ILMN_1682336, ILMN_2051373, ILMN_2357438, ILMN_1766658, ILMN_2410909, ILMN_1680955, ILMN_1789123, ILMN_1731184, ILMN_1746375, ILMN_2096012, ILMN_2202948, ILMN_1673673, ILMN_1761309, ILMN_1788166, ILMN_2286870, ILMN_1720708, ILMN_1706154, ILMN_2212909, ILMN_2413572, ILMN_1779376, ILMN_1684217, ILMN_1794588	191	430	12983	3.00349	0.0214381	0.00196817	0.0832328
INTERPRO	IPR017442:Serine/threonine protein kinase-related	17	6.27306	6.44201e-05	ILMN_1736747, ILMN_2051373, ILMN_1682336, ILMN_2357438, ILMN_1766658, ILMN_2410909, ILMN_1680955, ILMN_1789123, ILMN_1731184, ILMN_1746375, ILMN_2096012, ILMN_1673673, ILMN_1788166, ILMN_2286870, ILMN_1720708, ILMN_1706154, ILMN_2212909, ILMN_2413572, ILMN_1779376, ILMN_1684217, ILMN_1794588	240	359	16659	3.28694	0.0286364	0.00963806	0.0913828
UP_SEQ_FEATURE	domain:Protein kinase	19	7.01107	0.000108282	ILMN_1736747, ILMN_1682336, ILMN_2051373, ILMN_2357438, ILMN_1766658, ILMN_2410909, ILMN_1680955, ILMN_1789123, ILMN_1731184, ILMN_1746375, ILMN_2096012, ILMN_2202948, ILMN_1673673, ILMN_1761309, ILMN_1788166, ILMN_2286870, ILMN_1720708, ILMN_1706154, ILMN_2212909, ILMN_2413572, ILMN_1779376, ILMN_1684217, ILMN_1794588	267	469	19113	2.9	0.0891199	0.0184956	0.167711
UP_SEQ_FEATURE	binding site:ATP	20	7.38007	0.000224577	ILMN_1736747, ILMN_1682336, ILMN_2051373, ILMN_2357438, ILMN_1766658, ILMN_1685916, ILMN_2410909, ILMN_1680955, ILMN_1789123, ILMN_1731184, ILMN_1746375, ILMN_2096012, ILMN_2202948, ILMN_1673673, ILMN_1686097, ILMN_1788166, ILMN_2286870, ILMN_1720708, ILMN_1706154, ILMN_2212909, ILMN_2413572, ILMN_1779376, ILMN_1684217, ILMN_1794588	267	542	19113	2.64149	0.176018	0.0317528	0.34754
INTERPRO	IPR017441:Protein kinase, ATP binding site	18	6.64207	0.000318912	ILMN_1736747, ILMN_1682336, ILMN_2051373, ILMN_2357438, ILMN_1766658, ILMN_2410909, ILMN_1680955, ILMN_1789123, ILMN_1731184, ILMN_1746375, ILMN_2096012, ILMN_2202948, ILMN_1673673, ILMN_1788166, ILMN_2286870, ILMN_1720708, ILMN_1706154, ILMN_2212909, ILMN_2413572, ILMN_1779376, ILMN_1684217, ILMN_1794588	240	455	16659	2.74599	0.133984	0.0283605	0.451632
INTERPRO	IPR000719:Protein kinase, core	18	6.64207	0.00053286	ILMN_1736747, ILMN_1682336, ILMN_2051373, ILMN_2357438, ILMN_1766658, ILMN_2410909, ILMN_1680955, ILMN_1789123, ILMN_1731184, ILMN_1746375, ILMN_2096012, ILMN_2202948, ILMN_1673673, ILMN_1788166, ILMN_2286870, ILMN_1720708, ILMN_1706154, ILMN_2212909, ILMN_2413572, ILMN_1779376, ILMN_1684217, ILMN_1794588	240	476	16659	2.62484	0.213674	0.039272	0.753554
SMART	SM00220:S_TKc	12	4.42804	0.000921923	ILMN_1736747, ILMN_2051373, ILMN_2357438, ILMN_2410909, ILMN_1680955, ILMN_1789123, ILMN_1731184, ILMN_1746375, ILMN_1788166, ILMN_1706154, ILMN_2212909, ILMN_2413572, ILMN_1794588, ILMN_1684217, ILMN_1779376	127	259	9079	3.31219	0.0864253	0.0296807	1.01467
INTERPRO	IPR002290:Serine/threonine protein kinase	12	4.42804	0.00132828	ILMN_1736747, ILMN_2051373, ILMN_2357438, ILMN_2410909, ILMN_1680955, ILMN_1789123, ILMN_1731184, ILMN_1746375, ILMN_1788166, ILMN_1706154, ILMN_2212909, ILMN_2413572, ILMN_1794588, ILMN_1684217, ILMN_1779376	240	259	16659	3.21602	0.450889	0.0581841	1.8686
SP_PIR_KEYWORDS	kinase	21	7.74908	0.00157046	ILMN_1736747, ILMN_1682336, ILMN_2051373, ILMN_2357438, ILMN_1766658, ILMN_2410909, ILMN_1680955, ILMN_1789123, ILMN_1731184, ILMN_1746375, ILMN_2096012, ILMN_2202948, ILMN_1673673, ILMN_1761309, ILMN_1788166, ILMN_2286870, ILMN_1720708, ILMN_1674662, ILMN_1706154, ILMN_2212909, ILMN_2413572, ILMN_1806037, ILMN_1779376, ILMN_1684217, ILMN_1794588	268	688	19235	2.19073	0.363058	0.0194209	2.06446
GOTERM_MF_FAT	GO:0004672~protein kinase activity	19	7.01107	0.00342207	ILMN_1736747, ILMN_1682336, ILMN_2051373, ILMN_2357438, ILMN_1766658, ILMN_2410909, ILMN_1680955, ILMN_1789123, ILMN_1731184, ILMN_1746375, ILMN_2096012, ILMN_2202948, ILMN_1673673, ILMN_1761309, ILMN_1788166, ILMN_2286870, ILMN_1720708, ILMN_1706154, ILMN_2212909, ILMN_2413572, ILMN_1779376, ILMN_1684217, ILMN_1794588	191	606	12983	2.13119	0.705882	0.0694568	4.59328
UP_SEQ_FEATURE	active site:Proton acceptor	19	7.01107	0.00510588	ILMN_1736747, ILMN_1682336, ILMN_2051373, ILMN_1771593, ILMN_2357438, ILMN_1766658, ILMN_2410909, ILMN_1680955, ILMN_1789123, ILMN_1731184, ILMN_1746375, ILMN_2096012, ILMN_2202948, ILMN_1673673, ILMN_1788166, ILMN_2286870, ILMN_1720708, ILMN_1706154, ILMN_2212909, ILMN_2413572, ILMN_1779376, ILMN_1684217, ILMN_1794588	267	658	19113	2.06702	0.987876	0.287821	7.62803
GOTERM_BP_FAT	GO:0006468~protein amino acid phosphorylation	19	7.01107	0.0285605	ILMN_1736747, ILMN_1682336, ILMN_2051373, ILMN_2357438, ILMN_1766658, ILMN_2410909, ILMN_1680955, ILMN_1789123, ILMN_1731184, ILMN_1746375, ILMN_2096012, ILMN_2202948, ILMN_1673673, ILMN_1788166, ILMN_2286870, ILMN_1720708, ILMN_1706154, ILMN_2212909, ILMN_2413572, ILMN_1705617, ILMN_1779376, ILMN_1684217, ILMN_1794588	225	667	13528	1.71269	1	0.396362	38.2897
SP_PIR_KEYWORDS	transferase	29	10.7011	0.0312669	ILMN_2051373, ILMN_1708081, ILMN_1682336, ILMN_2357438, ILMN_1731184, ILMN_1746375, ILMN_1673673, ILMN_1788166, ILMN_1720708, ILMN_1706154, ILMN_1661264, ILMN_1728199, ILMN_1779376, ILMN_1736747, ILMN_1652580, ILMN_1766658, ILMN_2410909, ILMN_1680955, ILMN_1789123, ILMN_1801476, ILMN_1716973, ILMN_2096012, ILMN_2202948, ILMN_1761309, ILMN_2286870, ILMN_1860638, ILMN_1746252, ILMN_2212909, ILMN_24…	268	1394	19235	1.49311	0.99989	0.223724	34.4019
GOTERM_BP_FAT	GO:0006793~phosphorus metabolic process	24	8.85609	0.0532814	ILMN_2051373, ILMN_1682336, ILMN_2357438, ILMN_1810467, ILMN_1731184, ILMN_1746375, ILMN_1673673, ILMN_1788166, ILMN_1720708, ILMN_1706154, ILMN_1725260, ILMN_2407619, ILMN_1705617, ILMN_1779376, ILMN_1736747, ILMN_2377980, ILMN_1766658, ILMN_1680955, ILMN_2410909, ILMN_1789123, ILMN_2202948, ILMN_2096012, ILMN_1711005, ILMN_1789005, ILMN_2286870, ILMN_2294431, ILMN_2212909, ILMN_2413572, ILMN_16…	225	973	13528	1.48303	1	0.530547	59.8337
GOTERM_BP_FAT	GO:0006796~phosphate metabolic process	24	8.85609	0.0532814	ILMN_2051373, ILMN_1682336, ILMN_2357438, ILMN_1810467, ILMN_1731184, ILMN_1746375, ILMN_1673673, ILMN_1788166, ILMN_1720708, ILMN_1706154, ILMN_1725260, ILMN_2407619, ILMN_1705617, ILMN_1779376, ILMN_1736747, ILMN_2377980, ILMN_1766658, ILMN_1680955, ILMN_2410909, ILMN_1789123, ILMN_2202948, ILMN_2096012, ILMN_1711005, ILMN_1789005, ILMN_2286870, ILMN_2294431, ILMN_2212909, ILMN_2413572, ILMN_16…	225	973	13528	1.48303	1	0.530547	59.8337
GOTERM_BP_FAT	GO:0016310~phosphorylation	20	7.38007	0.0721458	ILMN_1736747, ILMN_1682336, ILMN_2051373, ILMN_2357438, ILMN_1766658, ILMN_2410909, ILMN_1680955, ILMN_1789123, ILMN_1731184, ILMN_1746375, ILMN_2096012, ILMN_2202948, ILMN_1673673, ILMN_1788166, ILMN_1789005, ILMN_2286870, ILMN_1720708, ILMN_1706154, ILMN_2212909, ILMN_2413572, ILMN_1705617, ILMN_1779376, ILMN_1684217, ILMN_1794588	225	800	13528	1.50311	1	0.62827	71.2762
Annotation Cluster 19	Enrichment Score: 3.243986610988112
Category	Term	Count	%	PValue	Genes	List Total	Pop Hits	Pop Total	Fold Enrichment	Bonferroni	Benjamini	FDR
GOTERM_BP_FAT	GO:0051276~chromosome organization	32	11.8081	9.7723e-11	ILMN_2051373, ILMN_2251804, ILMN_1749829, ILMN_1726720, ILMN_1664516, ILMN_1658027, ILMN_2409298, ILMN_2311537, ILMN_2269564, ILMN_1664511, ILMN_1686097, ILMN_2049021, ILMN_1681503, ILMN_2362549, ILMN_1709484, ILMN_1703906, ILMN_2202423, ILMN_1716279, ILMN_1785756, ILMN_1683450, ILMN_1813028, ILMN_1753196, ILMN_1755727, ILMN_2075334, ILMN_1790625, ILMN_2042771, ILMN_2330861, ILMN_1790136, ILMN_22…	225	485	13528	3.96697	1.49809e-07	8.32275e-09	1.62798e-07
GOTERM_CC_FAT	GO:0000785~chromatin	15	5.53506	2.43778e-06	ILMN_2075334, ILMN_1790625, ILMN_1664516, ILMN_1746375, ILMN_2311537, ILMN_2269564, ILMN_1677747, ILMN_1695414, ILMN_1681503, ILMN_1735093, ILMN_2202423, ILMN_1801257, ILMN_1785756, ILMN_2355738, ILMN_1813028	197	200	12782	4.86624	0.000767607	3.19954e-05	0.00328179
GOTERM_BP_FAT	GO:0006323~DNA packaging	12	4.42804	3.73778e-06	ILMN_2251804, ILMN_2075334, ILMN_1726720, ILMN_2409298, ILMN_2330861, ILMN_1686097, ILMN_1695414, ILMN_1681503, ILMN_1703906, ILMN_2202423, ILMN_1801257, ILMN_1785756, ILMN_1683450, ILMN_1751444	225	117	13528	6.16661	0.00571365	0.000184823	0.00622663
GOTERM_BP_FAT	GO:0034621~cellular macromolecular complex subunit organization	20	7.38007	7.73615e-06	ILMN_1685916, ILMN_2075334, ILMN_1664516, ILMN_1657796, ILMN_1809957, ILMN_2311537, ILMN_1695414, ILMN_1710676, ILMN_1723117, ILMN_1704750, ILMN_1681503, ILMN_2373515, ILMN_1754220, ILMN_1703906, ILMN_1760143, ILMN_2086064, ILMN_2202423, ILMN_1716279, ILMN_1801257, ILMN_1785756	225	357	13528	3.36832	0.0117895	0.000320478	0.012887
GOTERM_BP_FAT	GO:0006333~chromatin assembly or disassembly	11	4.05904	4.89472e-05	ILMN_1681503, ILMN_1790625, ILMN_2075334, ILMN_1703906, ILMN_2202423, ILMN_1801257, ILMN_2311537, ILMN_2269564, ILMN_1785756, ILMN_1695414, ILMN_1813028	225	127	13528	5.20763	0.0722917	0.00170395	0.0815104
GOTERM_BP_FAT	GO:0034622~cellular macromolecular complex assembly	17	6.27306	8.03311e-05	ILMN_2075334, ILMN_1664516, ILMN_1809957, ILMN_1695414, ILMN_1710676, ILMN_1723117, ILMN_1704750, ILMN_1681503, ILMN_2373515, ILMN_1754220, ILMN_1760143, ILMN_1703906, ILMN_2086064, ILMN_1716279, ILMN_2202423, ILMN_1801257, ILMN_1785756	225	318	13528	3.2142	0.115871	0.00261684	0.13374
GOTERM_BP_FAT	GO:0065004~protein-DNA complex assembly	9	3.32103	0.000130196	ILMN_1681503, ILMN_2075334, ILMN_1703906, ILMN_1664516, ILMN_1716279, ILMN_2202423, ILMN_1801257, ILMN_1785756, ILMN_1695414	225	91	13528	5.94637	0.180944	0.0039841	0.216673
GOTERM_BP_FAT	GO:0031497~chromatin assembly	7	2.58303	0.00319127	ILMN_1681503, ILMN_2075334, ILMN_1703906, ILMN_2202423, ILMN_1801257, ILMN_1785756, ILMN_1695414	225	87	13528	4.8376	0.992554	0.0726139	5.18558
GOTERM_BP_FAT	GO:0034728~nucleosome organization	7	2.58303	0.00443948	ILMN_1681503, ILMN_2075334, ILMN_1703906, ILMN_1801257, ILMN_2311537, ILMN_1785756, ILMN_1695414	225	93	13528	4.5255	0.998909	0.0941244	7.14419
GOTERM_BP_FAT	GO:0006325~chromatin organization	14	5.16605	0.0104214	ILMN_1755727, ILMN_2075334, ILMN_1790625, ILMN_2311537, ILMN_1790136, ILMN_2269564, ILMN_1695414, ILMN_1681503, ILMN_1703906, ILMN_2202423, ILMN_1801257, ILMN_1785756, ILMN_1751081, ILMN_1813028	225	378	13528	2.22683	1	0.192758	16.0142
GOTERM_BP_FAT	GO:0006334~nucleosome assembly	6	2.21402	0.0127599	ILMN_1681503, ILMN_2075334, ILMN_1703906, ILMN_1801257, ILMN_1785756, ILMN_1695414	225	84	13528	4.2946	1	0.223062	19.26
GOTERM_MF_FAT	GO:0042393~histone binding	4	1.47601	0.0263402	ILMN_1703906, ILMN_1785756, ILMN_1695414, ILMN_1723117	191	44	12983	6.17944	0.999927	0.316945	30.6603
INTERPRO	IPR007125:Histone core	3	1.10701	0.136084	ILMN_2075334, ILMN_1801257, ILMN_1785756	240	45	16659	4.6275	1	0.928559	87.4559
SP_PIR_KEYWORDS	nucleosome core	3	1.10701	0.143216	ILMN_2075334, ILMN_1801257, ILMN_1785756	268	48	19235	4.48577	1	0.626862	87.1465
GOTERM_CC_FAT	GO:0032993~protein-DNA complex	4	1.47601	0.145438	ILMN_2224143, ILMN_2075334, ILMN_1801257, ILMN_1785756	197	86	12782	3.01783	1	0.621194	87.9467
GOTERM_CC_FAT	GO:0000786~nucleosome	3	1.10701	0.251602	ILMN_2075334, ILMN_1801257, ILMN_1785756	197	63	12782	3.08968	1	0.815595	97.9792
Annotation Cluster 20	Enrichment Score: 2.9845710732794752
Category	Term	Count	%	PValue	Genes	List Total	Pop Hits	Pop Total	Fold Enrichment	Bonferroni	Benjamini	FDR
GOTERM_CC_FAT	GO:0034399~nuclear periphery	7	2.58303	0.000331694	ILMN_1709484, ILMN_1664516, ILMN_1770892, ILMN_2194627, ILMN_1708101, ILMN_1670532, ILMN_1799667, ILMN_1705617	197	61	12782	7.44562	0.099226	0.00326033	0.445618
GOTERM_CC_FAT	GO:0016363~nuclear matrix	6	2.21402	0.00163252	ILMN_1709484, ILMN_1664516, ILMN_1770892, ILMN_2194627, ILMN_1670532, ILMN_1799667, ILMN_1705617	197	56	12782	6.95178	0.4023	0.0145971	2.17555
UP_SEQ_FEATURE	short sequence motif:Nuclear localization signal	13	4.79705	0.00205442	ILMN_1652580, ILMN_1685916, ILMN_1779711, ILMN_1664516, ILMN_2202948, ILMN_1784227, ILMN_1670532, ILMN_1677747, ILMN_1799667, ILMN_1709484, ILMN_2194627, ILMN_1708101, ILMN_1811472, ILMN_1705617	267	325	19113	2.86337	0.830132	0.162449	3.13747
Annotation Cluster 21	Enrichment Score: 2.212986483622799
Category	Term	Count	%	PValue	Genes	List Total	Pop Hits	Pop Total	Fold Enrichment	Bonferroni	Benjamini	FDR
UP_SEQ_FEATURE	repeat:HEAT 10	4	1.47601	0.00107139	ILMN_1810467, ILMN_1748770, ILMN_1732537, ILMN_1751444	267	15	19113	19.0891	0.603087	0.123664	1.64788
UP_SEQ_FEATURE	repeat:HEAT 9	4	1.47601	0.00107139	ILMN_1810467, ILMN_1748770, ILMN_1732537, ILMN_1751444	267	15	19113	19.0891	0.603087	0.123664	1.64788
UP_SEQ_FEATURE	repeat:HEAT 8	4	1.47601	0.00218978	ILMN_1810467, ILMN_1748770, ILMN_1732537, ILMN_1751444	267	19	19113	15.0704	0.848877	0.157842	3.34091
UP_SEQ_FEATURE	repeat:HEAT 7	4	1.47601	0.0043454	ILMN_1810467, ILMN_1748770, ILMN_1732537, ILMN_1751444	267	24	19113	11.9307	0.976574	0.268622	6.52748
UP_SEQ_FEATURE	repeat:HEAT 3	5	1.84502	0.00511258	ILMN_1810467, ILMN_1673376, ILMN_1748770, ILMN_1732537, ILMN_1751444	267	50	19113	7.15843	0.987946	0.270646	7.63767
INTERPRO	IPR000357:HEAT	5	1.84502	0.00795076	ILMN_1810467, ILMN_1673376, ILMN_2366864, ILMN_1748770, ILMN_1732537	240	55	16659	6.31023	0.97268	0.241894	10.7103
UP_SEQ_FEATURE	repeat:HEAT 6	4	1.47601	0.00819859	ILMN_1810467, ILMN_1748770, ILMN_1732537, ILMN_1751444	267	30	19113	9.54457	0.999172	0.376924	11.98
UP_SEQ_FEATURE	repeat:HEAT 2	5	1.84502	0.0086402	ILMN_1810467, ILMN_1673376, ILMN_1748770, ILMN_1732537, ILMN_1751444	267	58	19113	6.17106	0.999436	0.373442	12.5856
UP_SEQ_FEATURE	repeat:HEAT 1	5	1.84502	0.0086402	ILMN_1810467, ILMN_1673376, ILMN_1748770, ILMN_1732537, ILMN_1751444	267	58	19113	6.17106	0.999436	0.373442	12.5856
UP_SEQ_FEATURE	repeat:HEAT 5	4	1.47601	0.0125614	ILMN_1810467, ILMN_1748770, ILMN_1732537, ILMN_1751444	267	35	19113	8.18106	0.999981	0.473219	17.794
UP_SEQ_FEATURE	repeat:HEAT 4	4	1.47601	0.0218429	ILMN_1810467, ILMN_1748770, ILMN_1732537, ILMN_1751444	267	43	19113	6.659	1	0.579087	28.9885
INTERPRO	IPR011989:Armadillo-like helical	6	2.21402	0.0372949	ILMN_1810467, ILMN_1759495, ILMN_2366864, ILMN_1748770, ILMN_1732537, ILMN_1723117	240	128	16659	3.25371	1	0.594321	41.6897
Annotation Cluster 22	Enrichment Score: 2.1750335961903793
Category	Term	Count	%	PValue	Genes	List Total	Pop Hits	Pop Total	Fold Enrichment	Bonferroni	Benjamini	FDR
SP_PIR_KEYWORDS	cell cycle control	6	2.21402	6.27652e-05	ILMN_1795852, ILMN_2294431, ILMN_1712803, ILMN_1734827, ILMN_1725260, ILMN_1711005, ILMN_2407619, ILMN_1786125	268	31	19235	13.8914	0.0178529	0.00085745	0.0832744
PIR_SUPERFAMILY	PIRSF001771:cyclin, A/B/D/E types	4	1.47601	0.000295237	ILMN_1801939, ILMN_1795852, ILMN_1712803, ILMN_1786125	94	11	7396	28.6112	0.0325306	0.0325306	0.334164
PIR_SUPERFAMILY	PIRSF001771:Cyclin_A_B_D_E	4	1.47601	0.00039007	ILMN_1801939, ILMN_1795852, ILMN_1712803, ILMN_1786125	94	12	7396	26.227	0.0427555	0.0216113	0.441285
INTERPRO	IPR014400:Cyclin, A/B/D/E	4	1.47601	0.00058295	ILMN_1801939, ILMN_1795852, ILMN_1712803, ILMN_1786125	240	12	16659	23.1375	0.231248	0.0368726	0.824119
INTERPRO	IPR004367:Cyclin, C-terminal	4	1.47601	0.000944257	ILMN_1801939, ILMN_1795852, ILMN_1712803, ILMN_1786125	240	14	16659	19.8321	0.346924	0.0462371	1.33173
INTERPRO	IPR006671:Cyclin, N-terminal	4	1.47601	0.0115858	ILMN_1801939, ILMN_1795852, ILMN_1712803, ILMN_1786125	240	33	16659	8.41364	0.994782	0.279983	15.2427
INTERPRO	IPR013763:Cyclin-related	4	1.47601	0.0158242	ILMN_1801939, ILMN_1795852, ILMN_1712803, ILMN_1786125	240	37	16659	7.50405	0.999249	0.345028	20.2572
SMART	SM00385:CYCLIN	4	1.47601	0.0177485	ILMN_1801939, ILMN_1795852, ILMN_1712803, ILMN_1786125	127	40	9079	7.14882	0.827089	0.253602	17.9638
INTERPRO	IPR006670:Cyclin	4	1.47601	0.0195021	ILMN_1801939, ILMN_1795852, ILMN_1712803, ILMN_1786125	240	40	16659	6.94125	0.999861	0.389491	24.3836
SP_PIR_KEYWORDS	cyclin	4	1.47601	0.032119	ILMN_1801939, ILMN_1795852, ILMN_1712803, ILMN_1786125	268	50	19235	5.74179	0.999915	0.223709	35.1636
KEGG_PATHWAY	hsa04115:p53 signaling pathway	4	1.47601	0.10992	ILMN_1801939, ILMN_1795852, ILMN_1712803, ILMN_1771039	88	68	5085	3.39906	0.999996	0.674405	72.9268
GOTERM_BP_FAT	GO:0040007~growth	6	2.21402	0.187651	ILMN_1725183, ILMN_2410909, ILMN_1801939, ILMN_1795852, ILMN_1712803, ILMN_1703053	225	183	13528	1.97129	1	0.861773	96.8639
GOTERM_BP_FAT	GO:0031099~regeneration	3	1.10701	0.317052	ILMN_1795852, ILMN_1712803, ILMN_1786125	225	69	13528	2.61411	1	0.944646	99.8258
Annotation Cluster 23	Enrichment Score: 2.085339655686664
Category	Term	Count	%	PValue	Genes	List Total	Pop Hits	Pop Total	Fold Enrichment	Bonferroni	Benjamini	FDR
GOTERM_BP_FAT	GO:0006302~double-strand break repair	7	2.58303	0.00054676	ILMN_1796589, ILMN_2160929, ILMN_1748578, ILMN_1709484, ILMN_1658027, ILMN_1785756, ILMN_1703092	225	62	13528	6.78824	0.567604	0.0154062	0.906964
GOTERM_CC_FAT	GO:0001673~male germ cell nucleus	3	1.10701	0.0273513	ILMN_1796589, ILMN_1709484, ILMN_1785756	197	17	12782	11.45	0.999839	0.180072	31.1572
GOTERM_CC_FAT	GO:0043073~germ cell nucleus	3	1.10701	0.0370856	ILMN_1796589, ILMN_1709484, ILMN_1785756	197	20	12782	9.73249	0.999993	0.228011	39.8756
Annotation Cluster 24	Enrichment Score: 1.9588936094135008
Category	Term	Count	%	PValue	Genes	List Total	Pop Hits	Pop Total	Fold Enrichment	Bonferroni	Benjamini	FDR
GOTERM_CC_FAT	GO:0000940~outer kinetochore of condensed chromosome	4	1.47601	0.000278641	ILMN_1771224, ILMN_1664516, ILMN_1736816, ILMN_1716279	197	9	12782	28.837	0.0840415	0.00282774	0.374468
GOTERM_BP_FAT	GO:0032886~regulation of microtubule-based process	5	1.84502	0.0086605	ILMN_1771224, ILMN_1724407, ILMN_1789123, ILMN_1736816, ILMN_1716279	225	49	13528	6.13515	0.999998	0.164892	13.4895
GOTERM_BP_FAT	GO:0070507~regulation of microtubule cytoskeleton organization	4	1.47601	0.0320318	ILMN_1771224, ILMN_1789123, ILMN_1736816, ILMN_1716279	225	42	13528	5.72614	1	0.415296	41.8622
GOTERM_BP_FAT	GO:0051493~regulation of cytoskeleton organization	5	1.84502	0.18891	ILMN_1771224, ILMN_1789123, ILMN_1736816, ILMN_1716279, ILMN_1705617	225	136	13528	2.21046	1	0.860427	96.9439
Annotation Cluster 25	Enrichment Score: 1.8666287398162538
Category	Term	Count	%	PValue	Genes	List Total	Pop Hits	Pop Total	Fold Enrichment	Bonferroni	Benjamini	FDR
GOTERM_CC_FAT	GO:0000792~heterochromatin	5	1.84502	0.00348519	ILMN_1790625, ILMN_2202423, ILMN_1785756, ILMN_2355738, ILMN_1813028	197	41	12782	7.91259	0.667047	0.0300868	4.59136
GOTERM_CC_FAT	GO:0000790~nuclear chromatin	5	1.84502	0.00994414	ILMN_1790625, ILMN_1735093, ILMN_1746375, ILMN_1785756, ILMN_1813028	197	55	12782	5.89848	0.957066	0.0775481	12.5884
GOTERM_CC_FAT	GO:0005720~nuclear heterochromatin	3	1.10701	0.072497	ILMN_1790625, ILMN_1785756, ILMN_1813028	197	29	12782	6.71206	1	0.389751	63.6934
Annotation Cluster 26	Enrichment Score: 1.8306448171259166
Category	Term	Count	%	PValue	Genes	List Total	Pop Hits	Pop Total	Fold Enrichment	Bonferroni	Benjamini	FDR
GOTERM_BP_FAT	GO:0031570~DNA integrity checkpoint	6	2.21402	0.00164267	ILMN_1651237, ILMN_1709484, ILMN_1670238, ILMN_1785756, ILMN_1771039, ILMN_1786125	225	52	13528	6.93744	0.919564	0.0411348	2.70163
GOTERM_BP_FAT	GO:0042770~DNA damage response, signal transduction	5	1.84502	0.0436477	ILMN_1709484, ILMN_1785756, ILMN_1771039, ILMN_1786125, ILMN_1794588	225	80	13528	3.75778	1	0.485333	52.4542
GOTERM_BP_FAT	GO:0000077~DNA damage checkpoint	4	1.47601	0.0449317	ILMN_1709484, ILMN_1785756, ILMN_1771039, ILMN_1786125	225	48	13528	5.01037	1	0.492192	53.5066
Annotation Cluster 27	Enrichment Score: 1.8058080718872365
Category	Term	Count	%	PValue	Genes	List Total	Pop Hits	Pop Total	Fold Enrichment	Bonferroni	Benjamini	FDR
SMART	SM00490:HELICc	7	2.58303	0.00349205	ILMN_1747303, ILMN_1762225, ILMN_1709484, ILMN_1658027, ILMN_2202423, ILMN_1703092, ILMN_1740291	127	106	9079	4.72092	0.290234	0.082135	3.7941
SMART	SM00487:DEXDc	7	2.58303	0.00400836	ILMN_1747303, ILMN_1762225, ILMN_1709484, ILMN_1658027, ILMN_2202423, ILMN_1703092, ILMN_1740291	127	109	9079	4.59098	0.325382	0.0757028	4.34382
INTERPRO	IPR001650:DNA/RNA helicase, C-terminal	7	2.58303	0.00443746	ILMN_1747303, ILMN_1762225, ILMN_1709484, ILMN_1658027, ILMN_2202423, ILMN_1703092, ILMN_1740291	240	107	16659	4.541	0.86544	0.166683	6.11638
INTERPRO	IPR014021:Helicase, superfamily 1 and 2, ATP-binding	7	2.58303	0.00443746	ILMN_1747303, ILMN_1762225, ILMN_1709484, ILMN_1658027, ILMN_2202423, ILMN_1703092, ILMN_1740291	240	107	16659	4.541	0.86544	0.166683	6.11638
INTERPRO	IPR014001:DEAD-like helicase, N-terminal	7	2.58303	0.00485645	ILMN_1747303, ILMN_1762225, ILMN_1709484, ILMN_1658027, ILMN_2202423, ILMN_1703092, ILMN_1740291	240	109	16659	4.45768	0.888708	0.167204	6.67555
SP_PIR_KEYWORDS	helicase	7	2.58303	0.0110958	ILMN_1747303, ILMN_1762225, ILMN_1709484, ILMN_1658027, ILMN_2202423, ILMN_1703092, ILMN_1740291	268	134	19235	3.7493	0.959331	0.104546	13.7651
INTERPRO	IPR011545:DNA/RNA helicase, DEAD/DEAH box type, N-terminal	5	1.84502	0.0113838	ILMN_1747303, ILMN_1762225, ILMN_1709484, ILMN_1703092, ILMN_1740291	240	61	16659	5.68955	0.994278	0.291238	14.9966
UP_SEQ_FEATURE	domain:Helicase C-terminal	6	2.21402	0.0157374	ILMN_1747303, ILMN_1762225, ILMN_1709484, ILMN_1658027, ILMN_2202423, ILMN_1703092	267	105	19113	4.09053	0.999999	0.513081	21.7982
GOTERM_MF_FAT	GO:0004386~helicase activity	7	2.58303	0.0169567	ILMN_1747303, ILMN_1762225, ILMN_1709484, ILMN_1658027, ILMN_2202423, ILMN_1703092, ILMN_1740291	191	140	12983	3.39869	0.997769	0.252287	20.9106
UP_SEQ_FEATURE	domain:Helicase ATP-binding	6	2.21402	0.018874	ILMN_1747303, ILMN_1762225, ILMN_1709484, ILMN_1658027, ILMN_2202423, ILMN_1703092	267	110	19113	3.9046	1	0.542572	25.5731
GOTERM_MF_FAT	GO:0042623~ATPase activity, coupled	9	3.32103	0.0468528	ILMN_1747303, ILMN_1762225, ILMN_1763875, ILMN_1709484, ILMN_1703092, ILMN_1686097, ILMN_1815666, ILMN_1789005, ILMN_1740291	191	272	12983	2.24913	1	0.435058	48.2231
GOTERM_MF_FAT	GO:0008026~ATP-dependent helicase activity	5	1.84502	0.0556078	ILMN_1747303, ILMN_1762225, ILMN_1709484, ILMN_1703092, ILMN_1740291	191	98	12983	3.46805	1	0.471806	54.3791
GOTERM_MF_FAT	GO:0070035~purine NTP-dependent helicase activity	5	1.84502	0.0556078	ILMN_1747303, ILMN_1762225, ILMN_1709484, ILMN_1703092, ILMN_1740291	191	98	12983	3.46805	1	0.471806	54.3791
GOTERM_MF_FAT	GO:0016887~ATPase activity	10	3.69004	0.0573135	ILMN_1747303, ILMN_1712452, ILMN_1762225, ILMN_1763875, ILMN_1709484, ILMN_1703092, ILMN_1686097, ILMN_1815666, ILMN_1789005, ILMN_1740291	191	334	12983	2.03514	1	0.461908	55.4964
UP_SEQ_FEATURE	short sequence motif:DEAH box	3	1.10701	0.115717	ILMN_1709484, ILMN_2202423, ILMN_1703092	267	42	19113	5.11316	1	0.974149	85.136
Annotation Cluster 28	Enrichment Score: 1.726474761606479
Category	Term	Count	%	PValue	Genes	List Total	Pop Hits	Pop Total	Fold Enrichment	Bonferroni	Benjamini	FDR
GOTERM_MF_FAT	GO:0030235~nitric-oxide synthase regulator activity	3	1.10701	0.00206954	ILMN_2373515, ILMN_2410909, ILMN_1673711	191	5	12983	40.7843	0.52269	0.0514567	2.80174
KEGG_PATHWAY	hsa05215:Prostate cancer	6	2.21402	0.0176056	ILMN_2373515, ILMN_2410909, ILMN_1673711, ILMN_1795852, ILMN_1777233, ILMN_1779376	88	89	5085	3.89556	0.847839	0.235836	18.0706
GOTERM_BP_FAT	GO:0045429~positive regulation of nitric oxide biosynthetic process	3	1.10701	0.0466292	ILMN_2373515, ILMN_2410909, ILMN_1673711	225	21	13528	8.58921	1	0.498721	54.8642
GOTERM_BP_FAT	GO:0045428~regulation of nitric oxide biosynthetic process	3	1.10701	0.0731005	ILMN_2373515, ILMN_2410909, ILMN_1673711	225	27	13528	6.68049	1	0.630135	71.7646
Annotation Cluster 29	Enrichment Score: 1.6537747051623086
Category	Term	Count	%	PValue	Genes	List Total	Pop Hits	Pop Total	Fold Enrichment	Bonferroni	Benjamini	FDR
SMART	SM00212:UBCc	6	2.21402	0.000238774	ILMN_1808591, ILMN_1714730, ILMN_2162989, ILMN_1701331, ILMN_2164242, ILMN_2301083, ILMN_1677756	127	41	9079	10.4617	0.0231309	0.0116331	0.263698
INTERPRO	IPR000608:Ubiquitin-conjugating enzyme, E2	6	2.21402	0.000286584	ILMN_1808591, ILMN_1714730, ILMN_2162989, ILMN_1701331, ILMN_2164242, ILMN_2301083, ILMN_1677756	240	41	16659	10.1579	0.121261	0.0318003	0.405936
INTERPRO	IPR016135:Ubiquitin-conjugating enzyme/RWD-like	6	2.21402	0.00060359	ILMN_1808591, ILMN_1714730, ILMN_2162989, ILMN_1701331, ILMN_2164242, ILMN_2301083, ILMN_1677756	240	48	16659	8.67656	0.238375	0.0334649	0.85318
SP_PIR_KEYWORDS	ubl conjugation pathway	17	6.27306	0.00209906	ILMN_1808591, ILMN_1692706, ILMN_1714730, ILMN_2162989, ILMN_1779711, ILMN_1701331, ILMN_1663390, ILMN_1682264, ILMN_1724410, ILMN_1670532, ILMN_2301083, ILMN_2164242, ILMN_1677756, ILMN_1710676, ILMN_1799389, ILMN_1786065, ILMN_2352216, ILMN_2194627, ILMN_2054019, ILMN_1737728	268	509	19235	2.39711	0.452868	0.0248146	2.75043
UP_SEQ_FEATURE	active site:Glycyl thioester intermediate	5	1.84502	0.0156451	ILMN_1808591, ILMN_1714730, ILMN_1701331, ILMN_2164242, ILMN_2301083, ILMN_1677756	267	69	19113	5.18727	0.999999	0.530059	21.6845
GOTERM_MF_FAT	GO:0016879~ligase activity, forming carbon-nitrogen bonds	9	3.32103	0.0204294	ILMN_1799389, ILMN_1808591, ILMN_1783285, ILMN_1714730, ILMN_2162989, ILMN_2352216, ILMN_1701331, ILMN_1773760, ILMN_2164242, ILMN_2301083, ILMN_1677756	191	231	12983	2.64833	0.999369	0.274129	24.658
GOTERM_MF_FAT	GO:0016881~acid-amino acid ligase activity	8	2.95203	0.0285925	ILMN_1799389, ILMN_1808591, ILMN_1714730, ILMN_2162989, ILMN_2352216, ILMN_1701331, ILMN_1773760, ILMN_2164242, ILMN_2301083, ILMN_1677756	191	201	12983	2.70543	0.999968	0.328553	32.8285
GOTERM_BP_FAT	GO:0043632~modification-dependent macromolecule catabolic process	17	6.27306	0.0293817	ILMN_1808591, ILMN_1692706, ILMN_1714730, ILMN_2162989, ILMN_1779711, ILMN_1701331, ILMN_1663390, ILMN_1724410, ILMN_1712803, ILMN_1670532, ILMN_2301083, ILMN_2164242, ILMN_1677756, ILMN_1710676, ILMN_1799389, ILMN_1786065, ILMN_2352216, ILMN_2194627, ILMN_2054019, ILMN_1737728	225	574	13528	1.78069	1	0.401707	39.153
GOTERM_BP_FAT	GO:0019941~modification-dependent protein catabolic process	17	6.27306	0.0293817	ILMN_1808591, ILMN_1692706, ILMN_1714730, ILMN_2162989, ILMN_1779711, ILMN_1701331, ILMN_1663390, ILMN_1724410, ILMN_1712803, ILMN_1670532, ILMN_2301083, ILMN_2164242, ILMN_1677756, ILMN_1710676, ILMN_1799389, ILMN_1786065, ILMN_2352216, ILMN_2194627, ILMN_2054019, ILMN_1737728	225	574	13528	1.78069	1	0.401707	39.153
GOTERM_BP_FAT	GO:0030163~protein catabolic process	18	6.64207	0.029604	ILMN_1808591, ILMN_1692706, ILMN_1714730, ILMN_2410909, ILMN_2162989, ILMN_1779711, ILMN_1701331, ILMN_1663390, ILMN_1724410, ILMN_1712803, ILMN_1670532, ILMN_2301083, ILMN_2164242, ILMN_1677756, ILMN_1710676, ILMN_1799389, ILMN_1786065, ILMN_2352216, ILMN_2194627, ILMN_2054019, ILMN_1737728	225	622	13528	1.73994	1	0.400626	39.3848
GOTERM_BP_FAT	GO:0044265~cellular macromolecule catabolic process	20	7.38007	0.032215	ILMN_1808591, ILMN_1692706, ILMN_1706553, ILMN_1714730, ILMN_2162989, ILMN_1779711, ILMN_1701331, ILMN_1663390, ILMN_1724410, ILMN_1712803, ILMN_1670532, ILMN_2301083, ILMN_2164242, ILMN_1677756, ILMN_1710676, ILMN_1799389, ILMN_2160929, ILMN_1786065, ILMN_1740938, ILMN_2352216, ILMN_2194627, ILMN_2054019, ILMN_1737728	225	725	13528	1.65861	1	0.413761	42.0452
GOTERM_BP_FAT	GO:0009057~macromolecule catabolic process	21	7.74908	0.0349715	ILMN_1808591, ILMN_1692706, ILMN_1706553, ILMN_1714730, ILMN_2410909, ILMN_2162989, ILMN_1779711, ILMN_1701331, ILMN_1663390, ILMN_1724410, ILMN_1712803, ILMN_1670532, ILMN_2164242, ILMN_2301083, ILMN_1677756, ILMN_1710676, ILMN_1799389, ILMN_2160929, ILMN_1786065, ILMN_1740938, ILMN_2352216, ILMN_2194627, ILMN_2054019, ILMN_1737728	225	781	13528	1.61666	1	0.433597	44.7347
GOTERM_MF_FAT	GO:0019787~small conjugating protein ligase activity	7	2.58303	0.0352863	ILMN_1799389, ILMN_1808591, ILMN_1714730, ILMN_2162989, ILMN_2352216, ILMN_1701331, ILMN_2164242, ILMN_2301083, ILMN_1677756	191	166	12983	2.86637	0.999997	0.378111	38.9068
GOTERM_BP_FAT	GO:0051603~proteolysis involved in cellular protein catabolic process	17	6.27306	0.041567	ILMN_1808591, ILMN_1692706, ILMN_1714730, ILMN_2162989, ILMN_1779711, ILMN_1701331, ILMN_1663390, ILMN_1724410, ILMN_1712803, ILMN_1670532, ILMN_2301083, ILMN_2164242, ILMN_1677756, ILMN_1710676, ILMN_1799389, ILMN_1786065, ILMN_2352216, ILMN_2194627, ILMN_2054019, ILMN_1737728	225	600	13528	1.70353	1	0.478395	50.7013
GOTERM_BP_FAT	GO:0044257~cellular protein catabolic process	17	6.27306	0.042894	ILMN_1808591, ILMN_1692706, ILMN_1714730, ILMN_2162989, ILMN_1779711, ILMN_1701331, ILMN_1663390, ILMN_1724410, ILMN_1712803, ILMN_1670532, ILMN_2301083, ILMN_2164242, ILMN_1677756, ILMN_1710676, ILMN_1799389, ILMN_1786065, ILMN_2352216, ILMN_2194627, ILMN_2054019, ILMN_1737728	225	603	13528	1.69505	1	0.482583	51.8261
GOTERM_BP_FAT	GO:0070647~protein modification by small protein conjugation or removal	7	2.58303	0.0501761	ILMN_2410909, ILMN_1714730, ILMN_2162989, ILMN_1701331, ILMN_1724410, ILMN_2164242, ILMN_2301083, ILMN_1677756	225	160	13528	2.63044	1	0.515195	57.5816
SP_PIR_KEYWORDS	ligase	9	3.32103	0.0633798	ILMN_1808591, ILMN_1783285, ILMN_1786065, ILMN_1714730, ILMN_1701331, ILMN_1773760, ILMN_1771026, ILMN_2164242, ILMN_2301083, ILMN_1677756	268	305	19235	2.11787	1	0.374873	58.0656
GOTERM_BP_FAT	GO:0032446~protein modification by small protein conjugation	6	2.21402	0.0683865	ILMN_2410909, ILMN_1714730, ILMN_2162989, ILMN_1701331, ILMN_2164242, ILMN_2301083, ILMN_1677756	225	132	13528	2.73293	1	0.614253	69.2747
KEGG_PATHWAY	hsa04120:Ubiquitin mediated proteolysis	6	2.21402	0.0844942	ILMN_1808591, ILMN_1714730, ILMN_1701331, ILMN_1663390, ILMN_2164242, ILMN_2301083, ILMN_1677756	88	137	5085	2.53069	0.999914	0.60771	62.8637
GOTERM_MF_FAT	GO:0004842~ubiquitin-protein ligase activity	5	1.84502	0.168981	ILMN_1799389, ILMN_1808591, ILMN_1714730, ILMN_2352216, ILMN_1701331, ILMN_2301083, ILMN_1677756	191	147	12983	2.31203	1	0.784928	92.106
GOTERM_BP_FAT	GO:0006508~proteolysis	21	7.74908	0.294701	ILMN_1808591, ILMN_1692706, ILMN_1714730, ILMN_2162989, ILMN_1779711, ILMN_1701331, ILMN_1663390, ILMN_1724410, ILMN_1700822, ILMN_1712803, ILMN_1670532, ILMN_2301083, ILMN_2164242, ILMN_1708348, ILMN_1677756, ILMN_1710676, ILMN_1742145, ILMN_1799389, ILMN_1726659, ILMN_1786065, ILMN_2352216, ILMN_2194627, ILMN_2054019, ILMN_1737728	225	1054	13528	1.19793	1	0.933918	99.7021
GOTERM_BP_FAT	GO:0016567~protein ubiquitination	4	1.47601	0.31519	ILMN_2410909, ILMN_1714730, ILMN_2162989, ILMN_2301083, ILMN_1677756	225	119	13528	2.02099	1	0.944292	99.8177
Annotation Cluster 30	Enrichment Score: 1.6448166213421074
Category	Term	Count	%	PValue	Genes	List Total	Pop Hits	Pop Total	Fold Enrichment	Bonferroni	Benjamini	FDR
KEGG_PATHWAY	hsa03030:DNA replication	6	2.21402	0.000324223	ILMN_2224143, ILMN_1681503, ILMN_2160929, ILMN_1652580, ILMN_1746252, ILMN_1728199	88	36	5085	9.63068	0.0337892	0.00855649	0.363209
GOTERM_MF_FAT	GO:0003887~DNA-directed DNA polymerase activity	5	1.84502	0.00115968	ILMN_1652580, ILMN_1746252, ILMN_1716973, ILMN_1728199, ILMN_1740291	191	32	12983	10.6209	0.339161	0.0313627	1.57906
GOTERM_MF_FAT	GO:0034061~DNA polymerase activity	5	1.84502	0.00322187	ILMN_1652580, ILMN_1746252, ILMN_1716973, ILMN_1728199, ILMN_1740291	191	42	12983	8.09212	0.684016	0.0694728	4.33004
KEGG_PATHWAY	hsa00240:Pyrimidine metabolism	7	2.58303	0.00542822	ILMN_1771593, ILMN_1783285, ILMN_1652580, ILMN_1746252, ILMN_1714592, ILMN_1728199, ILMN_1806037	88	95	5085	4.25778	0.438396	0.108983	5.92483
KEGG_PATHWAY	hsa03410:Base excision repair	4	1.47601	0.0213447	ILMN_2160929, ILMN_1652580, ILMN_1746252, ILMN_1728199	88	35	5085	6.6039	0.898432	0.248646	21.5024
SP_PIR_KEYWORDS	nucleotidyltransferase	5	1.84502	0.0213655	ILMN_1652580, ILMN_1746252, ILMN_1801476, ILMN_1716973, ILMN_1728199	268	76	19235	4.72187	0.997967	0.171244	24.9227
GOTERM_BP_FAT	GO:0006297~nucleotide-excision repair, DNA gap filling	3	1.10701	0.0315254	ILMN_1652580, ILMN_1746252, ILMN_1728199	225	17	13528	10.6102	1	0.413609	41.3535
SP_PIR_KEYWORDS	dna-directed dna polymerase	3	1.10701	0.033891	ILMN_1652580, ILMN_1746252, ILMN_1728199	268	21	19235	10.2532	0.99995	0.22926	36.7215
GOTERM_MF_FAT	GO:0016779~nucleotidyltransferase activity	6	2.21402	0.0365938	ILMN_1652580, ILMN_1746252, ILMN_1801476, ILMN_1716973, ILMN_1728199, ILMN_1740291	191	125	12983	3.26274	0.999998	0.378315	40.0329
KEGG_PATHWAY	hsa03420:Nucleotide excision repair	3	1.10701	0.173167	ILMN_1652580, ILMN_1746252, ILMN_1728199	88	44	5085	3.93982	1	0.763008	88.1603
GOTERM_BP_FAT	GO:0006289~nucleotide-excision repair	3	1.10701	0.231073	ILMN_1652580, ILMN_1746252, ILMN_1728199	225	55	13528	3.27952	1	0.894636	98.7441
KEGG_PATHWAY	hsa00230:Purine metabolism	5	1.84502	0.265756	ILMN_1771593, ILMN_1652580, ILMN_1746252, ILMN_1773760, ILMN_1728199	88	153	5085	1.88837	1	0.870821	96.8769
COG_ONTOLOGY	DNA replication, recombination, and repair	3	1.10701	0.332341	ILMN_1652580, ILMN_1746252, ILMN_1740291	33	72	1950	2.46212	0.992154	0.80129	92.5656
Annotation Cluster 31	Enrichment Score: 1.5069316646626807
Category	Term	Count	%	PValue	Genes	List Total	Pop Hits	Pop Total	Fold Enrichment	Bonferroni	Benjamini	FDR
GOTERM_MF_FAT	GO:0046982~protein heterodimerization activity	9	3.32103	0.0115263	ILMN_1688322, ILMN_1810467, ILMN_2251804, ILMN_1740938, ILMN_2349459, ILMN_1735093, ILMN_2330861, ILMN_1678459, ILMN_1686097, ILMN_1688853, ILMN_1803124	191	208	12983	2.94117	0.984058	0.195739	14.7025
GOTERM_MF_FAT	GO:0042802~identical protein binding	17	6.27306	0.0257182	ILMN_2410909, ILMN_1664516, ILMN_1678459, ILMN_1686097, ILMN_1769191, ILMN_1688322, ILMN_1734742, ILMN_1796589, ILMN_2373515, ILMN_1740938, ILMN_2349459, ILMN_1735093, ILMN_1654013, ILMN_1798210, ILMN_1773760, ILMN_1714592, ILMN_2086064, ILMN_1803124	191	640	12983	1.80555	0.999909	0.321292	30.0503
GOTERM_MF_FAT	GO:0046983~protein dimerization activity	14	5.16605	0.0552184	ILMN_1810467, ILMN_2251804, ILMN_1664516, ILMN_2330861, ILMN_1678459, ILMN_1686097, ILMN_1688853, ILMN_1688322, ILMN_2373515, ILMN_1740938, ILMN_2349459, ILMN_1735093, ILMN_1654013, ILMN_1714592, ILMN_2086064, ILMN_1803124	191	542	12983	1.75578	1	0.480108	54.1204
GOTERM_MF_FAT	GO:0042803~protein homodimerization activity	10	3.69004	0.0573135	ILMN_2373515, ILMN_1740938, ILMN_2349459, ILMN_1654013, ILMN_1664516, ILMN_1735093, ILMN_1714592, ILMN_2086064, ILMN_1678459, ILMN_1686097, ILMN_1803124	191	334	12983	2.03514	1	0.461908	55.4964
Annotation Cluster 32	Enrichment Score: 1.4452825631914665
Category	Term	Count	%	PValue	Genes	List Total	Pop Hits	Pop Total	Fold Enrichment	Bonferroni	Benjamini	FDR
GOTERM_BP_FAT	GO:0031570~DNA integrity checkpoint	6	2.21402	0.00164267	ILMN_1651237, ILMN_1709484, ILMN_1670238, ILMN_1785756, ILMN_1771039, ILMN_1786125	225	52	13528	6.93744	0.919564	0.0411348	2.70163
GOTERM_BP_FAT	GO:0051052~regulation of DNA metabolic process	6	2.21402	0.040968	ILMN_1810467, ILMN_2162989, ILMN_1651237, ILMN_1709484, ILMN_1670238, ILMN_1785756	225	114	13528	3.16444	1	0.476775	50.1855
GOTERM_BP_FAT	GO:0008156~negative regulation of DNA replication	3	1.10701	0.0778916	ILMN_1651237, ILMN_1709484, ILMN_1670238	225	28	13528	6.4419	1	0.65129	74.1
GOTERM_BP_FAT	GO:0006275~regulation of DNA replication	4	1.47601	0.0832891	ILMN_1810467, ILMN_1651237, ILMN_1709484, ILMN_1670238	225	62	13528	3.879	1	0.664704	76.5131
GOTERM_BP_FAT	GO:0051053~negative regulation of DNA metabolic process	3	1.10701	0.135992	ILMN_1651237, ILMN_1709484, ILMN_1670238	225	39	13528	4.62496	1	0.793623	91.2412
Annotation Cluster 33	Enrichment Score: 1.363431195442802
Category	Term	Count	%	PValue	Genes	List Total	Pop Hits	Pop Total	Fold Enrichment	Bonferroni	Benjamini	FDR
GOTERM_BP_FAT	GO:0006302~double-strand break repair	7	2.58303	0.00054676	ILMN_1796589, ILMN_2160929, ILMN_1748578, ILMN_1709484, ILMN_1658027, ILMN_1785756, ILMN_1703092	225	62	13528	6.78824	0.567604	0.0154062	0.906964
GOTERM_MF_FAT	GO:0043566~structure-specific DNA binding	4	1.47601	0.356708	ILMN_1673721, ILMN_2160929, ILMN_1709484, ILMN_1703092	191	145	12983	1.87514	1	0.939938	99.7645
GOTERM_MF_FAT	GO:0003690~double-stranded DNA binding	3	1.10701	0.416483	ILMN_2160929, ILMN_1709484, ILMN_1703092	191	97	12983	2.10228	1	0.95726	99.9382
Annotation Cluster 34	Enrichment Score: 1.3296067669853597
Category	Term	Count	%	PValue	Genes	List Total	Pop Hits	Pop Total	Fold Enrichment	Bonferroni	Benjamini	FDR
GOTERM_BP_FAT	GO:0051651~maintenance of location in cell	5	1.84502	0.00805593	ILMN_1795937, ILMN_1724407, ILMN_1815184, ILMN_1740938, ILMN_1664511	225	48	13528	6.26296	0.999996	0.156217	12.6064
GOTERM_BP_FAT	GO:0051235~maintenance of location	5	1.84502	0.0214555	ILMN_1795937, ILMN_1724407, ILMN_1815184, ILMN_1740938, ILMN_1664511	225	64	13528	4.69722	1	0.320651	30.3244
GOTERM_BP_FAT	GO:0032507~maintenance of protein location in cell	3	1.10701	0.147384	ILMN_1795937, ILMN_1724407, ILMN_1664511	225	41	13528	4.39935	1	0.814691	92.9788
GOTERM_BP_FAT	GO:0045185~maintenance of protein location	3	1.10701	0.188567	ILMN_1795937, ILMN_1724407, ILMN_1664511	225	48	13528	3.75778	1	0.861561	96.9223
Annotation Cluster 35	Enrichment Score: 1.1470713589698298
Category	Term	Count	%	PValue	Genes	List Total	Pop Hits	Pop Total	Fold Enrichment	Bonferroni	Benjamini	FDR
SMART	SM00240:FHA	3	1.10701	0.0684294	ILMN_1808071, ILMN_1784227, ILMN_1734827	127	31	9079	6.91821	0.999038	0.537838	54.3316
INTERPRO	IPR000253:Forkhead-associated	3	1.10701	0.0726278	ILMN_1808071, ILMN_1784227, ILMN_1734827	240	31	16659	6.71734	1	0.772021	65.7006
UP_SEQ_FEATURE	domain:FHA	3	1.10701	0.0728518	ILMN_1808071, ILMN_1784227, ILMN_1734827	267	32	19113	6.71103	1	0.910627	69.0404
Annotation Cluster 36	Enrichment Score: 1.1369525935379374
Category	Term	Count	%	PValue	Genes	List Total	Pop Hits	Pop Total	Fold Enrichment	Bonferroni	Benjamini	FDR
GOTERM_BP_FAT	GO:0006302~double-strand break repair	7	2.58303	0.00054676	ILMN_1796589, ILMN_2160929, ILMN_1748578, ILMN_1709484, ILMN_1658027, ILMN_1785756, ILMN_1703092	225	62	13528	6.78824	0.567604	0.0154062	0.906964
KEGG_PATHWAY	hsa03440:Homologous recombination	4	1.47601	0.0116379	ILMN_1652580, ILMN_1746252, ILMN_1709484, ILMN_1658027	88	28	5085	8.25487	0.710864	0.186825	12.3094
GOTERM_BP_FAT	GO:0000725~recombinational repair	3	1.10701	0.0387939	ILMN_1709484, ILMN_1658027, ILMN_1785756	225	19	13528	9.49333	1	0.46148	48.2704
GOTERM_BP_FAT	GO:0000724~double-strand break repair via homologous recombination	3	1.10701	0.0387939	ILMN_1709484, ILMN_1658027, ILMN_1785756	225	19	13528	9.49333	1	0.46148	48.2704
GOTERM_BP_FAT	GO:0009314~response to radiation	6	2.21402	0.237996	ILMN_2160929, ILMN_1652580, ILMN_2410909, ILMN_1709484, ILMN_1658027, ILMN_1785756	225	200	13528	1.80373	1	0.898675	98.9198
GOTERM_BP_FAT	GO:0009411~response to UV	3	1.10701	0.255645	ILMN_2160929, ILMN_1652580, ILMN_2410909	225	59	13528	3.05718	1	0.912255	99.2689
GOTERM_BP_FAT	GO:0010212~response to ionizing radiation	3	1.10701	0.2618	ILMN_1709484, ILMN_1658027, ILMN_1785756	225	60	13528	3.00622	1	0.915849	99.3633
GOTERM_BP_FAT	GO:0009628~response to abiotic stimulus	7	2.58303	0.573024	ILMN_2160929, ILMN_1652580, ILMN_2410909, ILMN_1709484, ILMN_1658027, ILMN_1735093, ILMN_1785756	225	368	13528	1.14367	1	0.992991	99.9999
GOTERM_BP_FAT	GO:0009416~response to light stimulus	3	1.10701	0.669697	ILMN_2160929, ILMN_1652580, ILMN_2410909	225	138	13528	1.30705	1	0.997523	100
Annotation Cluster 37	Enrichment Score: 1.1355268753231582
Category	Term	Count	%	PValue	Genes	List Total	Pop Hits	Pop Total	Fold Enrichment	Bonferroni	Benjamini	FDR
GOTERM_BP_FAT	GO:0010638~positive regulation of organelle organization	6	2.21402	0.0121597	ILMN_1742145, ILMN_1789123, ILMN_1749829, ILMN_1726720, ILMN_2409298, ILMN_1716279, ILMN_1705617	225	83	13528	4.34635	1	0.216177	18.4383
GOTERM_BP_FAT	GO:0051495~positive regulation of cytoskeleton organization	3	1.10701	0.170703	ILMN_1789123, ILMN_1716279, ILMN_1705617	225	45	13528	4.0083	1	0.846713	95.5764
GOTERM_BP_FAT	GO:0051493~regulation of cytoskeleton organization	5	1.84502	0.18891	ILMN_1771224, ILMN_1789123, ILMN_1736816, ILMN_1716279, ILMN_1705617	225	136	13528	2.21046	1	0.860427	96.9439
Annotation Cluster 38	Enrichment Score: 1.0739043066277252
Category	Term	Count	%	PValue	Genes	List Total	Pop Hits	Pop Total	Fold Enrichment	Bonferroni	Benjamini	FDR
KEGG_PATHWAY	hsa05215:Prostate cancer	6	2.21402	0.0176056	ILMN_2373515, ILMN_2410909, ILMN_1673711, ILMN_1795852, ILMN_1777233, ILMN_1779376	88	89	5085	3.89556	0.847839	0.235836	18.0706
KEGG_PATHWAY	hsa05222:Small cell lung cancer	4	1.47601	0.173148	ILMN_1691487, ILMN_2410909, ILMN_1795852, ILMN_1777233	88	84	5085	2.75162	1	0.787814	88.1572
KEGG_PATHWAY	hsa05200:Pathways in cancer	9	3.32103	0.196888	ILMN_1691487, ILMN_2373515, ILMN_2366864, ILMN_2410909, ILMN_2349459, ILMN_1673711, ILMN_1795852, ILMN_1777233, ILMN_1803124, ILMN_1779376	88	328	5085	1.58554	1	0.787633	91.4593
Annotation Cluster 39	Enrichment Score: 0.9965445959097883
Category	Term	Count	%	PValue	Genes	List Total	Pop Hits	Pop Total	Fold Enrichment	Bonferroni	Benjamini	FDR
GOTERM_BP_FAT	GO:0032984~macromolecular complex disassembly	3	1.10701	0.0684096	ILMN_1685916, ILMN_1657796, ILMN_2311537	225	26	13528	6.93744	1	0.611174	69.2874
GOTERM_BP_FAT	GO:0034623~cellular macromolecular complex disassembly	3	1.10701	0.0684096	ILMN_1685916, ILMN_1657796, ILMN_2311537	225	26	13528	6.93744	1	0.611174	69.2874
GOTERM_BP_FAT	GO:0022411~cellular component disassembly	3	1.10701	0.218843	ILMN_1685916, ILMN_1657796, ILMN_2311537	225	53	13528	3.40327	1	0.885082	98.3665
Annotation Cluster 40	Enrichment Score: 0.9878447951234501
Category	Term	Count	%	PValue	Genes	List Total	Pop Hits	Pop Total	Fold Enrichment	Bonferroni	Benjamini	FDR
GOTERM_BP_FAT	GO:0006325~chromatin organization	14	5.16605	0.0104214	ILMN_1755727, ILMN_2075334, ILMN_1790625, ILMN_2311537, ILMN_1790136, ILMN_2269564, ILMN_1695414, ILMN_1681503, ILMN_1703906, ILMN_2202423, ILMN_1801257, ILMN_1785756, ILMN_1751081, ILMN_1813028	225	378	13528	2.22683	1	0.192758	16.0142
GOTERM_BP_FAT	GO:0016568~chromatin modification	7	2.58303	0.302664	ILMN_1755727, ILMN_1790625, ILMN_1703906, ILMN_2202423, ILMN_1790136, ILMN_1695414, ILMN_1751081	225	274	13528	1.53603	1	0.937777	99.7535
SP_PIR_KEYWORDS	chromatin regulator	5	1.84502	0.344809	ILMN_1755727, ILMN_1790625, ILMN_1790136, ILMN_1695414, ILMN_1751081	268	213	19235	1.6848	1	0.872138	99.6347
Annotation Cluster 41	Enrichment Score: 0.9533602712375528
Category	Term	Count	%	PValue	Genes	List Total	Pop Hits	Pop Total	Fold Enrichment	Bonferroni	Benjamini	FDR
GOTERM_CC_FAT	GO:0005721~centromeric heterochromatin	4	1.47601	6.8643e-05	ILMN_1790625, ILMN_2202423, ILMN_2355738, ILMN_1813028	197	6	12782	43.2555	0.0213912	0.000745353	0.0923705
GOTERM_BP_FAT	GO:0010605~negative regulation of macromolecule metabolic process	19	7.01107	0.061984	ILMN_1810467, ILMN_2112301, ILMN_1714730, ILMN_1755727, ILMN_1790625, ILMN_1664516, ILMN_1673711, ILMN_1663390, ILMN_1711904, ILMN_1670238, ILMN_2301083, ILMN_1710676, ILMN_1759495, ILMN_1651237, ILMN_1709484, ILMN_1735093, ILMN_2202423, ILMN_1728984, ILMN_1798181, ILMN_1813028	225	734	13528	1.55635	1	0.583488	65.5612
GOTERM_BP_FAT	GO:0045934~negative regulation of nucleobase, nucleoside, nucleotide and nucleic acid metabolic process	14	5.16605	0.0842853	ILMN_2112301, ILMN_1755727, ILMN_1790625, ILMN_1664516, ILMN_1711904, ILMN_1670238, ILMN_1651237, ILMN_1709484, ILMN_1735093, ILMN_1714592, ILMN_2202423, ILMN_1728984, ILMN_1798181, ILMN_1813028	225	512	13528	1.64403	1	0.666265	76.9347
GOTERM_BP_FAT	GO:0051172~negative regulation of nitrogen compound metabolic process	14	5.16605	0.09059	ILMN_2112301, ILMN_1755727, ILMN_1790625, ILMN_1664516, ILMN_1711904, ILMN_1670238, ILMN_1651237, ILMN_1709484, ILMN_1735093, ILMN_1714592, ILMN_2202423, ILMN_1728984, ILMN_1798181, ILMN_1813028	225	519	13528	1.62185	1	0.687946	79.4423
GOTERM_BP_FAT	GO:0009890~negative regulation of biosynthetic process	14	5.16605	0.156516	ILMN_2112301, ILMN_1755727, ILMN_1790625, ILMN_1664516, ILMN_1711904, ILMN_1670238, ILMN_1740938, ILMN_1651237, ILMN_1709484, ILMN_1735093, ILMN_2202423, ILMN_1728984, ILMN_1798181, ILMN_1813028	225	573	13528	1.46901	1	0.826445	94.1317
GOTERM_BP_FAT	GO:0010558~negative regulation of macromolecule biosynthetic process	13	4.79705	0.196024	ILMN_2112301, ILMN_1755727, ILMN_1790625, ILMN_1664516, ILMN_1711904, ILMN_1670238, ILMN_1651237, ILMN_1709484, ILMN_1735093, ILMN_2202423, ILMN_1728984, ILMN_1798181, ILMN_1813028	225	547	13528	1.42892	1	0.866671	97.361
GOTERM_BP_FAT	GO:0031327~negative regulation of cellular biosynthetic process	13	4.79705	0.218631	ILMN_2112301, ILMN_1755727, ILMN_1790625, ILMN_1664516, ILMN_1711904, ILMN_1670238, ILMN_1651237, ILMN_1709484, ILMN_1735093, ILMN_2202423, ILMN_1728984, ILMN_1798181, ILMN_1813028	225	561	13528	1.39326	1	0.886231	98.3591
GOTERM_BP_FAT	GO:0010629~negative regulation of gene expression	11	4.05904	0.323476	ILMN_1759495, ILMN_2112301, ILMN_1755727, ILMN_1790625, ILMN_1664516, ILMN_1735093, ILMN_2202423, ILMN_1711904, ILMN_1728984, ILMN_1813028, ILMN_1798181	225	504	13528	1.31224	1	0.946957	99.8512
GOTERM_BP_FAT	GO:0016481~negative regulation of transcription	10	3.69004	0.350443	ILMN_2112301, ILMN_1755727, ILMN_1790625, ILMN_1664516, ILMN_1735093, ILMN_2202423, ILMN_1711904, ILMN_1728984, ILMN_1813028, ILMN_1798181	225	459	13528	1.3099	1	0.953877	99.9244
GOTERM_MF_FAT	GO:0016564~transcription repressor activity	6	2.21402	0.487359	ILMN_2112301, ILMN_1755727, ILMN_1790625, ILMN_1798210, ILMN_1770892, ILMN_1813028	191	316	12983	1.29064	1	0.970041	99.9895
GOTERM_BP_FAT	GO:0045892~negative regulation of transcription, DNA-dependent	7	2.58303	0.541172	ILMN_2112301, ILMN_1755727, ILMN_1790625, ILMN_2202423, ILMN_1728984, ILMN_1813028, ILMN_1798181	225	356	13528	1.18222	1	0.991091	99.9998
GOTERM_BP_FAT	GO:0051253~negative regulation of RNA metabolic process	7	2.58303	0.556858	ILMN_2112301, ILMN_1755727, ILMN_1790625, ILMN_2202423, ILMN_1728984, ILMN_1813028, ILMN_1798181	225	362	13528	1.16263	1	0.99206	99.9999
Annotation Cluster 42	Enrichment Score: 0.9382136318787035
Category	Term	Count	%	PValue	Genes	List Total	Pop Hits	Pop Total	Fold Enrichment	Bonferroni	Benjamini	FDR
GOTERM_BP_FAT	GO:0000079~regulation of cyclin-dependent protein kinase activity	5	1.84502	0.0121272	ILMN_1766658, ILMN_2410909, ILMN_1709484, ILMN_2294431, ILMN_1725260, ILMN_1711005, ILMN_2407619	225	54	13528	5.56708	1	0.218166	18.3936
GOTERM_BP_FAT	GO:0019220~regulation of phosphate metabolic process	13	4.79705	0.108048	ILMN_1810467, ILMN_2309228, ILMN_1691487, ILMN_1706553, ILMN_1766658, ILMN_2410909, ILMN_1703053, ILMN_1711005, ILMN_1788166, ILMN_1795876, ILMN_1740938, ILMN_1709484, ILMN_1716279, ILMN_2294431, ILMN_1725260, ILMN_2407619	225	485	13528	1.61158	1	0.743037	85.1156
GOTERM_BP_FAT	GO:0051174~regulation of phosphorus metabolic process	13	4.79705	0.108048	ILMN_1810467, ILMN_2309228, ILMN_1691487, ILMN_1706553, ILMN_1766658, ILMN_2410909, ILMN_1703053, ILMN_1711005, ILMN_1788166, ILMN_1795876, ILMN_1740938, ILMN_1709484, ILMN_1716279, ILMN_2294431, ILMN_1725260, ILMN_2407619	225	485	13528	1.61158	1	0.743037	85.1156
GOTERM_BP_FAT	GO:0045859~regulation of protein kinase activity	10	3.69004	0.119963	ILMN_1691487, ILMN_2309228, ILMN_1810467, ILMN_1766658, ILMN_2410909, ILMN_1711005, ILMN_1795876, ILMN_1740938, ILMN_1709484, ILMN_1716279, ILMN_2294431, ILMN_1725260, ILMN_2407619	225	345	13528	1.74274	1	0.763183	88.103
GOTERM_BP_FAT	GO:0043549~regulation of kinase activity	10	3.69004	0.139289	ILMN_1691487, ILMN_2309228, ILMN_1810467, ILMN_1766658, ILMN_2410909, ILMN_1711005, ILMN_1795876, ILMN_1740938, ILMN_1709484, ILMN_1716279, ILMN_2294431, ILMN_1725260, ILMN_2407619	225	357	13528	1.68416	1	0.797464	91.7817
GOTERM_BP_FAT	GO:0042325~regulation of phosphorylation	12	4.42804	0.151439	ILMN_1691487, ILMN_2309228, ILMN_1810467, ILMN_1766658, ILMN_2410909, ILMN_1703053, ILMN_1711005, ILMN_1788166, ILMN_1795876, ILMN_1740938, ILMN_1709484, ILMN_1716279, ILMN_2294431, ILMN_1725260, ILMN_2407619	225	466	13528	1.54827	1	0.819589	93.5148
GOTERM_BP_FAT	GO:0051338~regulation of transferase activity	10	3.69004	0.166428	ILMN_1691487, ILMN_2309228, ILMN_1810467, ILMN_1766658, ILMN_2410909, ILMN_1711005, ILMN_1795876, ILMN_1740938, ILMN_1709484, ILMN_1716279, ILMN_2294431, ILMN_1725260, ILMN_2407619	225	372	13528	1.61625	1	0.84246	95.1807
GOTERM_BP_FAT	GO:0006469~negative regulation of protein kinase activity	4	1.47601	0.174769	ILMN_1810467, ILMN_2309228, ILMN_1740938, ILMN_2410909, ILMN_1795876	225	87	13528	2.76434	1	0.85041	95.9241
GOTERM_BP_FAT	GO:0033673~negative regulation of kinase activity	4	1.47601	0.187188	ILMN_1810467, ILMN_2309228, ILMN_1740938, ILMN_2410909, ILMN_1795876	225	90	13528	2.6722	1	0.862725	96.834
GOTERM_BP_FAT	GO:0051348~negative regulation of transferase activity	4	1.47601	0.212665	ILMN_1810467, ILMN_2309228, ILMN_1740938, ILMN_2410909, ILMN_1795876	225	96	13528	2.50519	1	0.884228	98.1374
Annotation Cluster 43	Enrichment Score: 0.8906841753853476
Category	Term	Count	%	PValue	Genes	List Total	Pop Hits	Pop Total	Fold Enrichment	Bonferroni	Benjamini	FDR
GOTERM_BP_FAT	GO:0001558~regulation of cell growth	9	3.32103	0.0154908	ILMN_1688322, ILMN_1810467, ILMN_1740938, ILMN_2410909, ILMN_1714592, ILMN_1716400, ILMN_2344971, ILMN_1703053, ILMN_1710962, ILMN_1719972	225	194	13528	2.78928	1	0.25582	22.9012
GOTERM_BP_FAT	GO:0045792~negative regulation of cell size	5	1.84502	0.0819757	ILMN_1688322, ILMN_1810467, ILMN_2410909, ILMN_1714592, ILMN_1719972	225	99	13528	3.03659	1	0.664678	75.9462
GOTERM_BP_FAT	GO:0040008~regulation of growth	10	3.69004	0.113954	ILMN_1688322, ILMN_1810467, ILMN_1740938, ILMN_2410909, ILMN_1714592, ILMN_1716400, ILMN_2344971, ILMN_1790136, ILMN_1703053, ILMN_1710962, ILMN_1719972	225	341	13528	1.76318	1	0.749457	86.675
GOTERM_BP_FAT	GO:0030308~negative regulation of cell growth	4	1.47601	0.195592	ILMN_1688322, ILMN_1810467, ILMN_1714592, ILMN_1719972	225	92	13528	2.61411	1	0.869251	97.3373
GOTERM_BP_FAT	GO:0008361~regulation of cell size	6	2.21402	0.256539	ILMN_1688322, ILMN_1810467, ILMN_2410909, ILMN_1714592, ILMN_1703053, ILMN_1719972	225	206	13528	1.7512	1	0.911978	99.2834
GOTERM_BP_FAT	GO:0045926~negative regulation of growth	4	1.47601	0.274492	ILMN_1688322, ILMN_1810467, ILMN_1714592, ILMN_1719972	225	110	13528	2.18634	1	0.922854	99.5231
GOTERM_BP_FAT	GO:0032535~regulation of cellular component size	7	2.58303	0.292204	ILMN_1688322, ILMN_1810467, ILMN_2410909, ILMN_1714592, ILMN_1703053, ILMN_1719972, ILMN_1705617	225	271	13528	1.55303	1	0.933924	99.6841
Annotation Cluster 44	Enrichment Score: 0.8306456700855858
Category	Term	Count	%	PValue	Genes	List Total	Pop Hits	Pop Total	Fold Enrichment	Bonferroni	Benjamini	FDR
SMART	SM00213:UBQ	3	1.10701	0.133512	ILMN_1786065, ILMN_1725441, ILMN_2054019	127	46	9079	4.66227	0.999999	0.721055	79.4963
INTERPRO	IPR000626:Ubiquitin	3	1.10701	0.140989	ILMN_1786065, ILMN_1725441, ILMN_2054019	240	46	16659	4.5269	1	0.928365	88.4298
INTERPRO	IPR019955:Ubiquitin supergroup	3	1.10701	0.171141	ILMN_1786065, ILMN_1725441, ILMN_2054019	240	52	16659	4.00457	1	0.956517	93.0318
Annotation Cluster 45	Enrichment Score: 0.7575254653971214
Category	Term	Count	%	PValue	Genes	List Total	Pop Hits	Pop Total	Fold Enrichment	Bonferroni	Benjamini	FDR
GOTERM_MF_FAT	GO:0003677~DNA binding	51	18.8192	0.00250027	ILMN_2043728, ILMN_1726720, ILMN_1658027, ILMN_1703053, ILMN_1703092, ILMN_1686097, ILMN_1677747, ILMN_1740291, ILMN_1681503, ILMN_1671906, ILMN_1786065, ILMN_1767662, ILMN_2202423, ILMN_1785756, ILMN_1777233, ILMN_1797903, ILMN_1683204, ILMN_1685916, ILMN_2161330, ILMN_1753196, ILMN_2112301, ILMN_1791388, ILMN_2075334, ILMN_2042771, ILMN_1770892, ILMN_1799667, ILMN_2224143, ILMN_2160929, ILMN_17…	191	2331	12983	1.4872	0.590866	0.0578407	3.37563
SP_PIR_KEYWORDS	dna-binding	40	14.7601	0.00645747	ILMN_2043728, ILMN_1726720, ILMN_1658027, ILMN_2409298, ILMN_1716400, ILMN_2344971, ILMN_1711904, ILMN_1703053, ILMN_2311537, ILMN_2269564, ILMN_1686097, ILMN_1677747, ILMN_1673721, ILMN_1681503, ILMN_1671906, ILMN_1659265, ILMN_1786065, ILMN_1709484, ILMN_1703906, ILMN_1767662, ILMN_1798210, ILMN_1728199, ILMN_1785756, ILMN_1777233, ILMN_1797903, ILMN_1683204, ILMN_1652580, ILMN_2161330, ILMN_21…	268	1868	19235	1.53688	0.844219	0.0642469	8.2393
SP_PIR_KEYWORDS	transcription regulation	34	12.5461	0.188044	ILMN_2043728, ILMN_1716400, ILMN_2344971, ILMN_1711904, ILMN_1703053, ILMN_1721024, ILMN_1745420, ILMN_2311537, ILMN_2269564, ILMN_1681503, ILMN_1700109, ILMN_1659265, ILMN_1786065, ILMN_2202423, ILMN_1798210, ILMN_1777233, ILMN_1728984, ILMN_1797903, ILMN_1683204, ILMN_2161330, ILMN_2112301, ILMN_1755727, ILMN_1791388, ILMN_1790625, ILMN_1724479, ILMN_1770892, ILMN_1790136, ILMN_1688853, ILMN_17…	268	2026	19235	1.20447	1	0.712207	93.7013
SP_PIR_KEYWORDS	Transcription	34	12.5461	0.224384	ILMN_2043728, ILMN_1716400, ILMN_2344971, ILMN_1711904, ILMN_1703053, ILMN_1721024, ILMN_1745420, ILMN_2311537, ILMN_2269564, ILMN_1681503, ILMN_1700109, ILMN_1659265, ILMN_1786065, ILMN_2202423, ILMN_1798210, ILMN_1777233, ILMN_1728984, ILMN_1797903, ILMN_1683204, ILMN_2161330, ILMN_2112301, ILMN_1755727, ILMN_1791388, ILMN_1790625, ILMN_1724479, ILMN_1770892, ILMN_1790136, ILMN_1688853, ILMN_17…	268	2071	19235	1.1783	1	0.76742	96.5699
GOTERM_BP_FAT	GO:0045449~regulation of transcription	47	17.3432	0.333716	ILMN_2043728, ILMN_1810467, ILMN_2162989, ILMN_1664516, ILMN_1716400, ILMN_2344971, ILMN_1711904, ILMN_1703053, ILMN_1721024, ILMN_1745420, ILMN_2311537, ILMN_2269564, ILMN_1670532, ILMN_1677747, ILMN_1681503, ILMN_1700109, ILMN_1659265, ILMN_1786065, ILMN_1709484, ILMN_1767662, ILMN_2202423, ILMN_1798210, ILMN_1777233, ILMN_1728984, ILMN_1813028, ILMN_1786125, ILMN_1797903, ILMN_1683204, ILMN_21…	225	2601	13528	1.08645	1	0.948392	99.8846
GOTERM_BP_FAT	GO:0006350~transcription	38	14.0221	0.368156	ILMN_2043728, ILMN_1716400, ILMN_2344971, ILMN_1711904, ILMN_1703053, ILMN_1721024, ILMN_1745420, ILMN_2311537, ILMN_2269564, ILMN_1796589, ILMN_1681503, ILMN_1700109, ILMN_1659265, ILMN_1786065, ILMN_2202423, ILMN_1798210, ILMN_1777233, ILMN_1728984, ILMN_1797903, ILMN_1683204, ILMN_2161330, ILMN_1753196, ILMN_2112301, ILMN_1755727, ILMN_1791388, ILMN_1790625, ILMN_1724479, ILMN_1699603, ILMN_17…	225	2101	13528	1.08745	1	0.960385	99.9523
GOTERM_MF_FAT	GO:0030528~transcription regulator activity	23	8.48708	0.545736	ILMN_1683204, ILMN_1753196, ILMN_2161330, ILMN_2112301, ILMN_2162989, ILMN_1755727, ILMN_1790625, ILMN_1724479, ILMN_1770892, ILMN_2042771, ILMN_1795852, ILMN_1711904, ILMN_2344971, ILMN_1716400, ILMN_2311537, ILMN_1688853, ILMN_1760718, ILMN_1796589, ILMN_1786065, ILMN_1767662, ILMN_1798210, ILMN_1777233, ILMN_1728984, ILMN_1798181, ILMN_1813028	191	1512	12983	1.03399	1	0.98001	99.998
GOTERM_MF_FAT	GO:0003700~transcription factor activity	14	5.16605	0.677465	ILMN_1753196, ILMN_2161330, ILMN_2112301, ILMN_1755727, ILMN_1724479, ILMN_2042771, ILMN_1770892, ILMN_2344971, ILMN_1716400, ILMN_2311537, ILMN_1786065, ILMN_1767662, ILMN_1798210, ILMN_1777233, ILMN_1728984, ILMN_1798181	191	975	12983	0.976034	1	0.99542	100
GOTERM_BP_FAT	GO:0006355~regulation of transcription, DNA-dependent	24	8.85609	0.918286	ILMN_2161330, ILMN_2112301, ILMN_2162989, ILMN_1755727, ILMN_1790625, ILMN_1724479, ILMN_1770892, ILMN_1699603, ILMN_1795852, ILMN_2344971, ILMN_1716400, ILMN_2311537, ILMN_1760718, ILMN_1782021, ILMN_1659265, ILMN_1786065, ILMN_1767662, ILMN_1798210, ILMN_2202423, ILMN_1725441, ILMN_1777233, ILMN_1728984, ILMN_1798181, ILMN_1813028, ILMN_1797903	225	1773	13528	0.813867	1	0.999986	100
GOTERM_BP_FAT	GO:0051252~regulation of RNA metabolic process	24	8.85609	0.935812	ILMN_2161330, ILMN_2112301, ILMN_2162989, ILMN_1755727, ILMN_1790625, ILMN_1724479, ILMN_1770892, ILMN_1699603, ILMN_1795852, ILMN_2344971, ILMN_1716400, ILMN_2311537, ILMN_1760718, ILMN_1782021, ILMN_1659265, ILMN_1786065, ILMN_1767662, ILMN_1798210, ILMN_2202423, ILMN_1725441, ILMN_1777233, ILMN_1728984, ILMN_1798181, ILMN_1813028, ILMN_1797903	225	1813	13528	0.795911	1	0.999995	100
Annotation Cluster 46	Enrichment Score: 0.7513406700553703
Category	Term	Count	%	PValue	Genes	List Total	Pop Hits	Pop Total	Fold Enrichment	Bonferroni	Benjamini	FDR
GOTERM_BP_FAT	GO:0007163~establishment or maintenance of cell polarity	5	1.84502	0.0086605	ILMN_1736747, ILMN_1795937, ILMN_1801257, ILMN_2413572, ILMN_1664511, ILMN_1705617	225	49	13528	6.13515	0.999998	0.164892	13.4895
GOTERM_BP_FAT	GO:0030010~establishment of cell polarity	3	1.10701	0.0426435	ILMN_1801257, ILMN_1664511, ILMN_1705617	225	20	13528	9.01867	1	0.483902	51.6157
GOTERM_CC_FAT	GO:0044448~cell cortex part	3	1.10701	0.364534	ILMN_1736747, ILMN_1795937, ILMN_2413572, ILMN_1705617	197	83	12782	2.34518	1	0.903798	99.7766
GOTERM_BP_FAT	GO:0000902~cell morphogenesis	7	2.58303	0.541172	ILMN_1736747, ILMN_1795937, ILMN_1725183, ILMN_1801257, ILMN_2413572, ILMN_1664511, ILMN_1719972, ILMN_1705617	225	356	13528	1.18222	1	0.991091	99.9998
GOTERM_BP_FAT	GO:0032989~cellular component morphogenesis	7	2.58303	0.646792	ILMN_1736747, ILMN_1795937, ILMN_1725183, ILMN_1801257, ILMN_2413572, ILMN_1664511, ILMN_1719972, ILMN_1705617	225	397	13528	1.06013	1	0.996781	100
GOTERM_CC_FAT	GO:0005938~cell cortex	3	1.10701	0.658753	ILMN_1736747, ILMN_1795937, ILMN_2413572, ILMN_1705617	197	146	12782	1.33322	1	0.99454	99.9999
Annotation Cluster 47	Enrichment Score: 0.7434055986596825
Category	Term	Count	%	PValue	Genes	List Total	Pop Hits	Pop Total	Fold Enrichment	Bonferroni	Benjamini	FDR
GOTERM_MF_FAT	GO:0016891~endoribonuclease activity, producing 5'-phosphomonoesters	3	1.10701	0.05888	ILMN_1673721, ILMN_2160929, ILMN_2186597	191	27	12983	7.55265	1	0.461508	56.5002
GOTERM_MF_FAT	GO:0016893~endonuclease activity, active with either ribo- or deoxyribonucleic acids and producing 5'-phosphomonoesters	3	1.10701	0.0881295	ILMN_1673721, ILMN_2160929, ILMN_2186597	191	34	12983	5.99769	1	0.599437	71.7901
GOTERM_MF_FAT	GO:0004521~endoribonuclease activity	3	1.10701	0.150569	ILMN_1673721, ILMN_2160929, ILMN_2186597	191	47	12983	4.33875	1	0.758513	89.3379
GOTERM_MF_FAT	GO:0004540~ribonuclease activity	3	1.10701	0.251544	ILMN_1673721, ILMN_2160929, ILMN_2186597	191	66	12983	3.08972	1	0.878882	98.121
GOTERM_MF_FAT	GO:0004518~nuclease activity	4	1.47601	0.408345	ILMN_1673721, ILMN_2160929, ILMN_1652580, ILMN_2186597	191	158	12983	1.72086	1	0.955964	99.9253
GOTERM_MF_FAT	GO:0004519~endonuclease activity	3	1.10701	0.431617	ILMN_1673721, ILMN_2160929, ILMN_2186597	191	100	12983	2.03921	1	0.961345	99.9569
Annotation Cluster 48	Enrichment Score: 0.715156272877105
Category	Term	Count	%	PValue	Genes	List Total	Pop Hits	Pop Total	Fold Enrichment	Bonferroni	Benjamini	FDR
GOTERM_BP_FAT	GO:0001556~oocyte maturation	3	1.10701	0.0188802	ILMN_1796589, ILMN_1712803, ILMN_1710676	225	13	13528	13.8749	1	0.290904	27.2058
GOTERM_BP_FAT	GO:0048599~oocyte development	3	1.10701	0.0466292	ILMN_1796589, ILMN_1712803, ILMN_1710676	225	21	13528	8.58921	1	0.498721	54.8642
GOTERM_BP_FAT	GO:0009994~oocyte differentiation	3	1.10701	0.0507453	ILMN_1796589, ILMN_1712803, ILMN_1710676	225	22	13528	8.19879	1	0.516053	58.0031
GOTERM_BP_FAT	GO:0007281~germ cell development	5	1.84502	0.0867386	ILMN_1796589, ILMN_2410909, ILMN_1724479, ILMN_1712803, ILMN_1710676	225	101	13528	2.97646	1	0.674283	77.9428
GOTERM_BP_FAT	GO:0048477~oogenesis	3	1.10701	0.130373	ILMN_1796589, ILMN_1712803, ILMN_1710676	225	38	13528	4.74667	1	0.783382	90.2425
GOTERM_BP_FAT	GO:0007276~gamete generation	10	3.69004	0.204904	ILMN_1796589, ILMN_1753196, ILMN_2410909, ILMN_1724479, ILMN_2077550, ILMN_2194627, ILMN_2042771, ILMN_1712803, ILMN_1785756, ILMN_1670532, ILMN_1695414, ILMN_1710676	225	395	13528	1.52214	1	0.876597	97.8068
GOTERM_BP_FAT	GO:0021700~developmental maturation	4	1.47601	0.234434	ILMN_1796589, ILMN_2410909, ILMN_1712803, ILMN_1710676	225	101	13528	2.38117	1	0.897217	98.8325
GOTERM_BP_FAT	GO:0048610~reproductive cellular process	5	1.84502	0.281558	ILMN_1796589, ILMN_2410909, ILMN_1724479, ILMN_1712803, ILMN_1710676	225	162	13528	1.85569	1	0.92767	99.5948
GOTERM_BP_FAT	GO:0032504~multicellular organism reproduction	11	4.05904	0.288224	ILMN_1796589, ILMN_1753196, ILMN_2410909, ILMN_1724479, ILMN_2077550, ILMN_2194627, ILMN_2042771, ILMN_1795852, ILMN_1712803, ILMN_1785756, ILMN_1670532, ILMN_1695414, ILMN_1710676	225	487	13528	1.35805	1	0.931891	99.6531
GOTERM_BP_FAT	GO:0048609~reproductive process in a multicellular organism	11	4.05904	0.288224	ILMN_1796589, ILMN_1753196, ILMN_2410909, ILMN_1724479, ILMN_2077550, ILMN_2194627, ILMN_2042771, ILMN_1795852, ILMN_1712803, ILMN_1785756, ILMN_1670532, ILMN_1695414, ILMN_1710676	225	487	13528	1.35805	1	0.931891	99.6531
GOTERM_BP_FAT	GO:0007292~female gamete generation	3	1.10701	0.292558	ILMN_1796589, ILMN_1712803, ILMN_1710676	225	65	13528	2.77497	1	0.933263	99.6867
GOTERM_BP_FAT	GO:0019953~sexual reproduction	10	3.69004	0.347801	ILMN_1796589, ILMN_1753196, ILMN_2410909, ILMN_1724479, ILMN_2077550, ILMN_2194627, ILMN_2042771, ILMN_1712803, ILMN_1785756, ILMN_1670532, ILMN_1695414, ILMN_1710676	225	458	13528	1.31276	1	0.953862	99.9191
GOTERM_BP_FAT	GO:0048469~cell maturation	3	1.10701	0.353396	ILMN_1796589, ILMN_1712803, ILMN_1710676	225	75	13528	2.40498	1	0.954704	99.93
GOTERM_BP_FAT	GO:0048232~male gamete generation	7	2.58303	0.40239	ILMN_1796589, ILMN_1753196, ILMN_1724479, ILMN_2077550, ILMN_2194627, ILMN_2042771, ILMN_1785756, ILMN_1670532, ILMN_1695414	225	308	13528	1.36646	1	0.968138	99.9811
GOTERM_BP_FAT	GO:0007283~spermatogenesis	7	2.58303	0.40239	ILMN_1796589, ILMN_1753196, ILMN_1724479, ILMN_2077550, ILMN_2194627, ILMN_2042771, ILMN_1785756, ILMN_1670532, ILMN_1695414	225	308	13528	1.36646	1	0.968138	99.9811
GOTERM_BP_FAT	GO:0003006~reproductive developmental process	6	2.21402	0.438187	ILMN_1796589, ILMN_2410909, ILMN_1724479, ILMN_1795852, ILMN_1712803, ILMN_1710676	225	262	13528	1.3769	1	0.977851	99.9933
SP_PIR_KEYWORDS	spermatogenesis	3	1.10701	0.480312	ILMN_2077550, ILMN_2194627, ILMN_1670532, ILMN_1695414	268	116	19235	1.85618	1	0.941935	99.9831
Annotation Cluster 49	Enrichment Score: 0.7106895218335351
Category	Term	Count	%	PValue	Genes	List Total	Pop Hits	Pop Total	Fold Enrichment	Bonferroni	Benjamini	FDR
SP_PIR_KEYWORDS	host-virus interaction	8	2.95203	0.103065	ILMN_2131493, ILMN_2294431, ILMN_1801257, ILMN_2311537, ILMN_1678459, ILMN_1725260, ILMN_2054019, ILMN_2407619, ILMN_1789005, ILMN_1798181	268	285	19235	2.01466	1	0.516153	76.3946
KEGG_PATHWAY	hsa04622:RIG-I-like receptor signaling pathway	4	1.47601	0.120988	ILMN_2131493, ILMN_1691487, ILMN_2054019, ILMN_1798181	88	71	5085	3.25544	0.999999	0.679899	76.4731
SP_PIR_KEYWORDS	Antiviral defense	3	1.10701	0.21269	ILMN_2131493, ILMN_2054019, ILMN_1798181	268	62	19235	3.47286	1	0.75356	95.8162
GOTERM_BP_FAT	GO:0009615~response to virus	3	1.10701	0.541555	ILMN_2131493, ILMN_2054019, ILMN_1798181	225	109	13528	1.6548	1	0.990969	99.9998
Annotation Cluster 50	Enrichment Score: 0.6912409337178762
Category	Term	Count	%	PValue	Genes	List Total	Pop Hits	Pop Total	Fold Enrichment	Bonferroni	Benjamini	FDR
SP_PIR_KEYWORDS	ribosome biogenesis	3	1.10701	0.143216	ILMN_1787628, ILMN_1682792, ILMN_1708414	268	48	19235	4.48577	1	0.626862	87.1465
GOTERM_BP_FAT	GO:0022613~ribonucleoprotein complex biogenesis	6	2.21402	0.179203	ILMN_1787628, ILMN_1754220, ILMN_2086064, ILMN_1728984, ILMN_1682792, ILMN_1708414	225	180	13528	2.00415	1	0.852812	96.274
GOTERM_BP_FAT	GO:0042254~ribosome biogenesis	4	1.47601	0.328808	ILMN_1787628, ILMN_1728984, ILMN_1682792, ILMN_1708414	225	122	13528	1.97129	1	0.947801	99.8696
Annotation Cluster 51	Enrichment Score: 0.6844679524989106
Category	Term	Count	%	PValue	Genes	List Total	Pop Hits	Pop Total	Fold Enrichment	Bonferroni	Benjamini	FDR
GOTERM_BP_FAT	GO:0050770~regulation of axonogenesis	4	1.47601	0.0683366	ILMN_1734742, ILMN_1740938, ILMN_1703053, ILMN_1719972	225	57	13528	4.21926	1	0.617214	69.2473
GOTERM_BP_FAT	GO:0010975~regulation of neuron projection development	4	1.47601	0.109801	ILMN_1734742, ILMN_1740938, ILMN_1703053, ILMN_1719972	225	70	13528	3.43568	1	0.743621	85.5955
GOTERM_BP_FAT	GO:0010769~regulation of cell morphogenesis involved in differentiation	4	1.47601	0.135297	ILMN_1734742, ILMN_1740938, ILMN_1703053, ILMN_1719972	225	77	13528	3.12335	1	0.794127	91.123
GOTERM_BP_FAT	GO:0022604~regulation of cell morphogenesis	5	1.84502	0.172446	ILMN_1734742, ILMN_1795937, ILMN_1740938, ILMN_1703053, ILMN_1719972	225	131	13528	2.29483	1	0.84805	95.7287
GOTERM_BP_FAT	GO:0045664~regulation of neuron differentiation	5	1.84502	0.178971	ILMN_1734742, ILMN_1815184, ILMN_1740938, ILMN_1703053, ILMN_1719972	225	133	13528	2.26032	1	0.854196	96.2564
GOTERM_BP_FAT	GO:0031344~regulation of cell projection organization	4	1.47601	0.183023	ILMN_1734742, ILMN_1740938, ILMN_1703053, ILMN_1719972	225	89	13528	2.70222	1	0.85758	96.5525
GOTERM_BP_FAT	GO:0050767~regulation of neurogenesis	5	1.84502	0.296422	ILMN_1734742, ILMN_1815184, ILMN_1740938, ILMN_1703053, ILMN_1719972	225	166	13528	1.81098	1	0.93426	99.714
GOTERM_BP_FAT	GO:0051960~regulation of nervous system development	5	1.84502	0.394475	ILMN_1734742, ILMN_1815184, ILMN_1740938, ILMN_1703053, ILMN_1719972	225	192	13528	1.56574	1	0.966219	99.9765
GOTERM_BP_FAT	GO:0060284~regulation of cell development	5	1.84502	0.441503	ILMN_1734742, ILMN_1815184, ILMN_1740938, ILMN_1703053, ILMN_1719972	225	205	13528	1.46645	1	0.977988	99.9939
GOTERM_BP_FAT	GO:0045596~negative regulation of cell differentiation	5	1.84502	0.483025	ILMN_1734742, ILMN_1815184, ILMN_2075334, ILMN_1703053, ILMN_1719972	225	216	13528	1.39177	1	0.984692	99.9983
Annotation Cluster 52	Enrichment Score: 0.677154808660576
Category	Term	Count	%	PValue	Genes	List Total	Pop Hits	Pop Total	Fold Enrichment	Bonferroni	Benjamini	FDR
SP_PIR_KEYWORDS	host-virus interaction	8	2.95203	0.103065	ILMN_2131493, ILMN_2294431, ILMN_1801257, ILMN_2311537, ILMN_1678459, ILMN_1725260, ILMN_2054019, ILMN_2407619, ILMN_1789005, ILMN_1798181	268	285	19235	2.01466	1	0.516153	76.3946
GOTERM_BP_FAT	GO:0022415~viral reproductive process	3	1.10701	0.274111	ILMN_2311537, ILMN_1678459, ILMN_1798181	225	62	13528	2.90925	1	0.923561	99.5189
GOTERM_BP_FAT	GO:0016032~viral reproduction	3	1.10701	0.329229	ILMN_2311537, ILMN_1678459, ILMN_1798181	225	71	13528	2.54047	1	0.947299	99.8709
Annotation Cluster 53	Enrichment Score: 0.6533428220412013
Category	Term	Count	%	PValue	Genes	List Total	Pop Hits	Pop Total	Fold Enrichment	Bonferroni	Benjamini	FDR
UP_SEQ_FEATURE	domain:Rho-GAP	4	1.47601	0.0620327	ILMN_1784436, ILMN_2103685, ILMN_2077550, ILMN_1802819	267	65	19113	4.40519	1	0.880349	62.9409
SMART	SM00324:RhoGAP	4	1.47601	0.0658968	ILMN_1784436, ILMN_2103685, ILMN_2077550, ILMN_1802819	127	67	9079	4.26795	0.998745	0.566153	52.9399
INTERPRO	IPR000198:RhoGAP	4	1.47601	0.0716031	ILMN_1784436, ILMN_2103685, ILMN_2077550, ILMN_1802819	240	67	16659	4.14403	1	0.781958	65.1587
SP_PIR_KEYWORDS	GTPase activation	5	1.84502	0.180324	ILMN_1734742, ILMN_1734153, ILMN_2103685, ILMN_2077550, ILMN_1802819	268	159	19235	2.25699	1	0.703063	92.8584
GOTERM_MF_FAT	GO:0005096~GTPase activator activity	5	1.84502	0.39994	ILMN_1734742, ILMN_1734153, ILMN_2103685, ILMN_2077550, ILMN_1802819	191	220	12983	1.54486	1	0.954513	99.9093
GOTERM_MF_FAT	GO:0008047~enzyme activator activity	6	2.21402	0.545066	ILMN_1734742, ILMN_1734153, ILMN_1740938, ILMN_2103685, ILMN_2077550, ILMN_1802819	191	335	12983	1.21744	1	0.980941	99.998
GOTERM_MF_FAT	GO:0030695~GTPase regulator activity	6	2.21402	0.709137	ILMN_1734742, ILMN_2309228, ILMN_1734153, ILMN_2103685, ILMN_2077550, ILMN_1802819, ILMN_1795876	191	404	12983	1.00951	1	0.996738	100
GOTERM_MF_FAT	GO:0060589~nucleoside-triphosphatase regulator activity	6	2.21402	0.727131	ILMN_1734742, ILMN_2309228, ILMN_1734153, ILMN_2103685, ILMN_2077550, ILMN_1802819, ILMN_1795876	191	413	12983	0.987513	1	0.997175	100
Annotation Cluster 54	Enrichment Score: 0.642784036739753
Category	Term	Count	%	PValue	Genes	List Total	Pop Hits	Pop Total	Fold Enrichment	Bonferroni	Benjamini	FDR
GOTERM_BP_FAT	GO:0043407~negative regulation of MAP kinase activity	3	1.10701	0.119309	ILMN_1810467, ILMN_2309228, ILMN_1740938, ILMN_1795876	225	36	13528	5.01037	1	0.763712	87.9548
GOTERM_BP_FAT	GO:0006469~negative regulation of protein kinase activity	4	1.47601	0.174769	ILMN_1810467, ILMN_2309228, ILMN_1740938, ILMN_2410909, ILMN_1795876	225	87	13528	2.76434	1	0.85041	95.9241
GOTERM_BP_FAT	GO:0043086~negative regulation of catalytic activity	8	2.95203	0.176528	ILMN_1810467, ILMN_2309228, ILMN_1740938, ILMN_2410909, ILMN_1714730, ILMN_2349459, ILMN_1663390, ILMN_2301083, ILMN_1803124, ILMN_1710676, ILMN_1795876	225	277	13528	1.73645	1	0.851718	96.0664
GOTERM_BP_FAT	GO:0033673~negative regulation of kinase activity	4	1.47601	0.187188	ILMN_1810467, ILMN_2309228, ILMN_1740938, ILMN_2410909, ILMN_1795876	225	90	13528	2.6722	1	0.862725	96.834
GOTERM_BP_FAT	GO:0051348~negative regulation of transferase activity	4	1.47601	0.212665	ILMN_1810467, ILMN_2309228, ILMN_1740938, ILMN_2410909, ILMN_1795876	225	96	13528	2.50519	1	0.884228	98.1374
GOTERM_BP_FAT	GO:0044092~negative regulation of molecular function	8	2.95203	0.317203	ILMN_1810467, ILMN_2309228, ILMN_1740938, ILMN_2410909, ILMN_1714730, ILMN_2349459, ILMN_1663390, ILMN_2301083, ILMN_1803124, ILMN_1710676, ILMN_1795876	225	334	13528	1.44011	1	0.943945	99.8264
GOTERM_BP_FAT	GO:0043405~regulation of MAP kinase activity	3	1.10701	0.681161	ILMN_1810467, ILMN_2309228, ILMN_1740938, ILMN_1795876	225	141	13528	1.27924	1	0.99777	100
Annotation Cluster 55	Enrichment Score: 0.6399314378631328
Category	Term	Count	%	PValue	Genes	List Total	Pop Hits	Pop Total	Fold Enrichment	Bonferroni	Benjamini	FDR
GOTERM_BP_FAT	GO:0032880~regulation of protein localization	6	2.21402	0.0793332	ILMN_1734742, ILMN_1724407, ILMN_2410909, ILMN_1716279, ILMN_2096012, ILMN_1779376	225	138	13528	2.61411	1	0.65521	74.7664
GOTERM_BP_FAT	GO:0018105~peptidyl-serine phosphorylation	3	1.10701	0.0827786	ILMN_2410909, ILMN_2096012, ILMN_1779376	225	29	13528	6.21977	1	0.665366	76.2942
GOTERM_BP_FAT	GO:0018209~peptidyl-serine modification	3	1.10701	0.135992	ILMN_2410909, ILMN_2096012, ILMN_1779376	225	39	13528	4.62496	1	0.793623	91.2412
GOTERM_BP_FAT	GO:0033157~regulation of intracellular protein transport	3	1.10701	0.218843	ILMN_1724407, ILMN_2096012, ILMN_1779376	225	53	13528	3.40327	1	0.885082	98.3665
GOTERM_BP_FAT	GO:0046822~regulation of nucleocytoplasmic transport	3	1.10701	0.249493	ILMN_1724407, ILMN_2096012, ILMN_1779376	225	58	13528	3.10989	1	0.907289	99.1615
GOTERM_BP_FAT	GO:0070201~regulation of establishment of protein localization	4	1.47601	0.324268	ILMN_1724407, ILMN_2410909, ILMN_2096012, ILMN_1779376	225	121	13528	1.98758	1	0.946661	99.8541
GOTERM_BP_FAT	GO:0032386~regulation of intracellular transport	3	1.10701	0.329229	ILMN_1724407, ILMN_2096012, ILMN_1779376	225	71	13528	2.54047	1	0.947299	99.8709
GOTERM_BP_FAT	GO:0051223~regulation of protein transport	3	1.10701	0.56591	ILMN_1724407, ILMN_2096012, ILMN_1779376	225	114	13528	1.58222	1	0.992565	99.9999
GOTERM_BP_FAT	GO:0060341~regulation of cellular localization	5	1.84502	0.590734	ILMN_1724407, ILMN_1716279, ILMN_2096012, ILMN_1703053, ILMN_1779376	225	248	13528	1.21219	1	0.993966	100
Annotation Cluster 56	Enrichment Score: 0.6086087032366166
Category	Term	Count	%	PValue	Genes	List Total	Pop Hits	Pop Total	Fold Enrichment	Bonferroni	Benjamini	FDR
GOTERM_BP_FAT	GO:0032270~positive regulation of cellular protein metabolic process	8	2.95203	0.0928336	ILMN_1740938, ILMN_2410909, ILMN_1714730, ILMN_1663390, ILMN_1712803, ILMN_1703053, ILMN_1788166, ILMN_2301083, ILMN_1710676	225	233	13528	2.06436	1	0.694373	80.2711
GOTERM_BP_FAT	GO:0051437~positive regulation of ubiquitin-protein ligase activity during mitotic cell cycle	4	1.47601	0.102894	ILMN_1714730, ILMN_1663390, ILMN_1712803, ILMN_2301083, ILMN_1710676	225	68	13528	3.53673	1	0.727585	83.616
GOTERM_BP_FAT	GO:0051247~positive regulation of protein metabolic process	8	2.95203	0.109537	ILMN_1740938, ILMN_2410909, ILMN_1714730, ILMN_1663390, ILMN_1712803, ILMN_1703053, ILMN_1788166, ILMN_2301083, ILMN_1710676	225	243	13528	1.97941	1	0.745401	85.524
GOTERM_BP_FAT	GO:0051443~positive regulation of ubiquitin-protein ligase activity	4	1.47601	0.109801	ILMN_1714730, ILMN_1663390, ILMN_1712803, ILMN_2301083, ILMN_1710676	225	70	13528	3.43568	1	0.743621	85.5955
GOTERM_BP_FAT	GO:0051439~regulation of ubiquitin-protein ligase activity during mitotic cell cycle	4	1.47601	0.113321	ILMN_1714730, ILMN_1663390, ILMN_1712803, ILMN_2301083, ILMN_1710676	225	71	13528	3.38729	1	0.752611	86.5154
GOTERM_BP_FAT	GO:0051351~positive regulation of ligase activity	4	1.47601	0.120486	ILMN_1714730, ILMN_1663390, ILMN_1712803, ILMN_2301083, ILMN_1710676	225	73	13528	3.29449	1	0.762267	88.2202
GOTERM_BP_FAT	GO:0051438~regulation of ubiquitin-protein ligase activity	4	1.47601	0.139094	ILMN_1714730, ILMN_1663390, ILMN_1712803, ILMN_2301083, ILMN_1710676	225	78	13528	3.0833	1	0.799225	91.7506
GOTERM_BP_FAT	GO:0051340~regulation of ligase activity	4	1.47601	0.150697	ILMN_1714730, ILMN_1663390, ILMN_1712803, ILMN_2301083, ILMN_1710676	225	81	13528	2.96911	1	0.820047	93.4196
GOTERM_BP_FAT	GO:0031398~positive regulation of protein ubiquitination	4	1.47601	0.162597	ILMN_1714730, ILMN_1663390, ILMN_1712803, ILMN_2301083, ILMN_1710676	225	84	13528	2.86307	1	0.836924	94.7982
GOTERM_BP_FAT	GO:0043086~negative regulation of catalytic activity	8	2.95203	0.176528	ILMN_1810467, ILMN_2309228, ILMN_1740938, ILMN_2410909, ILMN_1714730, ILMN_2349459, ILMN_1663390, ILMN_2301083, ILMN_1803124, ILMN_1710676, ILMN_1795876	225	277	13528	1.73645	1	0.851718	96.0664
GOTERM_BP_FAT	GO:0031401~positive regulation of protein modification process	6	2.21402	0.201016	ILMN_1714730, ILMN_1663390, ILMN_1712803, ILMN_1703053, ILMN_1788166, ILMN_2301083, ILMN_1710676	225	187	13528	1.92913	1	0.872551	97.6211
GOTERM_BP_FAT	GO:0031396~regulation of protein ubiquitination	4	1.47601	0.230047	ILMN_1714730, ILMN_1663390, ILMN_1712803, ILMN_2301083, ILMN_1710676	225	100	13528	2.40498	1	0.894757	98.7159
GOTERM_BP_FAT	GO:0032268~regulation of cellular protein metabolic process	11	4.05904	0.265474	ILMN_1810467, ILMN_1740938, ILMN_2410909, ILMN_1714730, ILMN_1663390, ILMN_1673711, ILMN_1712803, ILMN_1703053, ILMN_1788166, ILMN_2301083, ILMN_1728984, ILMN_1710676	225	474	13528	1.39529	1	0.918122	99.4141
GOTERM_BP_FAT	GO:0031145~anaphase-promoting complex-dependent proteasomal ubiquitin-dependent protein catabolic process	3	1.10701	0.292558	ILMN_1714730, ILMN_1663390, ILMN_1712803, ILMN_2301083	225	65	13528	2.77497	1	0.933263	99.6867
GOTERM_BP_FAT	GO:0051436~negative regulation of ubiquitin-protein ligase activity during mitotic cell cycle	3	1.10701	0.292558	ILMN_1714730, ILMN_1663390, ILMN_2301083, ILMN_1710676	225	65	13528	2.77497	1	0.933263	99.6867
GOTERM_BP_FAT	GO:0051352~negative regulation of ligase activity	3	1.10701	0.304824	ILMN_1714730, ILMN_1663390, ILMN_2301083, ILMN_1710676	225	67	13528	2.69214	1	0.93839	99.7659
GOTERM_BP_FAT	GO:0051444~negative regulation of ubiquitin-protein ligase activity	3	1.10701	0.304824	ILMN_1714730, ILMN_1663390, ILMN_2301083, ILMN_1710676	225	67	13528	2.69214	1	0.93839	99.7659
GOTERM_BP_FAT	GO:0031400~negative regulation of protein modification process	4	1.47601	0.31519	ILMN_1810467, ILMN_1714730, ILMN_1663390, ILMN_2301083, ILMN_1710676	225	119	13528	2.02099	1	0.944292	99.8177
GOTERM_BP_FAT	GO:0044092~negative regulation of molecular function	8	2.95203	0.317203	ILMN_1810467, ILMN_2309228, ILMN_1740938, ILMN_2410909, ILMN_1714730, ILMN_2349459, ILMN_1663390, ILMN_2301083, ILMN_1803124, ILMN_1710676, ILMN_1795876	225	334	13528	1.44011	1	0.943945	99.8264
GOTERM_BP_FAT	GO:0031397~negative regulation of protein ubiquitination	3	1.10701	0.347381	ILMN_1714730, ILMN_1663390, ILMN_2301083, ILMN_1710676	225	74	13528	2.43748	1	0.954314	99.9183
GOTERM_BP_FAT	GO:0032269~negative regulation of cellular protein metabolic process	5	1.84502	0.349049	ILMN_1810467, ILMN_1714730, ILMN_1663390, ILMN_1673711, ILMN_2301083, ILMN_1710676	225	180	13528	1.67012	1	0.953832	99.9217
GOTERM_BP_FAT	GO:0031399~regulation of protein modification process	7	2.58303	0.362092	ILMN_1810467, ILMN_1714730, ILMN_1663390, ILMN_1712803, ILMN_1703053, ILMN_1788166, ILMN_2301083, ILMN_1710676	225	295	13528	1.42668	1	0.958245	99.9441
GOTERM_BP_FAT	GO:0051248~negative regulation of protein metabolic process	5	1.84502	0.37961	ILMN_1810467, ILMN_1714730, ILMN_1663390, ILMN_1673711, ILMN_2301083, ILMN_1710676	225	187	13528	1.60761	1	0.962995	99.9648
GOTERM_BP_FAT	GO:0043161~proteasomal ubiquitin-dependent protein catabolic process	3	1.10701	0.505908	ILMN_1714730, ILMN_1663390, ILMN_1712803, ILMN_2301083	225	102	13528	1.76837	1	0.987422	99.9992
GOTERM_BP_FAT	GO:0010498~proteasomal protein catabolic process	3	1.10701	0.505908	ILMN_1714730, ILMN_1663390, ILMN_1712803, ILMN_2301083	225	102	13528	1.76837	1	0.987422	99.9992
GOTERM_BP_FAT	GO:0006511~ubiquitin-dependent protein catabolic process	5	1.84502	0.571315	ILMN_1714730, ILMN_1663390, ILMN_1724410, ILMN_1712803, ILMN_2301083, ILMN_1677756	225	242	13528	1.24224	1	0.99296	99.9999
GOTERM_BP_FAT	GO:0043085~positive regulation of catalytic activity	9	3.32103	0.634247	ILMN_1769191, ILMN_1691487, ILMN_1740938, ILMN_2410909, ILMN_1714730, ILMN_1663390, ILMN_1716279, ILMN_1712803, ILMN_2301083, ILMN_1710676	225	520	13528	1.04062	1	0.996402	100
GOTERM_BP_FAT	GO:0044093~positive regulation of molecular function	10	3.69004	0.638973	ILMN_1769191, ILMN_1691487, ILMN_1740938, ILMN_2410909, ILMN_1714730, ILMN_2162989, ILMN_1663390, ILMN_1716279, ILMN_1712803, ILMN_2301083, ILMN_1710676	225	586	13528	1.02601	1	0.996584	100
Annotation Cluster 57	Enrichment Score: 0.6034102329883568
Category	Term	Count	%	PValue	Genes	List Total	Pop Hits	Pop Total	Fold Enrichment	Bonferroni	Benjamini	FDR
SP_PIR_KEYWORDS	exonuclease	3	1.10701	0.119784	ILMN_1673721, ILMN_2160929, ILMN_1652580	268	43	19235	5.00738	1	0.564917	81.6113
GOTERM_MF_FAT	GO:0004527~exonuclease activity	3	1.10701	0.181698	ILMN_1673721, ILMN_2160929, ILMN_1652580	191	53	12983	3.84757	1	0.803478	93.611
GOTERM_MF_FAT	GO:0004518~nuclease activity	4	1.47601	0.408345	ILMN_1673721, ILMN_2160929, ILMN_1652580, ILMN_2186597	191	158	12983	1.72086	1	0.955964	99.9253
SP_PIR_KEYWORDS	nuclease	3	1.10701	0.434093	ILMN_1673721, ILMN_2160929, ILMN_1652580	268	106	19235	2.03129	1	0.922158	99.9477
Annotation Cluster 58	Enrichment Score: 0.5892469687925558
Category	Term	Count	%	PValue	Genes	List Total	Pop Hits	Pop Total	Fold Enrichment	Bonferroni	Benjamini	FDR
GOTERM_BP_FAT	GO:0006366~transcription from RNA polymerase II promoter	7	2.58303	0.195919	ILMN_1796589, ILMN_1683204, ILMN_1753196, ILMN_1760143, ILMN_2042771, ILMN_1716400, ILMN_2344971, ILMN_1777233, ILMN_1798181	225	234	13528	1.79859	1	0.868129	97.3553
GOTERM_BP_FAT	GO:0006351~transcription, DNA-dependent	8	2.95203	0.210884	ILMN_1796589, ILMN_1683204, ILMN_1753196, ILMN_1760143, ILMN_1699603, ILMN_2042771, ILMN_1716400, ILMN_2344971, ILMN_1777233, ILMN_1798181	225	292	13528	1.64725	1	0.883328	98.066
GOTERM_BP_FAT	GO:0032774~RNA biosynthetic process	8	2.95203	0.22065	ILMN_1796589, ILMN_1683204, ILMN_1753196, ILMN_1760143, ILMN_1699603, ILMN_2042771, ILMN_1716400, ILMN_2344971, ILMN_1777233, ILMN_1798181	225	296	13528	1.62498	1	0.885983	98.4283
GOTERM_MF_FAT	GO:0003702~RNA polymerase II transcription factor activity	5	1.84502	0.482158	ILMN_1683204, ILMN_1786065, ILMN_1716400, ILMN_2344971, ILMN_1777233, ILMN_1798181	191	244	12983	1.39291	1	0.971551	99.988
Annotation Cluster 59	Enrichment Score: 0.585369933938572
Category	Term	Count	%	PValue	Genes	List Total	Pop Hits	Pop Total	Fold Enrichment	Bonferroni	Benjamini	FDR
GOTERM_MF_FAT	GO:0030374~ligand-dependent nuclear receptor transcription coactivator activity	3	1.10701	0.097141	ILMN_2311537, ILMN_1688853, ILMN_1760718	191	36	12983	5.66449	1	0.626928	75.3829
GOTERM_MF_FAT	GO:0003713~transcription coactivator activity	6	2.21402	0.205814	ILMN_1724479, ILMN_1770892, ILMN_1795852, ILMN_2311537, ILMN_1688853, ILMN_1760718	191	214	12983	1.90581	1	0.826285	95.7613
GOTERM_MF_FAT	GO:0008134~transcription factor binding	11	4.05904	0.219646	ILMN_1796589, ILMN_2112301, ILMN_1664516, ILMN_1724479, ILMN_1770892, ILMN_1795852, ILMN_2311537, ILMN_1777233, ILMN_1688853, ILMN_1760718, ILMN_1779376	191	513	12983	1.45753	1	0.841905	96.6691
GOTERM_MF_FAT	GO:0003712~transcription cofactor activity	8	2.95203	0.283045	ILMN_1796589, ILMN_2112301, ILMN_1724479, ILMN_1770892, ILMN_1795852, ILMN_2311537, ILMN_1688853, ILMN_1760718	191	363	12983	1.49805	1	0.907058	98.9582
GOTERM_MF_FAT	GO:0035257~nuclear hormone receptor binding	3	1.10701	0.311251	ILMN_1795852, ILMN_2311537, ILMN_1688853	191	77	12983	2.64833	1	0.918866	99.3993
GOTERM_MF_FAT	GO:0051427~hormone receptor binding	3	1.10701	0.369946	ILMN_1795852, ILMN_2311537, ILMN_1688853	191	88	12983	2.31729	1	0.941771	99.823
GOTERM_MF_FAT	GO:0016563~transcription activator activity	7	2.58303	0.558094	ILMN_2162989, ILMN_1724479, ILMN_1770892, ILMN_1795852, ILMN_2311537, ILMN_1688853, ILMN_1760718	191	410	12983	1.16053	1	0.98157	99.9986
Annotation Cluster 60	Enrichment Score: 0.5570480780839537
Category	Term	Count	%	PValue	Genes	List Total	Pop Hits	Pop Total	Fold Enrichment	Bonferroni	Benjamini	FDR
GOTERM_BP_FAT	GO:0042176~regulation of protein catabolic process	3	1.10701	0.212749	ILMN_1740938, ILMN_2410909, ILMN_1673711	225	52	13528	3.46872	1	0.882871	98.1407
GOTERM_BP_FAT	GO:0030162~regulation of proteolysis	3	1.10701	0.218843	ILMN_1740938, ILMN_2410909, ILMN_1673711	225	53	13528	3.40327	1	0.885082	98.3665
GOTERM_BP_FAT	GO:0031329~regulation of cellular catabolic process	3	1.10701	0.267956	ILMN_1740938, ILMN_2410909, ILMN_1673711	225	61	13528	2.95694	1	0.919271	99.4463
GOTERM_BP_FAT	GO:0009894~regulation of catabolic process	3	1.10701	0.473964	ILMN_1740938, ILMN_2410909, ILMN_1673711	225	96	13528	1.87889	1	0.983762	99.9977
Annotation Cluster 61	Enrichment Score: 0.5570193225667045
Category	Term	Count	%	PValue	Genes	List Total	Pop Hits	Pop Total	Fold Enrichment	Bonferroni	Benjamini	FDR
GOTERM_BP_FAT	GO:0006112~energy reserve metabolic process	4	1.47601	0.0340256	ILMN_1769191, ILMN_2377980, ILMN_2410909, ILMN_1779376	225	43	13528	5.59297	1	0.428005	43.8253
GOTERM_BP_FAT	GO:0005977~glycogen metabolic process	3	1.10701	0.11387	ILMN_2377980, ILMN_2410909, ILMN_1779376	225	35	13528	5.15352	1	0.751778	86.6538
GOTERM_BP_FAT	GO:0044042~glucan metabolic process	3	1.10701	0.119309	ILMN_2377980, ILMN_2410909, ILMN_1779376	225	36	13528	5.01037	1	0.763712	87.9548
GOTERM_BP_FAT	GO:0006073~cellular glucan metabolic process	3	1.10701	0.119309	ILMN_2377980, ILMN_2410909, ILMN_1779376	225	36	13528	5.01037	1	0.763712	87.9548
GOTERM_BP_FAT	GO:0015980~energy derivation by oxidation of organic compounds	5	1.84502	0.216228	ILMN_1769191, ILMN_2377980, ILMN_2410909, ILMN_2323366, ILMN_1779376	225	144	13528	2.08765	1	0.885993	98.273
GOTERM_BP_FAT	GO:0044264~cellular polysaccharide metabolic process	3	1.10701	0.218843	ILMN_2377980, ILMN_2410909, ILMN_1779376	225	53	13528	3.40327	1	0.885082	98.3665
GOTERM_BP_FAT	GO:0006006~glucose metabolic process	5	1.84502	0.248143	ILMN_2377980, ILMN_2410909, ILMN_1804090, ILMN_1802252, ILMN_1779376	225	153	13528	1.96485	1	0.9071	99.136
GOTERM_BP_FAT	GO:0019318~hexose metabolic process	5	1.84502	0.394475	ILMN_2377980, ILMN_2410909, ILMN_1804090, ILMN_1802252, ILMN_1779376	225	192	13528	1.56574	1	0.966219	99.9765
GOTERM_BP_FAT	GO:0006091~generation of precursor metabolites and energy	7	2.58303	0.416547	ILMN_1769191, ILMN_2377980, ILMN_2410909, ILMN_1802252, ILMN_2323366, ILMN_1789005, ILMN_1779376	225	313	13528	1.34464	1	0.972002	99.9874
GOTERM_BP_FAT	GO:0005996~monosaccharide metabolic process	5	1.84502	0.505075	ILMN_2377980, ILMN_2410909, ILMN_1804090, ILMN_1802252, ILMN_1779376	225	222	13528	1.35415	1	0.987513	99.9992
GOTERM_BP_FAT	GO:0005976~polysaccharide metabolic process	3	1.10701	0.551409	ILMN_2377980, ILMN_2410909, ILMN_1779376	225	111	13528	1.62498	1	0.991928	99.9998
KEGG_PATHWAY	hsa04910:Insulin signaling pathway	3	1.10701	0.677987	ILMN_2377980, ILMN_2410909, ILMN_1779376	88	135	5085	1.28409	1	0.991808	99.9997
KEGG_PATHWAY	hsa04510:Focal adhesion	3	1.10701	0.86516	ILMN_2377980, ILMN_2410909, ILMN_1779376	88	201	5085	0.862449	1	0.999492	100
GOTERM_CC_FAT	GO:0042995~cell projection	8	2.95203	0.915363	ILMN_1769191, ILMN_2377980, ILMN_1795937, ILMN_1740938, ILMN_2410909, ILMN_1703053, ILMN_1779064, ILMN_1779376	197	697	12782	0.744714	1	0.999882	100
Annotation Cluster 62	Enrichment Score: 0.5158799227450094
Category	Term	Count	%	PValue	Genes	List Total	Pop Hits	Pop Total	Fold Enrichment	Bonferroni	Benjamini	FDR
GOTERM_BP_FAT	GO:0051168~nuclear export	5	1.84502	0.0173241	ILMN_1747303, ILMN_1705746, ILMN_1706553, ILMN_1759495, ILMN_1779376	225	60	13528	5.01037	1	0.275865	25.2584
GOTERM_BP_FAT	GO:0006913~nucleocytoplasmic transport	7	2.58303	0.0453439	ILMN_1747303, ILMN_1705746, ILMN_1706553, ILMN_1759495, ILMN_2410909, ILMN_1723117, ILMN_1779376	225	156	13528	2.69789	1	0.492115	53.8397
GOTERM_BP_FAT	GO:0051169~nuclear transport	7	2.58303	0.0477219	ILMN_1747303, ILMN_1705746, ILMN_1706553, ILMN_1759495, ILMN_2410909, ILMN_1723117, ILMN_1779376	225	158	13528	2.66374	1	0.500467	55.7183
GOTERM_BP_FAT	GO:0046907~intracellular transport	16	5.90406	0.129934	ILMN_1706553, ILMN_2410909, ILMN_1809957, ILMN_1799667, ILMN_1723117, ILMN_1769191, ILMN_1747303, ILMN_1705746, ILMN_2373515, ILMN_1759495, ILMN_1740938, ILMN_1804090, ILMN_1683475, ILMN_1779064, ILMN_1815666, ILMN_1779376	225	657	13528	1.46422	1	0.784556	90.16
GOTERM_MF_FAT	GO:0008565~protein transporter activity	4	1.47601	0.134969	ILMN_1759495, ILMN_1809957, ILMN_1683475, ILMN_1723117	191	87	12983	3.12523	1	0.725837	86.3144
GOTERM_BP_FAT	GO:0008104~protein localization	17	6.27306	0.389625	ILMN_1795937, ILMN_1724407, ILMN_2410909, ILMN_1734153, ILMN_1664516, ILMN_1664030, ILMN_1809957, ILMN_1664511, ILMN_1723117, ILMN_1769191, ILMN_1705746, ILMN_1759495, ILMN_1716279, ILMN_1695658, ILMN_1683475, ILMN_1779376, ILMN_1684217	225	882	13528	1.15886	1	0.965906	99.9732
GOTERM_BP_FAT	GO:0006605~protein targeting	5	1.84502	0.479409	ILMN_1759495, ILMN_2410909, ILMN_1683475, ILMN_1723117, ILMN_1779376	225	215	13528	1.39824	1	0.984273	99.9981
GOTERM_BP_FAT	GO:0045184~establishment of protein localization	13	4.79705	0.626127	ILMN_1769191, ILMN_1705746, ILMN_1759495, ILMN_1734153, ILMN_2410909, ILMN_1664516, ILMN_1716279, ILMN_1664030, ILMN_1809957, ILMN_1683475, ILMN_1695658, ILMN_1779376, ILMN_1723117	225	769	13528	1.01641	1	0.996093	100
GOTERM_BP_FAT	GO:0017038~protein import	3	1.10701	0.641661	ILMN_2410909, ILMN_1683475, ILMN_1723117	225	131	13528	1.3769	1	0.996655	100
SP_PIR_KEYWORDS	protein transport	7	2.58303	0.668498	ILMN_1705746, ILMN_1759495, ILMN_1664030, ILMN_1809957, ILMN_1683475, ILMN_1695658, ILMN_1723117	268	485	19235	1.03589	1	0.980957	100
GOTERM_BP_FAT	GO:0034613~cellular protein localization	7	2.58303	0.679537	ILMN_1759495, ILMN_2410909, ILMN_1809957, ILMN_1683475, ILMN_1723117, ILMN_1779376, ILMN_1684217	225	411	13528	1.02402	1	0.997804	100
GOTERM_BP_FAT	GO:0070727~cellular macromolecule localization	7	2.58303	0.686295	ILMN_1759495, ILMN_2410909, ILMN_1809957, ILMN_1683475, ILMN_1723117, ILMN_1779376, ILMN_1684217	225	414	13528	1.0166	1	0.997911	100
GOTERM_BP_FAT	GO:0033365~protein localization in organelle	3	1.10701	0.699546	ILMN_2410909, ILMN_1683475, ILMN_1723117	225	146	13528	1.23543	1	0.998226	100
GOTERM_BP_FAT	GO:0015031~protein transport	12	4.42804	0.72316	ILMN_1769191, ILMN_1705746, ILMN_1759495, ILMN_1734153, ILMN_2410909, ILMN_1664516, ILMN_1664030, ILMN_1809957, ILMN_1683475, ILMN_1695658, ILMN_1723117, ILMN_1779376	225	762	13528	0.946842	1	0.998557	100
GOTERM_BP_FAT	GO:0006886~intracellular protein transport	6	2.21402	0.74605	ILMN_1759495, ILMN_2410909, ILMN_1809957, ILMN_1683475, ILMN_1723117, ILMN_1779376	225	374	13528	0.964563	1	0.998934	100
SP_PIR_KEYWORDS	transport	17	6.27306	0.959653	ILMN_1698733, ILMN_2410909, ILMN_1759743, ILMN_1664030, ILMN_1809957, ILMN_1789005, ILMN_1723117, ILMN_1705746, ILMN_1759495, ILMN_1740938, ILMN_1804090, ILMN_2077550, ILMN_2323366, ILMN_1683475, ILMN_1695658, ILMN_1692731, ILMN_1815666	268	1670	19235	0.730617	1	0.999964	100
Annotation Cluster 63	Enrichment Score: 0.49778017004597247
Category	Term	Count	%	PValue	Genes	List Total	Pop Hits	Pop Total	Fold Enrichment	Bonferroni	Benjamini	FDR
PIR_SUPERFAMILY	PIRSF000564:kinase-related transforming protein	3	1.10701	0.0974784	ILMN_2286870, ILMN_1720708, ILMN_1746375, ILMN_1779376	94	42	7396	5.62006	0.99999	0.978269	68.7337
SP_PIR_KEYWORDS	wnt signaling pathway	3	1.10701	0.506913	ILMN_2286870, ILMN_1720708, ILMN_1746375, ILMN_1779376	268	122	19235	1.76489	1	0.947187	99.9916
GOTERM_BP_FAT	GO:0016055~Wnt receptor signaling pathway	3	1.10701	0.649856	ILMN_2286870, ILMN_1720708, ILMN_1746375, ILMN_1779376	225	133	13528	1.35619	1	0.996868	100
Annotation Cluster 64	Enrichment Score: 0.43848816778660993
Category	Term	Count	%	PValue	Genes	List Total	Pop Hits	Pop Total	Fold Enrichment	Bonferroni	Benjamini	FDR
INTERPRO	IPR019787:Zinc finger, PHD-finger	3	1.10701	0.345153	ILMN_1786065, ILMN_1755727, ILMN_1745420	240	85	16659	2.44985	1	0.998618	99.7541
SMART	SM00249:PHD	3	1.10701	0.356061	ILMN_1786065, ILMN_1755727, ILMN_1745420	127	90	9079	2.38294	1	0.963777	99.2302
INTERPRO	IPR001965:Zinc finger, PHD-type	3	1.10701	0.371066	ILMN_1786065, ILMN_1755727, ILMN_1745420	240	90	16659	2.31375	1	0.999062	99.8614
INTERPRO	IPR019786:Zinc finger, PHD-type, conserved site	3	1.10701	0.38642	ILMN_1786065, ILMN_1755727, ILMN_1745420	240	93	16659	2.23911	1	0.99918	99.9024
Annotation Cluster 65	Enrichment Score: 0.4238970921702887
Category	Term	Count	%	PValue	Genes	List Total	Pop Hits	Pop Total	Fold Enrichment	Bonferroni	Benjamini	FDR
UP_SEQ_FEATURE	nucleotide phosphate-binding region:GTP	7	2.58303	0.228606	ILMN_1769191, ILMN_1704750, ILMN_1760628, ILMN_1705746, ILMN_1653404, ILMN_1664030, ILMN_1708414	267	295	19113	1.69861	1	0.999081	98.2105
GOTERM_MF_FAT	GO:0005525~GTP binding	8	2.95203	0.303224	ILMN_1769191, ILMN_1704750, ILMN_1760628, ILMN_1705746, ILMN_1653404, ILMN_1664030, ILMN_1796949, ILMN_1708414	191	372	12983	1.4618	1	0.916291	99.2958
SP_PIR_KEYWORDS	gtp-binding	7	2.58303	0.307339	ILMN_1769191, ILMN_1704750, ILMN_1760628, ILMN_1705746, ILMN_1653404, ILMN_1664030, ILMN_1708414	268	329	19235	1.52707	1	0.84771	99.2357
GOTERM_MF_FAT	GO:0019001~guanyl nucleotide binding	8	2.95203	0.326708	ILMN_1769191, ILMN_1704750, ILMN_1760628, ILMN_1705746, ILMN_1653404, ILMN_1664030, ILMN_1796949, ILMN_1708414	191	382	12983	1.42354	1	0.923284	99.56
GOTERM_MF_FAT	GO:0032561~guanyl ribonucleotide binding	8	2.95203	0.326708	ILMN_1769191, ILMN_1704750, ILMN_1760628, ILMN_1705746, ILMN_1653404, ILMN_1664030, ILMN_1796949, ILMN_1708414	191	382	12983	1.42354	1	0.923284	99.56
INTERPRO	IPR001806:Ras GTPase	3	1.10701	0.579561	ILMN_1760628, ILMN_1653404, ILMN_1664030	240	135	16659	1.5425	1	0.999966	99.9995
GOTERM_MF_FAT	GO:0003924~GTPase activity	3	1.10701	0.818149	ILMN_1769191, ILMN_1704750, ILMN_1653404	191	211	12983	0.966452	1	0.999346	100
Annotation Cluster 66	Enrichment Score: 0.4193532168927737
Category	Term	Count	%	PValue	Genes	List Total	Pop Hits	Pop Total	Fold Enrichment	Bonferroni	Benjamini	FDR
UP_SEQ_FEATURE	lipid moiety-binding region:S-farnesyl cysteine	3	1.10701	0.158348	ILMN_1664516, ILMN_1716279, ILMN_1708101	267	51	19113	4.21084	1	0.99294	93.0894
SP_PIR_KEYWORDS	prenylation	4	1.47601	0.368476	ILMN_1664516, ILMN_1716279, ILMN_1664030, ILMN_1708101	268	156	19235	1.84032	1	0.889032	99.7758
SP_PIR_KEYWORDS	lipoprotein	6	2.21402	0.946059	ILMN_1769191, ILMN_1740938, ILMN_1664516, ILMN_1716279, ILMN_1664030, ILMN_1708101	268	642	19235	0.67077	1	0.999919	100
Annotation Cluster 67	Enrichment Score: 0.39833768826337057
Category	Term	Count	%	PValue	Genes	List Total	Pop Hits	Pop Total	Fold Enrichment	Bonferroni	Benjamini	FDR
GOTERM_CC_FAT	GO:0030532~small nuclear ribonucleoprotein complex	3	1.10701	0.0517753	ILMN_1715179, ILMN_1754220, ILMN_2086064	197	24	12782	8.11041	1	0.299745	51.1156
GOTERM_BP_FAT	GO:0008380~RNA splicing	7	2.58303	0.33098	ILMN_1747303, ILMN_1810467, ILMN_1715179, ILMN_1754220, ILMN_2086064, ILMN_1659854, ILMN_2411963	225	284	13528	1.48194	1	0.947567	99.8764
SP_PIR_KEYWORDS	mrna splicing	5	1.84502	0.332511	ILMN_1747303, ILMN_1715179, ILMN_1754220, ILMN_1659854, ILMN_2411963	268	209	19235	1.71704	1	0.869365	99.5324
KEGG_PATHWAY	hsa03040:Spliceosome	4	1.47601	0.366219	ILMN_1715179, ILMN_1754220, ILMN_2086064, ILMN_1659854	88	126	5085	1.83442	1	0.921471	99.4008
GOTERM_BP_FAT	GO:0000375~RNA splicing, via transesterification reactions	4	1.47601	0.466618	ILMN_1747303, ILMN_1715179, ILMN_1754220, ILMN_2086064	225	153	13528	1.57188	1	0.982845	99.9972
GOTERM_BP_FAT	GO:0000398~nuclear mRNA splicing, via spliceosome	4	1.47601	0.466618	ILMN_1747303, ILMN_1715179, ILMN_1754220, ILMN_2086064	225	153	13528	1.57188	1	0.982845	99.9972
GOTERM_BP_FAT	GO:0000377~RNA splicing, via transesterification reactions with bulged adenosine as nucleophile	4	1.47601	0.466618	ILMN_1747303, ILMN_1715179, ILMN_1754220, ILMN_2086064	225	153	13528	1.57188	1	0.982845	99.9972
SP_PIR_KEYWORDS	mrna processing	5	1.84502	0.488732	ILMN_1747303, ILMN_1715179, ILMN_1754220, ILMN_1659854, ILMN_2411963	268	260	19235	1.38024	1	0.941071	99.9864
GOTERM_BP_FAT	GO:0006396~RNA processing	10	3.69004	0.555881	ILMN_1747303, ILMN_1810467, ILMN_1715179, ILMN_1787628, ILMN_1754220, ILMN_2186597, ILMN_2086064, ILMN_1659854, ILMN_2411963, ILMN_1728984	225	547	13528	1.09917	1	0.992253	99.9999
GOTERM_BP_FAT	GO:0016071~mRNA metabolic process	7	2.58303	0.578349	ILMN_1747303, ILMN_1715179, ILMN_1706553, ILMN_1754220, ILMN_2086064, ILMN_1659854, ILMN_2411963	225	370	13528	1.13749	1	0.993233	99.9999
GOTERM_BP_FAT	GO:0006397~mRNA processing	6	2.21402	0.61734	ILMN_1747303, ILMN_1715179, ILMN_1754220, ILMN_2086064, ILMN_1659854, ILMN_2411963	225	321	13528	1.12382	1	0.995721	100
GOTERM_CC_FAT	GO:0030529~ribonucleoprotein complex	7	2.58303	0.80691	ILMN_1715179, ILMN_1787628, ILMN_1754220, ILMN_1763875, ILMN_1699603, ILMN_2086064, ILMN_1728984	197	515	12782	0.881908	1	0.998904	100
Annotation Cluster 68	Enrichment Score: 0.35512021831648555
Category	Term	Count	%	PValue	Genes	List Total	Pop Hits	Pop Total	Fold Enrichment	Bonferroni	Benjamini	FDR
SP_PIR_KEYWORDS	phosphoric monoester hydrolase	3	1.10701	0.248563	ILMN_2377980, ILMN_2294431, ILMN_1725260, ILMN_1711005, ILMN_2407619	268	69	19235	3.12054	1	0.799741	97.747
GOTERM_BP_FAT	GO:0006470~protein amino acid dephosphorylation	4	1.47601	0.378584	ILMN_1810467, ILMN_2377980, ILMN_2294431, ILMN_1725260, ILMN_1711005, ILMN_2407619	225	133	13528	1.80825	1	0.963122	99.9639
GOTERM_MF_FAT	GO:0004721~phosphoprotein phosphatase activity	4	1.47601	0.434944	ILMN_2377980, ILMN_1749829, ILMN_2294431, ILMN_1725260, ILMN_1711005, ILMN_2407619	191	165	12983	1.64785	1	0.960628	99.9602
GOTERM_BP_FAT	GO:0016311~dephosphorylation	4	1.47601	0.470886	ILMN_1810467, ILMN_2377980, ILMN_2294431, ILMN_1725260, ILMN_1711005, ILMN_2407619	225	154	13528	1.56167	1	0.98343	99.9975
SP_PIR_KEYWORDS	protein phosphatase	3	1.10701	0.54098	ILMN_2377980, ILMN_2294431, ILMN_1725260, ILMN_1711005, ILMN_2407619	268	130	19235	1.65629	1	0.957042	99.9968
GOTERM_MF_FAT	GO:0016791~phosphatase activity	4	1.47601	0.709821	ILMN_2377980, ILMN_1749829, ILMN_2294431, ILMN_1725260, ILMN_1711005, ILMN_2407619	191	249	12983	1.09195	1	0.996527	100
Annotation Cluster 69	Enrichment Score: 0.345525386487508
Category	Term	Count	%	PValue	Genes	List Total	Pop Hits	Pop Total	Fold Enrichment	Bonferroni	Benjamini	FDR
GOTERM_BP_FAT	GO:0006916~anti-apoptosis	7	2.58303	0.1278	ILMN_1734742, ILMN_1740938, ILMN_2410909, ILMN_2349459, ILMN_2202423, ILMN_1705617, ILMN_1803124, ILMN_1779376	225	206	13528	2.04306	1	0.78106	89.7501
GOTERM_BP_FAT	GO:0007266~Rho protein signal transduction	3	1.10701	0.130373	ILMN_1734742, ILMN_1740938, ILMN_1705617	225	38	13528	4.74667	1	0.783382	90.2425
GOTERM_BP_FAT	GO:0043066~negative regulation of apoptosis	8	2.95203	0.371553	ILMN_1734742, ILMN_1740938, ILMN_2410909, ILMN_2349459, ILMN_2202423, ILMN_1703053, ILMN_1705617, ILMN_1803124, ILMN_1779376	225	354	13528	1.35874	1	0.961285	99.9564
GOTERM_BP_FAT	GO:0043069~negative regulation of programmed cell death	8	2.95203	0.382111	ILMN_1734742, ILMN_1740938, ILMN_2410909, ILMN_2349459, ILMN_2202423, ILMN_1703053, ILMN_1705617, ILMN_1803124, ILMN_1779376	225	359	13528	1.33982	1	0.963472	99.9671
GOTERM_BP_FAT	GO:0060548~negative regulation of cell death	8	2.95203	0.390389	ILMN_1734742, ILMN_1740938, ILMN_2410909, ILMN_2349459, ILMN_2202423, ILMN_1703053, ILMN_1705617, ILMN_1803124, ILMN_1779376	225	360	13528	1.3361	1	0.965684	99.9737
GOTERM_BP_FAT	GO:0007264~small GTPase mediated signal transduction	7	2.58303	0.393341	ILMN_1734742, ILMN_1760628, ILMN_1734153, ILMN_1740938, ILMN_1653404, ILMN_1664030, ILMN_1705617	225	305	13528	1.37991	1	0.966297	99.9758
KEGG_PATHWAY	hsa05210:Colorectal cancer	3	1.10701	0.423421	ILMN_2410909, ILMN_2349459, ILMN_1803124, ILMN_1779376	88	84	5085	2.06372	1	0.945981	99.7927
GOTERM_BP_FAT	GO:0007265~Ras protein signal transduction	3	1.10701	0.521404	ILMN_1734742, ILMN_1740938, ILMN_1705617	225	105	13528	1.71784	1	0.989292	99.9995
KEGG_PATHWAY	hsa04722:Neurotrophin signaling pathway	3	1.10701	0.631845	ILMN_1734742, ILMN_2410909, ILMN_1779376	88	124	5085	1.398	1	0.991889	99.9986
GOTERM_BP_FAT	GO:0042981~regulation of apoptosis	13	4.79705	0.68652	ILMN_1691487, ILMN_1810467, ILMN_2410909, ILMN_1703053, ILMN_1686097, ILMN_1734742, ILMN_1704750, ILMN_1740938, ILMN_2349459, ILMN_2202423, ILMN_1705617, ILMN_1803124, ILMN_1794588, ILMN_1779376	225	804	13528	0.972161	1	0.997874	100
GOTERM_BP_FAT	GO:0043067~regulation of programmed cell death	13	4.79705	0.699498	ILMN_1691487, ILMN_1810467, ILMN_2410909, ILMN_1703053, ILMN_1686097, ILMN_1734742, ILMN_1704750, ILMN_1740938, ILMN_2349459, ILMN_2202423, ILMN_1705617, ILMN_1803124, ILMN_1794588, ILMN_1779376	225	812	13528	0.962583	1	0.998263	100
GOTERM_BP_FAT	GO:0010941~regulation of cell death	13	4.79705	0.704281	ILMN_1691487, ILMN_1810467, ILMN_2410909, ILMN_1703053, ILMN_1686097, ILMN_1734742, ILMN_1704750, ILMN_1740938, ILMN_2349459, ILMN_2202423, ILMN_1705617, ILMN_1803124, ILMN_1794588, ILMN_1779376	225	815	13528	0.95904	1	0.99822	100
GOTERM_BP_FAT	GO:0043065~positive regulation of apoptosis	7	2.58303	0.720758	ILMN_1704750, ILMN_1691487, ILMN_1810467, ILMN_1740938, ILMN_2410909, ILMN_1686097, ILMN_1794588	225	430	13528	0.97877	1	0.998524	100
GOTERM_BP_FAT	GO:0043068~positive regulation of programmed cell death	7	2.58303	0.726921	ILMN_1704750, ILMN_1691487, ILMN_1810467, ILMN_1740938, ILMN_2410909, ILMN_1686097, ILMN_1794588	225	433	13528	0.971989	1	0.998594	100
GOTERM_BP_FAT	GO:0010942~positive regulation of cell death	7	2.58303	0.730977	ILMN_1704750, ILMN_1691487, ILMN_1810467, ILMN_1740938, ILMN_2410909, ILMN_1686097, ILMN_1794588	225	435	13528	0.96752	1	0.998668	100
Annotation Cluster 70	Enrichment Score: 0.32966862182959855
Category	Term	Count	%	PValue	Genes	List Total	Pop Hits	Pop Total	Fold Enrichment	Bonferroni	Benjamini	FDR
GOTERM_BP_FAT	GO:0034404~nucleobase, nucleoside and nucleotide biosynthetic process	6	2.21402	0.216798	ILMN_1771593, ILMN_1783285, ILMN_1714592, ILMN_1773760, ILMN_1815666, ILMN_1789005	225	193	13528	1.86915	1	0.885293	98.2938
GOTERM_BP_FAT	GO:0034654~nucleobase, nucleoside, nucleotide and nucleic acid biosynthetic process	6	2.21402	0.216798	ILMN_1771593, ILMN_1783285, ILMN_1714592, ILMN_1773760, ILMN_1815666, ILMN_1789005	225	193	13528	1.86915	1	0.885293	98.2938
GOTERM_BP_FAT	GO:0009260~ribonucleotide biosynthetic process	4	1.47601	0.337885	ILMN_1783285, ILMN_1773760, ILMN_1815666, ILMN_1789005	225	124	13528	1.9395	1	0.949995	99.896
GOTERM_BP_FAT	GO:0009165~nucleotide biosynthetic process	5	1.84502	0.371748	ILMN_1771593, ILMN_1783285, ILMN_1773760, ILMN_1815666, ILMN_1789005	225	186	13528	1.61625	1	0.960793	99.9566
GOTERM_BP_FAT	GO:0009259~ribonucleotide metabolic process	4	1.47601	0.440702	ILMN_1783285, ILMN_1773760, ILMN_1815666, ILMN_1789005	225	147	13528	1.63604	1	0.97814	99.9937
GOTERM_BP_FAT	GO:0044271~nitrogen compound biosynthetic process	7	2.58303	0.446699	ILMN_1771593, ILMN_1783285, ILMN_2410909, ILMN_1714592, ILMN_1773760, ILMN_1815666, ILMN_1789005	225	325	13528	1.29499	1	0.978951	99.9948
GOTERM_BP_FAT	GO:0009201~ribonucleoside triphosphate biosynthetic process	3	1.10701	0.490092	ILMN_1783285, ILMN_1815666, ILMN_1789005	225	99	13528	1.82195	1	0.985722	99.9987
GOTERM_BP_FAT	GO:0009142~nucleoside triphosphate biosynthetic process	3	1.10701	0.505908	ILMN_1783285, ILMN_1815666, ILMN_1789005	225	102	13528	1.76837	1	0.987422	99.9992
GOTERM_BP_FAT	GO:0009152~purine ribonucleotide biosynthetic process	3	1.10701	0.580072	ILMN_1773760, ILMN_1815666, ILMN_1789005	225	117	13528	1.54165	1	0.993266	99.9999
GOTERM_BP_FAT	GO:0009199~ribonucleoside triphosphate metabolic process	3	1.10701	0.584717	ILMN_1783285, ILMN_1815666, ILMN_1789005	225	118	13528	1.52859	1	0.993563	100
GOTERM_BP_FAT	GO:0009141~nucleoside triphosphate metabolic process	3	1.10701	0.641661	ILMN_1783285, ILMN_1815666, ILMN_1789005	225	131	13528	1.3769	1	0.996655	100
GOTERM_BP_FAT	GO:0009150~purine ribonucleotide metabolic process	3	1.10701	0.669697	ILMN_1773760, ILMN_1815666, ILMN_1789005	225	138	13528	1.30705	1	0.997523	100
GOTERM_BP_FAT	GO:0006164~purine nucleotide biosynthetic process	3	1.10701	0.706651	ILMN_1773760, ILMN_1815666, ILMN_1789005	225	148	13528	1.21874	1	0.998256	100
GOTERM_BP_FAT	GO:0006163~purine nucleotide metabolic process	3	1.10701	0.816935	ILMN_1773760, ILMN_1815666, ILMN_1789005	225	186	13528	0.969749	1	0.999721	100
Annotation Cluster 71	Enrichment Score: 0.32699990899244225
Category	Term	Count	%	PValue	Genes	List Total	Pop Hits	Pop Total	Fold Enrichment	Bonferroni	Benjamini	FDR
GOTERM_BP_FAT	GO:0040007~growth	6	2.21402	0.187651	ILMN_1725183, ILMN_2410909, ILMN_1801939, ILMN_1795852, ILMN_1712803, ILMN_1703053	225	183	13528	1.97129	1	0.861773	96.8639
GOTERM_BP_FAT	GO:0045597~positive regulation of cell differentiation	5	1.84502	0.527682	ILMN_1769191, ILMN_1734742, ILMN_2410909, ILMN_1795852, ILMN_1703053	225	229	13528	1.31276	1	0.989944	99.9996
GOTERM_BP_FAT	GO:0051094~positive regulation of developmental process	5	1.84502	0.679696	ILMN_1769191, ILMN_1734742, ILMN_2410909, ILMN_1795852, ILMN_1703053	225	278	13528	1.08137	1	0.997763	100
GOTERM_BP_FAT	GO:0009725~response to hormone stimulus	6	2.21402	0.731077	ILMN_1769191, ILMN_1688322, ILMN_2357438, ILMN_1680955, ILMN_2410909, ILMN_1795852, ILMN_1786125	225	367	13528	0.982961	1	0.998641	100
Annotation Cluster 72	Enrichment Score: 0.30279385113108614
Category	Term	Count	%	PValue	Genes	List Total	Pop Hits	Pop Total	Fold Enrichment	Bonferroni	Benjamini	FDR
GOTERM_BP_FAT	GO:0050657~nucleic acid transport	3	1.10701	0.479374	ILMN_1747303, ILMN_1706553, ILMN_1748770	225	97	13528	1.85952	1	0.984537	99.9981
GOTERM_BP_FAT	GO:0050658~RNA transport	3	1.10701	0.479374	ILMN_1747303, ILMN_1706553, ILMN_1748770	225	97	13528	1.85952	1	0.984537	99.9981
GOTERM_BP_FAT	GO:0051236~establishment of RNA localization	3	1.10701	0.479374	ILMN_1747303, ILMN_1706553, ILMN_1748770	225	97	13528	1.85952	1	0.984537	99.9981
GOTERM_BP_FAT	GO:0006403~RNA localization	3	1.10701	0.495399	ILMN_1747303, ILMN_1706553, ILMN_1748770	225	100	13528	1.80373	1	0.986395	99.9989
GOTERM_BP_FAT	GO:0015931~nucleobase, nucleoside, nucleotide and nucleic acid transport	3	1.10701	0.561114	ILMN_1747303, ILMN_1706553, ILMN_1748770	225	113	13528	1.59622	1	0.99236	99.9999
Annotation Cluster 73	Enrichment Score: 0.29944970625121836
Category	Term	Count	%	PValue	Genes	List Total	Pop Hits	Pop Total	Fold Enrichment	Bonferroni	Benjamini	FDR
GOTERM_MF_FAT	GO:0042626~ATPase activity, coupled to transmembrane movement of substances	3	1.10701	0.475723	ILMN_1763875, ILMN_1815666, ILMN_1789005	191	109	12983	1.87084	1	0.972731	99.9858
GOTERM_MF_FAT	GO:0043492~ATPase activity, coupled to movement of substances	3	1.10701	0.480496	ILMN_1763875, ILMN_1815666, ILMN_1789005	191	110	12983	1.85383	1	0.972589	99.9874
GOTERM_MF_FAT	GO:0016820~hydrolase activity, acting on acid anhydrides, catalyzing transmembrane movement of substances	3	1.10701	0.485243	ILMN_1763875, ILMN_1815666, ILMN_1789005	191	111	12983	1.83713	1	0.970939	99.9889
GOTERM_MF_FAT	GO:0015399~primary active transmembrane transporter activity	3	1.10701	0.535641	ILMN_1763875, ILMN_1815666, ILMN_1789005	191	122	12983	1.67149	1	0.980003	99.9973
GOTERM_MF_FAT	GO:0015405~P-P-bond-hydrolysis-driven transmembrane transporter activity	3	1.10701	0.535641	ILMN_1763875, ILMN_1815666, ILMN_1789005	191	122	12983	1.67149	1	0.980003	99.9973
Annotation Cluster 74	Enrichment Score: 0.2938948172736845
Category	Term	Count	%	PValue	Genes	List Total	Pop Hits	Pop Total	Fold Enrichment	Bonferroni	Benjamini	FDR
INTERPRO	IPR019782:WD40 repeat 2	5	1.84502	0.408959	ILMN_1696190, ILMN_1779711, ILMN_1761442, ILMN_1663390, ILMN_1682264	240	226	16659	1.53567	1	0.999396	99.9426
INTERPRO	IPR015943:WD40/YVTN repeat-like	6	2.21402	0.431255	ILMN_1696190, ILMN_1779711, ILMN_1761442, ILMN_1663390, ILMN_1682264, ILMN_1719972	240	300	16659	1.38825	1	0.999553	99.9667
INTERPRO	IPR017986:WD40 repeat, region	5	1.84502	0.445758	ILMN_1696190, ILMN_1779711, ILMN_1761442, ILMN_1663390, ILMN_1682264	240	238	16659	1.45825	1	0.999602	99.9769
INTERPRO	IPR019781:WD40 repeat, subgroup	5	1.84502	0.461667	ILMN_1696190, ILMN_1779711, ILMN_1761442, ILMN_1663390, ILMN_1682264	240	242	16659	1.43414	1	0.999658	99.9848
UP_SEQ_FEATURE	repeat:WD 4	5	1.84502	0.463673	ILMN_1696190, ILMN_1779711, ILMN_1761442, ILMN_1663390, ILMN_1682264	267	251	19113	1.42598	1	1	99.9936
UP_SEQ_FEATURE	repeat:WD 6	4	1.47601	0.501587	ILMN_1696190, ILMN_1779711, ILMN_1761442, ILMN_1663390	267	192	19113	1.49134	1	1	99.9979
UP_SEQ_FEATURE	repeat:WD 3	5	1.84502	0.505732	ILMN_1696190, ILMN_1779711, ILMN_1761442, ILMN_1663390, ILMN_1682264	267	265	19113	1.35065	1	0.999999	99.9982
SMART	SM00320:WD40	5	1.84502	0.507224	ILMN_1696190, ILMN_1779711, ILMN_1761442, ILMN_1663390, ILMN_1682264	127	266	9079	1.34376	1	0.992944	99.96
UP_SEQ_FEATURE	repeat:WD 2	5	1.84502	0.532706	ILMN_1696190, ILMN_1779711, ILMN_1761442, ILMN_1663390, ILMN_1682264	267	274	19113	1.30628	1	1	99.9992
UP_SEQ_FEATURE	repeat:WD 1	5	1.84502	0.532706	ILMN_1696190, ILMN_1779711, ILMN_1761442, ILMN_1663390, ILMN_1682264	267	274	19113	1.30628	1	1	99.9992
SP_PIR_KEYWORDS	wd repeat	5	1.84502	0.535309	ILMN_1696190, ILMN_1779711, ILMN_1761442, ILMN_1663390, ILMN_1682264	268	276	19235	1.30022	1	0.956811	99.9962
INTERPRO	IPR001680:WD40 repeat	5	1.84502	0.536285	ILMN_1696190, ILMN_1779711, ILMN_1761442, ILMN_1663390, ILMN_1682264	240	266	16659	1.30475	1	0.999934	99.9982
INTERPRO	IPR019775:WD40 repeat, conserved site	5	1.84502	0.564415	ILMN_1696190, ILMN_1779711, ILMN_1761442, ILMN_1663390, ILMN_1682264	240	277	16659	1.25293	1	0.99996	99.9992
UP_SEQ_FEATURE	repeat:WD 7	3	1.10701	0.620256	ILMN_1696190, ILMN_1779711, ILMN_1663390	267	150	19113	1.43169	1	1	100
UP_SEQ_FEATURE	repeat:WD 5	4	1.47601	0.632286	ILMN_1696190, ILMN_1779711, ILMN_1761442, ILMN_1663390	267	233	19113	1.22891	1	1	100
Annotation Cluster 75	Enrichment Score: 0.2546856267769804
Category	Term	Count	%	PValue	Genes	List Total	Pop Hits	Pop Total	Fold Enrichment	Bonferroni	Benjamini	FDR
GOTERM_BP_FAT	GO:0032355~response to estradiol stimulus	3	1.10701	0.224951	ILMN_2357438, ILMN_1680955, ILMN_1795852, ILMN_1786125	225	54	13528	3.34025	1	0.889979	98.5668
GOTERM_BP_FAT	GO:0043627~response to estrogen stimulus	3	1.10701	0.521404	ILMN_2357438, ILMN_1680955, ILMN_1795852, ILMN_1786125	225	105	13528	1.71784	1	0.989292	99.9995
GOTERM_BP_FAT	GO:0010033~response to organic substance	13	4.79705	0.535189	ILMN_2357438, ILMN_1810467, ILMN_2041293, ILMN_2410909, ILMN_1680955, ILMN_1673711, ILMN_1795852, ILMN_1678459, ILMN_1769191, ILMN_1688322, ILMN_2373515, ILMN_1740938, ILMN_1705617, ILMN_1786125	225	721	13528	1.08407	1	0.990539	99.9997
GOTERM_BP_FAT	GO:0032870~cellular response to hormone stimulus	3	1.10701	0.649856	ILMN_1769191, ILMN_1688322, ILMN_2410909	225	133	13528	1.35619	1	0.996868	100
GOTERM_BP_FAT	GO:0009719~response to endogenous stimulus	7	2.58303	0.665745	ILMN_1769191, ILMN_1688322, ILMN_2357438, ILMN_1680955, ILMN_2410909, ILMN_1795852, ILMN_1705617, ILMN_1786125	225	405	13528	1.03919	1	0.997413	100
GOTERM_BP_FAT	GO:0009725~response to hormone stimulus	6	2.21402	0.731077	ILMN_1769191, ILMN_1688322, ILMN_2357438, ILMN_1680955, ILMN_2410909, ILMN_1795852, ILMN_1786125	225	367	13528	0.982961	1	0.998641	100
GOTERM_BP_FAT	GO:0048545~response to steroid hormone stimulus	3	1.10701	0.830505	ILMN_2357438, ILMN_1680955, ILMN_1795852, ILMN_1786125	225	192	13528	0.939444	1	0.999797	100
Annotation Cluster 76	Enrichment Score: 0.23912856991644418
Category	Term	Count	%	PValue	Genes	List Total	Pop Hits	Pop Total	Fold Enrichment	Bonferroni	Benjamini	FDR
UP_SEQ_FEATURE	repeat:4	4	1.47601	0.467356	ILMN_1772981, ILMN_1740938, ILMN_1734827, ILMN_1700337	267	182	19113	1.57328	1	0.999999	99.9943
UP_SEQ_FEATURE	repeat:8	3	1.10701	0.499532	ILMN_1772981, ILMN_1740938, ILMN_1734827	267	120	19113	1.78961	1	1	99.9978
UP_SEQ_FEATURE	repeat:7	3	1.10701	0.538227	ILMN_1772981, ILMN_1740938, ILMN_1734827	267	129	19113	1.66475	1	1	99.9994
UP_SEQ_FEATURE	repeat:3	4	1.47601	0.57471	ILMN_1772981, ILMN_1740938, ILMN_1734827, ILMN_1700337	267	214	19113	1.33802	1	1	99.9998
UP_SEQ_FEATURE	repeat:6	3	1.10701	0.594217	ILMN_1772981, ILMN_1740938, ILMN_1734827	267	143	19113	1.50177	1	1	99.9999
UP_SEQ_FEATURE	repeat:5	3	1.10701	0.644994	ILMN_1772981, ILMN_1740938, ILMN_1734827	267	157	19113	1.36785	1	1	100
UP_SEQ_FEATURE	repeat:1	4	1.47601	0.660346	ILMN_1772981, ILMN_1740938, ILMN_1734827, ILMN_1700337	267	243	19113	1.17834	1	1	100
UP_SEQ_FEATURE	repeat:2	4	1.47601	0.668458	ILMN_1772981, ILMN_1740938, ILMN_1734827, ILMN_1700337	267	246	19113	1.16397	1	1	100
Annotation Cluster 77	Enrichment Score: 0.20758775683172204
Category	Term	Count	%	PValue	Genes	List Total	Pop Hits	Pop Total	Fold Enrichment	Bonferroni	Benjamini	FDR
GOTERM_CC_FAT	GO:0043025~cell soma	5	1.84502	0.257456	ILMN_2377980, ILMN_1740938, ILMN_1801216, ILMN_1703053, ILMN_1779376	197	168	12782	1.93105	1	0.818202	98.1819
GOTERM_CC_FAT	GO:0044463~cell projection part	4	1.47601	0.699937	ILMN_1795937, ILMN_1703053, ILMN_1779064, ILMN_1779376	197	234	12782	1.10912	1	0.996516	100
GOTERM_BP_FAT	GO:0051050~positive regulation of transport	4	1.47601	0.718069	ILMN_1740938, ILMN_2410909, ILMN_1703053, ILMN_1779376	225	223	13528	1.07847	1	0.998548	100
GOTERM_CC_FAT	GO:0043005~neuron projection	5	1.84502	0.77364	ILMN_2377980, ILMN_1740938, ILMN_1703053, ILMN_1779064, ILMN_1779376	197	342	12782	0.948586	1	0.998496	100
GOTERM_CC_FAT	GO:0042995~cell projection	8	2.95203	0.915363	ILMN_1769191, ILMN_2377980, ILMN_1795937, ILMN_1740938, ILMN_2410909, ILMN_1703053, ILMN_1779064, ILMN_1779376	197	697	12782	0.744714	1	0.999882	100
Annotation Cluster 78	Enrichment Score: 0.19812554469986018
Category	Term	Count	%	PValue	Genes	List Total	Pop Hits	Pop Total	Fold Enrichment	Bonferroni	Benjamini	FDR
UP_SEQ_FEATURE	repeat:TPR 2	3	1.10701	0.62387	ILMN_1706553, ILMN_1789510, ILMN_1779064	267	151	19113	1.4222	1	1	100
UP_SEQ_FEATURE	repeat:TPR 1	3	1.10701	0.62387	ILMN_1706553, ILMN_1789510, ILMN_1779064	267	151	19113	1.4222	1	1	100
SP_PIR_KEYWORDS	tpr repeat	3	1.10701	0.653786	ILMN_1706553, ILMN_1789510, ILMN_1779064	268	160	19235	1.34573	1	0.979815	99.9999
Annotation Cluster 79	Enrichment Score: 0.16870730051619084
Category	Term	Count	%	PValue	Genes	List Total	Pop Hits	Pop Total	Fold Enrichment	Bonferroni	Benjamini	FDR
UP_SEQ_FEATURE	metal ion-binding site:Zinc; catalytic	4	1.47601	0.245098	ILMN_1726659, ILMN_1714592, ILMN_1700822, ILMN_1708348	267	123	19113	2.32794	1	0.999198	98.7199
SP_PIR_KEYWORDS	metalloprotease	3	1.10701	0.622441	ILMN_1726659, ILMN_1700822, ILMN_1708348	268	151	19235	1.42594	1	0.974733	99.9998
GOTERM_MF_FAT	GO:0008237~metallopeptidase activity	3	1.10701	0.751792	ILMN_1726659, ILMN_1700822, ILMN_1708348	191	183	12983	1.11432	1	0.997849	100
SP_PIR_KEYWORDS	Protease	5	1.84502	0.906749	ILMN_1742145, ILMN_1726659, ILMN_1724410, ILMN_1700822, ILMN_1708348	268	484	19235	0.74145	1	0.999601	100
GOTERM_MF_FAT	GO:0070011~peptidase activity, acting on L-amino acid peptides	5	1.84502	0.962549	ILMN_1742145, ILMN_1726659, ILMN_1724410, ILMN_1700822, ILMN_1708348	191	549	12983	0.619069	1	0.999998	100
GOTERM_MF_FAT	GO:0008233~peptidase activity	5	1.84502	0.971205	ILMN_1742145, ILMN_1726659, ILMN_1724410, ILMN_1700822, ILMN_1708348	191	574	12983	0.592106	1	0.999999	100
Annotation Cluster 80	Enrichment Score: 0.16498717675715932
Category	Term	Count	%	PValue	Genes	List Total	Pop Hits	Pop Total	Fold Enrichment	Bonferroni	Benjamini	FDR
UP_SEQ_FEATURE	repeat:LRR 1	5	1.84502	0.648799	ILMN_1799389, ILMN_1715179, ILMN_1725183, ILMN_2352216, ILMN_2275803, ILMN_1716279	267	318	19113	1.12554	1	1	100
UP_SEQ_FEATURE	repeat:LRR 2	5	1.84502	0.651226	ILMN_1799389, ILMN_1715179, ILMN_1725183, ILMN_2352216, ILMN_2275803, ILMN_1716279	267	319	19113	1.12201	1	1	100
SP_PIR_KEYWORDS	leucine-rich repeat	5	1.84502	0.656419	ILMN_1799389, ILMN_1715179, ILMN_1725183, ILMN_2352216, ILMN_2275803, ILMN_1716279	268	322	19235	1.11448	1	0.979373	99.9999
UP_SEQ_FEATURE	repeat:LRR 3	4	1.47601	0.788913	ILMN_1799389, ILMN_1715179, ILMN_1725183, ILMN_2352216, ILMN_1716279	267	299	19113	0.957649	1	1	100
Annotation Cluster 81	Enrichment Score: 0.15745996292308398
Category	Term	Count	%	PValue	Genes	List Total	Pop Hits	Pop Total	Fold Enrichment	Bonferroni	Benjamini	FDR
GOTERM_BP_FAT	GO:0046649~lymphocyte activation	4	1.47601	0.643684	ILMN_1673721, ILMN_1709484, ILMN_1716973, ILMN_2202423	225	199	13528	1.20853	1	0.996691	100
GOTERM_BP_FAT	GO:0002520~immune system development	5	1.84502	0.674206	ILMN_1673721, ILMN_1724407, ILMN_1709484, ILMN_1716973, ILMN_1801939	225	276	13528	1.08921	1	0.997651	100
GOTERM_BP_FAT	GO:0001775~cell activation	5	1.84502	0.703606	ILMN_1673721, ILMN_1709484, ILMN_1716973, ILMN_2202423, ILMN_1703053	225	287	13528	1.04746	1	0.998275	100
GOTERM_BP_FAT	GO:0045321~leukocyte activation	4	1.47601	0.768007	ILMN_1673721, ILMN_1709484, ILMN_1716973, ILMN_2202423	225	242	13528	0.993792	1	0.99922	100
Annotation Cluster 82	Enrichment Score: 0.14514241029522293
Category	Term	Count	%	PValue	Genes	List Total	Pop Hits	Pop Total	Fold Enrichment	Bonferroni	Benjamini	FDR
GOTERM_CC_FAT	GO:0000267~cell fraction	16	5.90406	0.698295	ILMN_1810467, ILMN_2041293, ILMN_1766658, ILMN_2410909, ILMN_2366864, ILMN_1734153, ILMN_1710738, ILMN_1801939, ILMN_1678459, ILMN_1769191, ILMN_1726659, ILMN_2411139, ILMN_1760143, ILMN_1771026, ILMN_1683475, ILMN_1815666	197	1083	12782	0.958571	1	0.996718	100
GOTERM_CC_FAT	GO:0005624~membrane fraction	12	4.42804	0.703278	ILMN_1769191, ILMN_1766658, ILMN_2041293, ILMN_1734153, ILMN_2366864, ILMN_2411139, ILMN_1710738, ILMN_1760143, ILMN_1801939, ILMN_1678459, ILMN_1683475, ILMN_1815666	197	809	12782	0.962421	1	0.996405	100
GOTERM_CC_FAT	GO:0005626~insoluble fraction	12	4.42804	0.747149	ILMN_1769191, ILMN_1766658, ILMN_2041293, ILMN_1734153, ILMN_2366864, ILMN_2411139, ILMN_1710738, ILMN_1760143, ILMN_1801939, ILMN_1678459, ILMN_1683475, ILMN_1815666	197	839	12782	0.928008	1	0.997757	100
Annotation Cluster 83	Enrichment Score: 0.13084074118759953
Category	Term	Count	%	PValue	Genes	List Total	Pop Hits	Pop Total	Fold Enrichment	Bonferroni	Benjamini	FDR
GOTERM_BP_FAT	GO:0050804~regulation of synaptic transmission	3	1.10701	0.661871	ILMN_1740938, ILMN_1801216, ILMN_1724410	225	136	13528	1.32627	1	0.997303	100
GOTERM_BP_FAT	GO:0051969~regulation of transmission of nerve impulse	3	1.10701	0.703116	ILMN_1740938, ILMN_1801216, ILMN_1724410	225	147	13528	1.22703	1	0.998298	100
GOTERM_BP_FAT	GO:0031644~regulation of neurological system process	3	1.10701	0.723805	ILMN_1740938, ILMN_1801216, ILMN_1724410	225	153	13528	1.17891	1	0.998543	100
GOTERM_BP_FAT	GO:0044057~regulation of system process	4	1.47601	0.88964	ILMN_1740938, ILMN_1801216, ILMN_1724410, ILMN_1815666	225	309	13528	0.77831	1	0.999965	100
Annotation Cluster 84	Enrichment Score: 0.11378278500148015
Category	Term	Count	%	PValue	Genes	List Total	Pop Hits	Pop Total	Fold Enrichment	Bonferroni	Benjamini	FDR
SP_PIR_KEYWORDS	zinc	32	11.8081	0.481415	ILMN_2043728, ILMN_1691487, ILMN_1703053, ILMN_1745420, ILMN_1700822, ILMN_1710676, ILMN_1726659, ILMN_1681503, ILMN_1659265, ILMN_1786065, ILMN_2086064, ILMN_1728199, ILMN_1803124, ILMN_1797903, ILMN_1683204, ILMN_2377980, ILMN_1652580, ILMN_1755727, ILMN_1791388, ILMN_1710738, ILMN_1724479, ILMN_1770892, ILMN_1688853, ILMN_1708348, ILMN_1760718, ILMN_1782021, ILMN_1754220, ILMN_1712291, ILMN_23…	268	2189	19235	1.04921	1	0.939965	99.9836
SP_PIR_KEYWORDS	metal-binding	41	15.1292	0.610828	ILMN_2051373, ILMN_2043728, ILMN_1691487, ILMN_1703053, ILMN_1745420, ILMN_1700822, ILMN_1710676, ILMN_1673721, ILMN_1726659, ILMN_1681503, ILMN_1659265, ILMN_1786065, ILMN_1706154, ILMN_2086064, ILMN_2323366, ILMN_1728199, ILMN_1803124, ILMN_1797903, ILMN_1736747, ILMN_1683204, ILMN_1652580, ILMN_2377980, ILMN_1755727, ILMN_1791388, ILMN_1710738, ILMN_1724479, ILMN_1716973, ILMN_1770892, ILMN_16…	268	2972	19235	0.990131	1	0.974271	99.9996
SP_PIR_KEYWORDS	zinc-finger	23	8.48708	0.686317	ILMN_2043728, ILMN_1691487, ILMN_1652580, ILMN_1755727, ILMN_1791388, ILMN_1710738, ILMN_1724479, ILMN_1770892, ILMN_1703053, ILMN_1745420, ILMN_1688853, ILMN_1760718, ILMN_1710676, ILMN_1782021, ILMN_1681503, ILMN_1659265, ILMN_1786065, ILMN_1754220, ILMN_2077550, ILMN_2086064, ILMN_1728199, ILMN_2413898, ILMN_1797903	268	1718	19235	0.960864	1	0.983558	100
GOTERM_MF_FAT	GO:0008270~zinc ion binding	32	11.8081	0.733109	ILMN_2043728, ILMN_1691487, ILMN_1745420, ILMN_1700822, ILMN_1703053, ILMN_1703092, ILMN_1710676, ILMN_1726659, ILMN_1681503, ILMN_1659265, ILMN_1786065, ILMN_2086064, ILMN_1728199, ILMN_1803124, ILMN_1797903, ILMN_1683204, ILMN_1652580, ILMN_1755727, ILMN_1791388, ILMN_1710738, ILMN_1724479, ILMN_1770892, ILMN_1688853, ILMN_1708348, ILMN_1760718, ILMN_1782021, ILMN_1754220, ILMN_1712291, ILMN_23…	191	2311	12983	0.941221	1	0.997246	100
GOTERM_MF_FAT	GO:0046914~transition metal ion binding	36	13.2841	0.868384	ILMN_2043728, ILMN_1691487, ILMN_1703053, ILMN_1745420, ILMN_1700822, ILMN_1703092, ILMN_1710676, ILMN_1726659, ILMN_1681503, ILMN_1659265, ILMN_1786065, ILMN_2086064, ILMN_2323366, ILMN_1728199, ILMN_1803124, ILMN_1797903, ILMN_1683204, ILMN_1652580, ILMN_2377980, ILMN_1755727, ILMN_1791388, ILMN_1710738, ILMN_1724479, ILMN_1770892, ILMN_1688853, ILMN_1760718, ILMN_1708348, ILMN_1782021, ILMN_21…	191	2785	12983	0.878656	1	0.9998	100
GOTERM_MF_FAT	GO:0046872~metal ion binding	49	18.0812	0.981548	ILMN_2051373, ILMN_2043728, ILMN_1691487, ILMN_1702197, ILMN_1759743, ILMN_1703053, ILMN_1700822, ILMN_1745420, ILMN_1703092, ILMN_1710676, ILMN_1673721, ILMN_1726659, ILMN_1681503, ILMN_1659265, ILMN_1786065, ILMN_1706154, ILMN_2086064, ILMN_1728199, ILMN_2323366, ILMN_1692731, ILMN_1797903, ILMN_1803124, ILMN_1736747, ILMN_1683204, ILMN_1652580, ILMN_2377980, ILMN_1791388, ILMN_1801476, ILMN_17…	191	4140	12983	0.804521	1	1	100
GOTERM_MF_FAT	GO:0043169~cation binding	49	18.0812	0.98516	ILMN_2051373, ILMN_2043728, ILMN_1691487, ILMN_1702197, ILMN_1759743, ILMN_1703053, ILMN_1700822, ILMN_1745420, ILMN_1703092, ILMN_1710676, ILMN_1673721, ILMN_1726659, ILMN_1681503, ILMN_1659265, ILMN_1786065, ILMN_1706154, ILMN_2086064, ILMN_1728199, ILMN_2323366, ILMN_1692731, ILMN_1797903, ILMN_1803124, ILMN_1736747, ILMN_1683204, ILMN_1652580, ILMN_2377980, ILMN_1791388, ILMN_1801476, ILMN_17…	191	4179	12983	0.797013	1	1	100
GOTERM_MF_FAT	GO:0043167~ion binding	49	18.0812	0.989636	ILMN_2051373, ILMN_2043728, ILMN_1691487, ILMN_1702197, ILMN_1759743, ILMN_1703053, ILMN_1700822, ILMN_1745420, ILMN_1703092, ILMN_1710676, ILMN_1673721, ILMN_1726659, ILMN_1681503, ILMN_1659265, ILMN_1786065, ILMN_1706154, ILMN_2086064, ILMN_1728199, ILMN_2323366, ILMN_1692731, ILMN_1797903, ILMN_1803124, ILMN_1736747, ILMN_1683204, ILMN_1652580, ILMN_2377980, ILMN_1791388, ILMN_1801476, ILMN_17…	191	4241	12983	0.785361	1	1	100
Annotation Cluster 85	Enrichment Score: 0.11236609314390979
Category	Term	Count	%	PValue	Genes	List Total	Pop Hits	Pop Total	Fold Enrichment	Bonferroni	Benjamini	FDR
GOTERM_CC_FAT	GO:0031967~organelle envelope	12	4.42804	0.353458	ILMN_2131493, ILMN_1804090, ILMN_1790625, ILMN_1664516, ILMN_2194627, ILMN_1661264, ILMN_2323366, ILMN_1708101, ILMN_1683475, ILMN_1670532, ILMN_1813028, ILMN_1677747, ILMN_1723117	197	620	12782	1.2558	1	0.902551	99.718
GOTERM_CC_FAT	GO:0031975~envelope	12	4.42804	0.357367	ILMN_2131493, ILMN_1804090, ILMN_1790625, ILMN_1664516, ILMN_2194627, ILMN_1661264, ILMN_2323366, ILMN_1708101, ILMN_1683475, ILMN_1670532, ILMN_1813028, ILMN_1677747, ILMN_1723117	197	622	12782	1.25177	1	0.901869	99.7402
GOTERM_CC_FAT	GO:0019866~organelle inner membrane	5	1.84502	0.747058	ILMN_1804090, ILMN_1790625, ILMN_1661264, ILMN_2323366, ILMN_1708101	197	329	12782	0.986068	1	0.997941	100
GOTERM_CC_FAT	GO:0031090~organelle membrane	15	5.53506	0.799802	ILMN_2041293, ILMN_1801476, ILMN_1790625, ILMN_1809957, ILMN_1678459, ILMN_1677747, ILMN_2131493, ILMN_1769191, ILMN_1860638, ILMN_1804090, ILMN_1661264, ILMN_2323366, ILMN_1708101, ILMN_1683475, ILMN_1815666	197	1096	12782	0.888001	1	0.998836	100
GOTERM_CC_FAT	GO:0031966~mitochondrial membrane	5	1.84502	0.858632	ILMN_2131493, ILMN_1804090, ILMN_1661264, ILMN_2323366, ILMN_1683475	197	394	12782	0.823391	1	0.999591	100
GOTERM_CC_FAT	GO:0005740~mitochondrial envelope	5	1.84502	0.888793	ILMN_2131493, ILMN_1804090, ILMN_1661264, ILMN_2323366, ILMN_1683475	197	419	12782	0.774263	1	0.99976	100
GOTERM_CC_FAT	GO:0044429~mitochondrial part	7	2.58303	0.898976	ILMN_2131493, ILMN_1804090, ILMN_1699603, ILMN_1661264, ILMN_2323366, ILMN_1771026, ILMN_1683475	197	595	12782	0.763332	1	0.999815	100
GOTERM_CC_FAT	GO:0005743~mitochondrial inner membrane	3	1.10701	0.950914	ILMN_1804090, ILMN_1661264, ILMN_2323366	197	306	12782	0.63611	1	0.999979	100
GOTERM_CC_FAT	GO:0005739~mitochondrion	12	4.42804	0.951428	ILMN_2131493, ILMN_2160929, ILMN_1810467, ILMN_2411139, ILMN_1804090, ILMN_2285996, ILMN_1699603, ILMN_1661264, ILMN_2323366, ILMN_1771026, ILMN_1683475, ILMN_1740960	197	1087	12782	0.716282	1	0.999978	100
SP_PIR_KEYWORDS	mitochondrion	7	2.58303	0.976116	ILMN_2131493, ILMN_1804090, ILMN_2285996, ILMN_1699603, ILMN_1661264, ILMN_2323366, ILMN_1683475	268	832	19235	0.603854	1	0.99999	100
UP_SEQ_FEATURE	transit peptide:Mitochondrion	3	1.10701	0.989724	ILMN_1699603, ILMN_1661264, ILMN_2323366	267	467	19113	0.459856	1	1	100
SP_PIR_KEYWORDS	transit peptide	3	1.10701	0.990669	ILMN_1699603, ILMN_1661264, ILMN_2323366	268	476	19235	0.452347	1	0.999999	100
Annotation Cluster 86	Enrichment Score: 0.11030078703153211
Category	Term	Count	%	PValue	Genes	List Total	Pop Hits	Pop Total	Fold Enrichment	Bonferroni	Benjamini	FDR
GOTERM_BP_FAT	GO:0010627~regulation of protein kinase cascade	5	1.84502	0.593921	ILMN_2131493, ILMN_1810467, ILMN_2410909, ILMN_2162989, ILMN_1703053	225	249	13528	1.20732	1	0.994118	100
GOTERM_BP_FAT	GO:0010740~positive regulation of protein kinase cascade	3	1.10701	0.767391	ILMN_2131493, ILMN_2162989, ILMN_1703053	225	167	13528	1.08008	1	0.999227	100
GOTERM_BP_FAT	GO:0009967~positive regulation of signal transduction	4	1.47601	0.87029	ILMN_2131493, ILMN_2162989, ILMN_1703053, ILMN_1788166	225	295	13528	0.815247	1	0.999938	100
GOTERM_BP_FAT	GO:0010647~positive regulation of cell communication	4	1.47601	0.912824	ILMN_2131493, ILMN_2162989, ILMN_1703053, ILMN_1788166	225	329	13528	0.730996	1	0.999983	100
Annotation Cluster 87	Enrichment Score: 0.10647025197589308
Category	Term	Count	%	PValue	Genes	List Total	Pop Hits	Pop Total	Fold Enrichment	Bonferroni	Benjamini	FDR
SP_PIR_KEYWORDS	Apoptosis	6	2.21402	0.612213	ILMN_1691487, ILMN_2410909, ILMN_1748578, ILMN_2349459, ILMN_2202948, ILMN_1803124, ILMN_1794588	268	381	19235	1.13027	1	0.973351	99.9997
GOTERM_BP_FAT	GO:0043065~positive regulation of apoptosis	7	2.58303	0.720758	ILMN_1704750, ILMN_1691487, ILMN_1810467, ILMN_1740938, ILMN_2410909, ILMN_1686097, ILMN_1794588	225	430	13528	0.97877	1	0.998524	100
GOTERM_BP_FAT	GO:0043068~positive regulation of programmed cell death	7	2.58303	0.726921	ILMN_1704750, ILMN_1691487, ILMN_1810467, ILMN_1740938, ILMN_2410909, ILMN_1686097, ILMN_1794588	225	433	13528	0.971989	1	0.998594	100
GOTERM_BP_FAT	GO:0010942~positive regulation of cell death	7	2.58303	0.730977	ILMN_1704750, ILMN_1691487, ILMN_1810467, ILMN_1740938, ILMN_2410909, ILMN_1686097, ILMN_1794588	225	435	13528	0.96752	1	0.998668	100
GOTERM_BP_FAT	GO:0008219~cell death	11	4.05904	0.758502	ILMN_1742145, ILMN_1691487, ILMN_2410909, ILMN_1748578, ILMN_2349459, ILMN_1771026, ILMN_1678459, ILMN_1777233, ILMN_1793563, ILMN_1686097, ILMN_1803124, ILMN_1794588	225	719	13528	0.919845	1	0.999132	100
GOTERM_BP_FAT	GO:0016265~death	11	4.05904	0.765949	ILMN_1742145, ILMN_1691487, ILMN_2410909, ILMN_1748578, ILMN_2349459, ILMN_1771026, ILMN_1678459, ILMN_1777233, ILMN_1793563, ILMN_1686097, ILMN_1803124, ILMN_1794588	225	724	13528	0.913493	1	0.999222	100
GOTERM_BP_FAT	GO:0006915~apoptosis	8	2.95203	0.875621	ILMN_1742145, ILMN_1691487, ILMN_2410909, ILMN_1748578, ILMN_2349459, ILMN_1777233, ILMN_1686097, ILMN_1803124, ILMN_1794588	225	602	13528	0.798996	1	0.999948	100
GOTERM_BP_FAT	GO:0012501~programmed cell death	8	2.95203	0.884755	ILMN_1742145, ILMN_1691487, ILMN_2410909, ILMN_1748578, ILMN_2349459, ILMN_1777233, ILMN_1686097, ILMN_1803124, ILMN_1794588	225	611	13528	0.787227	1	0.99996	100
GOTERM_BP_FAT	GO:0006917~induction of apoptosis	4	1.47601	0.902996	ILMN_1704750, ILMN_1810467, ILMN_1740938, ILMN_1794588	225	320	13528	0.751556	1	0.999978	100
GOTERM_BP_FAT	GO:0012502~induction of programmed cell death	4	1.47601	0.904135	ILMN_1704750, ILMN_1810467, ILMN_1740938, ILMN_1794588	225	321	13528	0.749214	1	0.999978	100
Annotation Cluster 88	Enrichment Score: 0.1042496077514567
Category	Term	Count	%	PValue	Genes	List Total	Pop Hits	Pop Total	Fold Enrichment	Bonferroni	Benjamini	FDR
SP_PIR_KEYWORDS	ribonucleoprotein	4	1.47601	0.746822	ILMN_1715179, ILMN_1699603, ILMN_2086064, ILMN_1728984	268	279	19235	1.02899	1	0.991834	100
SP_PIR_KEYWORDS	rna-binding	7	2.58303	0.763884	ILMN_1715179, ILMN_1762225, ILMN_1759495, ILMN_2086064, ILMN_2096012, ILMN_2411963, ILMN_1728984	268	540	19235	0.930383	1	0.993202	100
GOTERM_CC_FAT	GO:0030529~ribonucleoprotein complex	7	2.58303	0.80691	ILMN_1715179, ILMN_1787628, ILMN_1754220, ILMN_1763875, ILMN_1699603, ILMN_2086064, ILMN_1728984	197	515	12782	0.881908	1	0.998904	100
GOTERM_MF_FAT	GO:0003723~RNA binding	9	3.32103	0.831633	ILMN_1715179, ILMN_1787628, ILMN_1762225, ILMN_1759495, ILMN_1699603, ILMN_2086064, ILMN_2096012, ILMN_2411963, ILMN_1728984	191	718	12983	0.85204	1	0.999485	100
Annotation Cluster 89	Enrichment Score: 0.10225131819613668
Category	Term	Count	%	PValue	Genes	List Total	Pop Hits	Pop Total	Fold Enrichment	Bonferroni	Benjamini	FDR
GOTERM_BP_FAT	GO:0002520~immune system development	5	1.84502	0.674206	ILMN_1673721, ILMN_1724407, ILMN_1709484, ILMN_1716973, ILMN_1801939	225	276	13528	1.08921	1	0.997651	100
GOTERM_BP_FAT	GO:0048534~hemopoietic or lymphoid organ development	4	1.47601	0.808469	ILMN_1724407, ILMN_1709484, ILMN_1716973, ILMN_1801939	225	260	13528	0.924991	1	0.999662	100
GOTERM_BP_FAT	GO:0030097~hemopoiesis	3	1.10701	0.905295	ILMN_1724407, ILMN_1709484, ILMN_1716973	225	236	13528	0.764294	1	0.999979	100
Annotation Cluster 90	Enrichment Score: 0.09700277504447093
Category	Term	Count	%	PValue	Genes	List Total	Pop Hits	Pop Total	Fold Enrichment	Bonferroni	Benjamini	FDR
GOTERM_BP_FAT	GO:0010604~positive regulation of macromolecule metabolic process	16	5.90406	0.450485	ILMN_1714730, ILMN_2410909, ILMN_1663390, ILMN_1699603, ILMN_1795852, ILMN_1703053, ILMN_2311537, ILMN_1712803, ILMN_2301083, ILMN_1788166, ILMN_1760718, ILMN_1710676, ILMN_1740938, ILMN_1709484, ILMN_1785756, ILMN_1786125, ILMN_1794588	225	857	13528	1.12251	1	0.979537	99.9953
GOTERM_BP_FAT	GO:0051173~positive regulation of nitrogen compound metabolic process	11	4.05904	0.628153	ILMN_2373515, ILMN_1740938, ILMN_2410909, ILMN_1709484, ILMN_1699603, ILMN_1673711, ILMN_1795852, ILMN_2311537, ILMN_1785756, ILMN_1760718, ILMN_1786125	225	644	13528	1.02697	1	0.996133	100
GOTERM_BP_FAT	GO:0031328~positive regulation of cellular biosynthetic process	11	4.05904	0.703643	ILMN_2373515, ILMN_1740938, ILMN_2410909, ILMN_1709484, ILMN_1699603, ILMN_1673711, ILMN_1795852, ILMN_2311537, ILMN_1760718, ILMN_1786125, ILMN_1794588	225	685	13528	0.965502	1	0.998238	100
GOTERM_BP_FAT	GO:0009891~positive regulation of biosynthetic process	11	4.05904	0.720534	ILMN_2373515, ILMN_1740938, ILMN_2410909, ILMN_1709484, ILMN_1699603, ILMN_1673711, ILMN_1795852, ILMN_2311537, ILMN_1760718, ILMN_1786125, ILMN_1794588	225	695	13528	0.95161	1	0.99855	100
GOTERM_BP_FAT	GO:0045935~positive regulation of nucleobase, nucleoside, nucleotide and nucleic acid metabolic process	8	2.95203	0.896961	ILMN_1740938, ILMN_1709484, ILMN_1699603, ILMN_1795852, ILMN_2311537, ILMN_1785756, ILMN_1760718, ILMN_1786125	225	624	13528	0.770826	1	0.999972	100
GOTERM_BP_FAT	GO:0010557~positive regulation of macromolecule biosynthetic process	8	2.95203	0.921032	ILMN_2410909, ILMN_1709484, ILMN_1699603, ILMN_1795852, ILMN_2311537, ILMN_1760718, ILMN_1786125, ILMN_1794588	225	654	13528	0.735467	1	0.999987	100
GOTERM_BP_FAT	GO:0045941~positive regulation of transcription	6	2.21402	0.95972	ILMN_1709484, ILMN_1699603, ILMN_1795852, ILMN_2311537, ILMN_1760718, ILMN_1786125	225	564	13528	0.639622	1	0.999999	100
GOTERM_BP_FAT	GO:0010628~positive regulation of gene expression	6	2.21402	0.966581	ILMN_1709484, ILMN_1699603, ILMN_1795852, ILMN_2311537, ILMN_1760718, ILMN_1786125	225	581	13528	0.620906	1	1	100
GOTERM_BP_FAT	GO:0045893~positive regulation of transcription, DNA-dependent	4	1.47601	0.98683	ILMN_1699603, ILMN_1795852, ILMN_2311537, ILMN_1760718	225	477	13528	0.504188	1	1	100
GOTERM_BP_FAT	GO:0051254~positive regulation of RNA metabolic process	4	1.47601	0.987521	ILMN_1699603, ILMN_1795852, ILMN_2311537, ILMN_1760718	225	481	13528	0.499995	1	1	100
Annotation Cluster 91	Enrichment Score: 0.07917842793182944
Category	Term	Count	%	PValue	Genes	List Total	Pop Hits	Pop Total	Fold Enrichment	Bonferroni	Benjamini	FDR
GOTERM_CC_FAT	GO:0005789~endoplasmic reticulum membrane	4	1.47601	0.78497	ILMN_2041293, ILMN_1801476, ILMN_1678459, ILMN_1815666	197	269	12782	0.964807	1	0.998683	100
GOTERM_CC_FAT	GO:0042175~nuclear envelope-endoplasmic reticulum network	4	1.47601	0.814836	ILMN_2041293, ILMN_1801476, ILMN_1678459, ILMN_1815666	197	284	12782	0.913849	1	0.998898	100
GOTERM_CC_FAT	GO:0044432~endoplasmic reticulum part	4	1.47601	0.904777	ILMN_2041293, ILMN_1801476, ILMN_1678459, ILMN_1815666	197	347	12782	0.747934	1	0.999836	100
Annotation Cluster 92	Enrichment Score: 0.05691450001801769
Category	Term	Count	%	PValue	Genes	List Total	Pop Hits	Pop Total	Fold Enrichment	Bonferroni	Benjamini	FDR
GOTERM_CC_FAT	GO:0031980~mitochondrial lumen	3	1.10701	0.866471	ILMN_1699603, ILMN_1661264, ILMN_1771026	197	227	12782	0.857488	1	0.999639	100
GOTERM_CC_FAT	GO:0005759~mitochondrial matrix	3	1.10701	0.866471	ILMN_1699603, ILMN_1661264, ILMN_1771026	197	227	12782	0.857488	1	0.999639	100
GOTERM_CC_FAT	GO:0044429~mitochondrial part	7	2.58303	0.898976	ILMN_2131493, ILMN_1804090, ILMN_1699603, ILMN_1661264, ILMN_2323366, ILMN_1771026, ILMN_1683475	197	595	12782	0.763332	1	0.999815	100
Annotation Cluster 93	Enrichment Score: 0.046397484298681346
Category	Term	Count	%	PValue	Genes	List Total	Pop Hits	Pop Total	Fold Enrichment	Bonferroni	Benjamini	FDR
GOTERM_BP_FAT	GO:0045860~positive regulation of protein kinase activity	3	1.10701	0.887198	ILMN_1691487, ILMN_2410909, ILMN_1716279	225	223	13528	0.808849	1	0.999963	100
GOTERM_BP_FAT	GO:0033674~positive regulation of kinase activity	3	1.10701	0.898679	ILMN_1691487, ILMN_2410909, ILMN_1716279	225	231	13528	0.780837	1	0.999974	100
GOTERM_BP_FAT	GO:0051347~positive regulation of transferase activity	3	1.10701	0.910295	ILMN_1691487, ILMN_2410909, ILMN_1716279	225	240	13528	0.751556	1	0.999982	100
Annotation Cluster 94	Enrichment Score: 0.04491146818965951
Category	Term	Count	%	PValue	Genes	List Total	Pop Hits	Pop Total	Fold Enrichment	Bonferroni	Benjamini	FDR
GOTERM_BP_FAT	GO:0016044~membrane organization	5	1.84502	0.879935	ILMN_2373515, ILMN_1772981, ILMN_1740938, ILMN_1712291, ILMN_1809957	225	381	13528	0.789035	1	0.999955	100
GOTERM_BP_FAT	GO:0006897~endocytosis	3	1.10701	0.88259	ILMN_1772981, ILMN_1740938, ILMN_1712291	225	220	13528	0.819879	1	0.999958	100
GOTERM_BP_FAT	GO:0010324~membrane invagination	3	1.10701	0.88259	ILMN_1772981, ILMN_1740938, ILMN_1712291	225	220	13528	0.819879	1	0.999958	100
GOTERM_BP_FAT	GO:0016192~vesicle-mediated transport	6	2.21402	0.964684	ILMN_1772981, ILMN_1740938, ILMN_1712291, ILMN_1771026, ILMN_1809957, ILMN_1695658	225	576	13528	0.626296	1	1	100
Annotation Cluster 95	Enrichment Score: 0.03970269846149343
Category	Term	Count	%	PValue	Genes	List Total	Pop Hits	Pop Total	Fold Enrichment	Bonferroni	Benjamini	FDR
UP_SEQ_FEATURE	zinc finger region:C2H2-type 4	7	2.58303	0.815079	ILMN_1782021, ILMN_2043728, ILMN_1659265, ILMN_1791388, ILMN_1770892, ILMN_1703053, ILMN_1797903	267	575	19113	0.871461	1	1	100
UP_SEQ_FEATURE	zinc finger region:C2H2-type 3	7	2.58303	0.867819	ILMN_1782021, ILMN_2043728, ILMN_1659265, ILMN_1791388, ILMN_1770892, ILMN_1703053, ILMN_1797903	267	622	19113	0.805611	1	1	100
UP_SEQ_FEATURE	zinc finger region:C2H2-type 12	3	1.10701	0.868437	ILMN_2043728, ILMN_1659265, ILMN_1797903	267	252	19113	0.852194	1	1	100
UP_SEQ_FEATURE	zinc finger region:C2H2-type 5	6	2.21402	0.872418	ILMN_1782021, ILMN_2043728, ILMN_1659265, ILMN_1791388, ILMN_1703053, ILMN_1797903	267	538	19113	0.798338	1	1	100
SMART	SM00355:ZnF_C2H2	9	3.32103	0.874015	ILMN_1782021, ILMN_2043728, ILMN_1659265, ILMN_1754220, ILMN_1791388, ILMN_1770892, ILMN_1703053, ILMN_1688853, ILMN_1797903	127	797	9079	0.807269	1	0.999999	100
UP_SEQ_FEATURE	zinc finger region:C2H2-type 7	5	1.84502	0.876599	ILMN_1782021, ILMN_2043728, ILMN_1659265, ILMN_1791388, ILMN_1797903	267	451	19113	0.793617	1	1	100
INTERPRO	IPR013087:Zinc finger, C2H2-type/integrase, DNA-binding	7	2.58303	0.885088	ILMN_1782021, ILMN_2043728, ILMN_1659265, ILMN_1791388, ILMN_1770892, ILMN_1688853, ILMN_1797903	240	621	16659	0.782428	1	1	100
INTERPRO	IPR015880:Zinc finger, C2H2-like	9	3.32103	0.890314	ILMN_1782021, ILMN_2043728, ILMN_1659265, ILMN_1754220, ILMN_1791388, ILMN_1770892, ILMN_1703053, ILMN_1688853, ILMN_1797903	240	797	16659	0.78383	1	1	100
UP_SEQ_FEATURE	zinc finger region:C2H2-type 6	5	1.84502	0.911082	ILMN_1782021, ILMN_2043728, ILMN_1659265, ILMN_1791388, ILMN_1797903	267	488	19113	0.733445	1	1	100
UP_SEQ_FEATURE	zinc finger region:C2H2-type 11	3	1.10701	0.917055	ILMN_2043728, ILMN_1659265, ILMN_1797903	267	293	19113	0.732945	1	1	100
UP_SEQ_FEATURE	zinc finger region:C2H2-type 2	6	2.21402	0.928512	ILMN_1782021, ILMN_2043728, ILMN_1791388, ILMN_1770892, ILMN_1703053, ILMN_1797903	267	608	19113	0.706424	1	1	100
INTERPRO	IPR007087:Zinc finger, C2H2-type	8	2.95203	0.936889	ILMN_1782021, ILMN_2043728, ILMN_1659265, ILMN_1791388, ILMN_1770892, ILMN_1703053, ILMN_1688853, ILMN_1797903	240	784	16659	0.708291	1	1	100
UP_SEQ_FEATURE	zinc finger region:C2H2-type 1	5	1.84502	0.946122	ILMN_1782021, ILMN_1791388, ILMN_1770892, ILMN_1703053, ILMN_1688853	267	542	19113	0.660371	1	1	100
UP_SEQ_FEATURE	domain:KRAB	3	1.10701	0.94721	ILMN_1782021, ILMN_1659265, ILMN_1797903	267	332	19113	0.646846	1	1	100
UP_SEQ_FEATURE	zinc finger region:C2H2-type 10	3	1.10701	0.948435	ILMN_2043728, ILMN_1659265, ILMN_1797903	267	334	19113	0.642972	1	1	100
SMART	SM00349:KRAB	3	1.10701	0.960697	ILMN_1782021, ILMN_1659265, ILMN_1797903	127	355	9079	0.604126	1	1	100
INTERPRO	IPR001909:Krueppel-associated box	3	1.10701	0.964849	ILMN_1782021, ILMN_1659265, ILMN_1797903	240	355	16659	0.586585	1	1	100
UP_SEQ_FEATURE	zinc finger region:C2H2-type 9	3	1.10701	0.968691	ILMN_2043728, ILMN_1659265, ILMN_1797903	267	376	19113	0.571151	1	1	100
UP_SEQ_FEATURE	zinc finger region:C2H2-type 8	3	1.10701	0.980951	ILMN_2043728, ILMN_1659265, ILMN_1797903	267	417	19113	0.514995	1	1	100
Annotation Cluster 96	Enrichment Score: 0.03590888370949195
Category	Term	Count	%	PValue	Genes	List Total	Pop Hits	Pop Total	Fold Enrichment	Bonferroni	Benjamini	FDR
INTERPRO	IPR017907:Zinc finger, RING-type, conserved site	3	1.10701	0.913052	ILMN_1691487, ILMN_1786065, ILMN_1710738	240	280	16659	0.743705	1	1	100
SMART	SM00184:RING	3	1.10701	0.920877	ILMN_1691487, ILMN_1786065, ILMN_1710738	127	296	9079	0.724542	1	1	100
INTERPRO	IPR001841:Zinc finger, RING-type	3	1.10701	0.92806	ILMN_1691487, ILMN_1786065, ILMN_1710738	240	296	16659	0.703505	1	1	100
Annotation Cluster 97	Enrichment Score: 0.01980780637285032
Category	Term	Count	%	PValue	Genes	List Total	Pop Hits	Pop Total	Fold Enrichment	Bonferroni	Benjamini	FDR
GOTERM_BP_FAT	GO:0051241~negative regulation of multicellular organismal process	3	1.10701	0.758584	ILMN_1740938, ILMN_1703053, ILMN_1815666	225	164	13528	1.09984	1	0.999114	100
GOTERM_BP_FAT	GO:0006873~cellular ion homeostasis	3	1.10701	0.986714	ILMN_1740938, ILMN_1703053, ILMN_1815666	225	374	13528	0.482282	1	1	100
GOTERM_BP_FAT	GO:0055082~cellular chemical homeostasis	3	1.10701	0.987844	ILMN_1740938, ILMN_1703053, ILMN_1815666	225	380	13528	0.474667	1	1	100
GOTERM_BP_FAT	GO:0050801~ion homeostasis	3	1.10701	0.992114	ILMN_1740938, ILMN_1703053, ILMN_1815666	225	409	13528	0.441011	1	1	100
GOTERM_BP_FAT	GO:0042592~homeostatic process	6	2.21402	0.995533	ILMN_1740938, ILMN_2410909, ILMN_1709484, ILMN_1801939, ILMN_1703053, ILMN_1815666	225	751	13528	0.480355	1	1	100
GOTERM_BP_FAT	GO:0019725~cellular homeostasis	3	1.10701	0.996678	ILMN_1740938, ILMN_1703053, ILMN_1815666	225	466	13528	0.387067	1	1	100
GOTERM_BP_FAT	GO:0048878~chemical homeostasis	3	1.10701	0.998366	ILMN_1740938, ILMN_1703053, ILMN_1815666	225	512	13528	0.352292	1	1	100
Annotation Cluster 98	Enrichment Score: 0.01559298085398664
Category	Term	Count	%	PValue	Genes	List Total	Pop Hits	Pop Total	Fold Enrichment	Bonferroni	Benjamini	FDR
SP_PIR_KEYWORDS	ion transport	6	2.21402	0.906686	ILMN_2077550, ILMN_1759743, ILMN_1683475, ILMN_1692731, ILMN_1815666, ILMN_1789005	268	578	19235	0.745042	1	0.999635	100
SP_PIR_KEYWORDS	transport	17	6.27306	0.959653	ILMN_1698733, ILMN_2410909, ILMN_1759743, ILMN_1664030, ILMN_1809957, ILMN_1789005, ILMN_1723117, ILMN_1705746, ILMN_1759495, ILMN_1740938, ILMN_1804090, ILMN_2077550, ILMN_2323366, ILMN_1683475, ILMN_1695658, ILMN_1692731, ILMN_1815666	268	1670	19235	0.730617	1	0.999964	100
GOTERM_BP_FAT	GO:0006811~ion transport	6	2.21402	0.996393	ILMN_2077550, ILMN_1759743, ILMN_1683475, ILMN_1692731, ILMN_1815666, ILMN_1789005	225	768	13528	0.469722	1	1	100
GOTERM_BP_FAT	GO:0006812~cation transport	3	1.10701	0.999139	ILMN_1759743, ILMN_1815666, ILMN_1789005	225	553	13528	0.326172	1	1	100
Annotation Cluster 99	Enrichment Score: 0.01473613648588781
Category	Term	Count	%	PValue	Genes	List Total	Pop Hits	Pop Total	Fold Enrichment	Bonferroni	Benjamini	FDR
GOTERM_BP_FAT	GO:0016337~cell-cell adhesion	3	1.10701	0.945409	ILMN_1795937, ILMN_2366864, ILMN_1708348	225	276	13528	0.653527	1	0.999997	100
GOTERM_BP_FAT	GO:0007155~cell adhesion	7	2.58303	0.977309	ILMN_1784532, ILMN_1795937, ILMN_2366864, ILMN_1700337, ILMN_1708348, ILMN_1815666, ILMN_1682792	225	700	13528	0.601244	1	1	100
GOTERM_BP_FAT	GO:0022610~biological adhesion	7	2.58303	0.977553	ILMN_1784532, ILMN_1795937, ILMN_2366864, ILMN_1700337, ILMN_1708348, ILMN_1815666, ILMN_1682792	225	701	13528	0.600387	1	1	100
Annotation Cluster 100	Enrichment Score: 0.014508440038655063
Category	Term	Count	%	PValue	Genes	List Total	Pop Hits	Pop Total	Fold Enrichment	Bonferroni	Benjamini	FDR
GOTERM_CC_FAT	GO:0031982~vesicle	7	2.58303	0.948419	ILMN_1769191, ILMN_2373515, ILMN_2077550, ILMN_1673711, ILMN_1771026, ILMN_1809957, ILMN_1678531	197	670	12782	0.677885	1	0.999978	100
GOTERM_CC_FAT	GO:0031410~cytoplasmic vesicle	6	2.21402	0.971556	ILMN_2373515, ILMN_2077550, ILMN_1673711, ILMN_1771026, ILMN_1809957, ILMN_1678531	197	642	12782	0.606386	1	0.999996	100
GOTERM_CC_FAT	GO:0016023~cytoplasmic membrane-bounded vesicle	5	1.84502	0.971859	ILMN_2373515, ILMN_2077550, ILMN_1673711, ILMN_1771026, ILMN_1809957	197	550	12782	0.589848	1	0.999995	100
GOTERM_CC_FAT	GO:0031988~membrane-bounded vesicle	5	1.84502	0.977001	ILMN_2373515, ILMN_2077550, ILMN_1673711, ILMN_1771026, ILMN_1809957	197	568	12782	0.571155	1	0.999997	100
Annotation Cluster 101	Enrichment Score: 0.006025118178167598
Category	Term	Count	%	PValue	Genes	List Total	Pop Hits	Pop Total	Fold Enrichment	Bonferroni	Benjamini	FDR
GOTERM_BP_FAT	GO:0006954~inflammatory response	3	1.10701	0.972805	ILMN_2410909, ILMN_1763875, ILMN_1798181	225	325	13528	0.554995	1	1	100
GOTERM_BP_FAT	GO:0006952~defense response	5	1.84502	0.992382	ILMN_2131493, ILMN_1704750, ILMN_2410909, ILMN_1763875, ILMN_1798181	225	615	13528	0.488817	1	1	100
GOTERM_BP_FAT	GO:0009611~response to wounding	4	1.47601	0.99362	ILMN_2410909, ILMN_1763875, ILMN_1712803, ILMN_1798181	225	530	13528	0.453769	1	1	100
Annotation Cluster 102	Enrichment Score: 2.323010579674096E-4
Category	Term	Count	%	PValue	Genes	List Total	Pop Hits	Pop Total	Fold Enrichment	Bonferroni	Benjamini	FDR
GOTERM_CC_FAT	GO:0005615~extracellular space	4	1.47601	0.99858	ILMN_1740938, ILMN_1749396, ILMN_1703053, ILMN_2054019	197	685	12782	0.37888	1	1	100
GOTERM_CC_FAT	GO:0044421~extracellular region part	6	2.21402	0.999282	ILMN_1784532, ILMN_1740938, ILMN_1749396, ILMN_1660554, ILMN_1703053, ILMN_2054019	197	960	12782	0.40552	1	1	100
SP_PIR_KEYWORDS	Secreted	6	2.21402	1	ILMN_1784532, ILMN_1860638, ILMN_1740938, ILMN_1660554, ILMN_1658821, ILMN_2054019	268	1689	19235	0.254964	1	1	100
GOTERM_CC_FAT	GO:0005576~extracellular region	10	3.69004	1	ILMN_1784532, ILMN_1769191, ILMN_1860638, ILMN_1740938, ILMN_1749396, ILMN_1660554, ILMN_1658821, ILMN_1714592, ILMN_1703053, ILMN_2054019	197	2010	12782	0.322802	1	1	100
Annotation Cluster 103	Enrichment Score: 5.442879332220653E-6
Category	Term	Count	%	PValue	Genes	List Total	Pop Hits	Pop Total	Fold Enrichment	Bonferroni	Benjamini	FDR
GOTERM_BP_FAT	GO:0050890~cognition	4	1.47601	0.999977	ILMN_1769191, ILMN_1801476, ILMN_1801216, ILMN_1654013	225	909	13528	0.264574	1	1	100
GOTERM_BP_FAT	GO:0007600~sensory perception	3	1.10701	0.999986	ILMN_1769191, ILMN_1801476, ILMN_1654013	225	810	13528	0.222683	1	1	100
GOTERM_BP_FAT	GO:0050877~neurological system process	5	1.84502	0.999999	ILMN_1769191, ILMN_1740938, ILMN_1801476, ILMN_1801216, ILMN_1654013	225	1210	13528	0.248448	1	1	100
Annotation Cluster 104	Enrichment Score: 1.2227525715334012E-9
Category	Term	Count	%	PValue	Genes	List Total	Pop Hits	Pop Total	Fold Enrichment	Bonferroni	Benjamini	FDR
SP_PIR_KEYWORDS	membrane	48	17.7122	1	ILMN_1708081, ILMN_1698733, ILMN_2041293, ILMN_1795937, ILMN_1696190, ILMN_2162989, ILMN_1779711, ILMN_1657796, ILMN_1759743, ILMN_1664030, ILMN_1809957, ILMN_2041577, ILMN_1678459, ILMN_2317923, ILMN_1677747, ILMN_2131493, ILMN_1688322, ILMN_1700109, ILMN_2411139, ILMN_1654013, ILMN_1767662, ILMN_2323366, ILMN_1683475, ILMN_1692731, ILMN_1719972, ILMN_1794677, ILMN_1710962, ILMN_1736747, ILMN_17…	268	6256	19235	0.550683	1	1	100
UP_SEQ_FEATURE	topological domain:Cytoplasmic	17	6.27306	1	ILMN_1698733, ILMN_1678459, ILMN_2317923, ILMN_1708348, ILMN_1789005, ILMN_2131493, ILMN_1688322, ILMN_1860638, ILMN_1749396, ILMN_1767662, ILMN_1677509, ILMN_1694810, ILMN_1692731, ILMN_1794677, ILMN_1719972, ILMN_1710962, ILMN_1815666	267	3374	19113	0.360679	1	1	100
SP_PIR_KEYWORDS	transmembrane	31	11.4391	1	ILMN_1708081, ILMN_1698733, ILMN_2041293, ILMN_2162989, ILMN_1657796, ILMN_1759743, ILMN_2041577, ILMN_1678459, ILMN_2317923, ILMN_1677747, ILMN_2131493, ILMN_1688322, ILMN_1654013, ILMN_1767662, ILMN_2323366, ILMN_1683475, ILMN_1692731, ILMN_1710962, ILMN_1794677, ILMN_1719972, ILMN_1801476, ILMN_1761309, ILMN_1708348, ILMN_1789005, ILMN_1860638, ILMN_1749396, ILMN_1804090, ILMN_1815937, ILMN_16…	268	4973	19235	0.447405	1	1	100
UP_SEQ_FEATURE	transmembrane region	30	11.0701	1	ILMN_1708081, ILMN_1698733, ILMN_2041293, ILMN_2162989, ILMN_1657796, ILMN_1759743, ILMN_2041577, ILMN_1678459, ILMN_2317923, ILMN_1677747, ILMN_2131493, ILMN_1688322, ILMN_1654013, ILMN_1767662, ILMN_2323366, ILMN_1692731, ILMN_1710962, ILMN_1794677, ILMN_1719972, ILMN_1801476, ILMN_1761309, ILMN_1708348, ILMN_1789005, ILMN_1860638, ILMN_1749396, ILMN_1804090, ILMN_1815937, ILMN_1677509, ILMN_16…	267	4911	19113	0.437289	1	1	100
GOTERM_CC_FAT	GO:0016021~integral to membrane	33	12.1771	1	ILMN_1708081, ILMN_1698733, ILMN_2041293, ILMN_2162989, ILMN_1657796, ILMN_1759743, ILMN_2041577, ILMN_1678459, ILMN_2317923, ILMN_1677747, ILMN_1723117, ILMN_2131493, ILMN_1688322, ILMN_1654013, ILMN_1767662, ILMN_2323366, ILMN_1683475, ILMN_1692731, ILMN_1710962, ILMN_1794677, ILMN_1719972, ILMN_1801476, ILMN_1761309, ILMN_1708348, ILMN_1789005, ILMN_1860638, ILMN_1749396, ILMN_1804090, ILMN_18…	197	5297	12782	0.404219	1	1	100
GOTERM_CC_FAT	GO:0031224~intrinsic to membrane	34	12.5461	1	ILMN_1708081, ILMN_1698733, ILMN_2041293, ILMN_2162989, ILMN_1657796, ILMN_1759743, ILMN_2041577, ILMN_1678459, ILMN_2317923, ILMN_1677747, ILMN_1723117, ILMN_2131493, ILMN_1688322, ILMN_1654013, ILMN_1767662, ILMN_2323366, ILMN_1683475, ILMN_1692731, ILMN_1719972, ILMN_1710962, ILMN_1794677, ILMN_1801476, ILMN_1761309, ILMN_1708348, ILMN_1789005, ILMN_1769191, ILMN_1860638, ILMN_1749396, ILMN_18…	197	5485	12782	0.402193	1	1	100
Annotation Cluster 105	Enrichment Score: 3.3751461329365057E-16
Category	Term	Count	%	PValue	Genes	List Total	Pop Hits	Pop Total	Fold Enrichment	Bonferroni	Benjamini	FDR
SP_PIR_KEYWORDS	glycoprotein	15	5.53506	1	ILMN_2409220, ILMN_2317923, ILMN_1708348, ILMN_1769191, ILMN_1784532, ILMN_1726659, ILMN_1860638, ILMN_1740938, ILMN_1660554, ILMN_1767662, ILMN_1760143, ILMN_1694810, ILMN_1692731, ILMN_1794677, ILMN_1719972	268	4318	19235	0.249325	1	1	100
UP_SEQ_FEATURE	signal peptide	7	2.58303	1	ILMN_1784532, ILMN_1740938, ILMN_1660554, ILMN_2041577, ILMN_2317923, ILMN_1708348, ILMN_1719972	267	3250	19113	0.154182	1	1	100
SP_PIR_KEYWORDS	signal	7	2.58303	1	ILMN_1784532, ILMN_1740938, ILMN_1660554, ILMN_2041577, ILMN_2317923, ILMN_1708348, ILMN_1719972	268	3250	19235	0.154587	1	1	100
UP_SEQ_FEATURE	glycosylation site:N-linked (GlcNAc...)	11	4.05904	1	ILMN_1784532, ILMN_1860638, ILMN_1660554, ILMN_1767662, ILMN_2409220, ILMN_1694810, ILMN_1692731, ILMN_2317923, ILMN_1794677, ILMN_1708348, ILMN_1719972	267	4129	19113	0.190706	1	1	100

## Sheet: Functional Annotation of G Down-negative
Annotation Cluster 1	Enrichment Score: 2.788484562697707
Category	Term	Count	%	PValue	Genes	List Total	Pop Hits	Pop Total	Fold Enrichment	Bonferroni	Benjamini	FDR
GOTERM_MF_FAT	GO:0005506~iron ion binding	11	7.05128	0.000192234	ILMN_1677511, ILMN_1663575, ILMN_1741021, ILMN_1734929, ILMN_1733094, ILMN_1764970, ILMN_1753931, ILMN_1677607, ILMN_1657373, ILMN_1750800, ILMN_2054297, ILMN_1701933	106	308	12983	4.37433	0.0630951	0.0630951	0.261349
SP_PIR_KEYWORDS	dioxygenase	5	3.20513	0.00175976	ILMN_1677511, ILMN_1734929, ILMN_1764970, ILMN_1753931, ILMN_1657373, ILMN_2054297	151	66	19235	9.65031	0.383909	0.215085	2.29563
SP_PIR_KEYWORDS	iron	9	5.76923	0.00180755	ILMN_1677511, ILMN_1663575, ILMN_1741021, ILMN_1734929, ILMN_1733094, ILMN_1764970, ILMN_1753931, ILMN_1677607, ILMN_1657373, ILMN_1750800, ILMN_2054297	151	285	19235	4.02266	0.391967	0.15282	2.35729
GOTERM_MF_FAT	GO:0016702~oxidoreductase activity, acting on single donors with incorporation of molecular oxygen, incorporation of two atoms of oxygen	5	3.20513	0.00198168	ILMN_1677511, ILMN_1734929, ILMN_1764970, ILMN_1753931, ILMN_1657373, ILMN_2054297	106	66	12983	9.27887	0.489546	0.28554	2.66398
GOTERM_MF_FAT	GO:0016701~oxidoreductase activity, acting on single donors with incorporation of molecular oxygen	5	3.20513	0.00209455	ILMN_1677511, ILMN_1734929, ILMN_1764970, ILMN_1753931, ILMN_1657373, ILMN_2054297	106	67	12983	9.14038	0.508747	0.210955	2.81372
GOTERM_BP_FAT	GO:0055114~oxidation reduction	14	8.97436	0.00257035	ILMN_1741021, ILMN_1733094, ILMN_1675083, ILMN_1750062, ILMN_1753931, ILMN_1657373, ILMN_2228180, ILMN_2054297, ILMN_1663575, ILMN_1677511, ILMN_1663640, ILMN_1734929, ILMN_1764970, ILMN_1677607, ILMN_1702858, ILMN_1701933	114	639	13528	2.5999	0.969808	0.236043	4.1375
SP_PIR_KEYWORDS	oxidoreductase	12	7.69231	0.00463573	ILMN_1741021, ILMN_1733094, ILMN_1753931, ILMN_1657373, ILMN_2054297, ILMN_2228180, ILMN_1663640, ILMN_1663575, ILMN_1677511, ILMN_1734929, ILMN_1764970, ILMN_1728660, ILMN_1677607, ILMN_1702858	151	562	19235	2.71995	0.721347	0.191815	5.94279
Annotation Cluster 2	Enrichment Score: 2.4954399533847114
Category	Term	Count	%	PValue	Genes	List Total	Pop Hits	Pop Total	Fold Enrichment	Bonferroni	Benjamini	FDR
GOTERM_CC_FAT	GO:0044421~extracellular region part	23	14.7436	1.18972e-05	ILMN_2387105, ILMN_1801043, ILMN_1675083, ILMN_1731966, ILMN_1679391, ILMN_1662935, ILMN_1713031, ILMN_1790160, ILMN_1669362, ILMN_1749846, ILMN_1766707, ILMN_1681886, ILMN_1780170, ILMN_1715463, ILMN_1665235, ILMN_1733288, ILMN_1653824, ILMN_1683194, ILMN_2058795, ILMN_1791447, ILMN_2314169, ILMN_1785071, ILMN_1769615, ILMN_1815679	108	960	12782	2.83551	0.00215108	0.00215108	0.0146669
SP_PIR_KEYWORDS	Secreted	27	17.3077	0.000597522	ILMN_2387105, ILMN_1801043, ILMN_1731966, ILMN_1662935, ILMN_1713031, ILMN_1749846, ILMN_1780170, ILMN_1715463, ILMN_1653824, ILMN_1671928, ILMN_1683194, ILMN_2058795, ILMN_1791447, ILMN_2314169, ILMN_1785071, ILMN_1815679, ILMN_1724789, ILMN_1812091, ILMN_1776602, ILMN_1675083, ILMN_1680339, ILMN_1679391, ILMN_1808122, ILMN_1669362, ILMN_1766707, ILMN_1681886, ILMN_1665235, ILMN_1733288, ILMN_24…	151	1689	19235	2.03634	0.15157	0.15157	0.785006
GOTERM_CC_FAT	GO:0005615~extracellular space	15	9.61538	0.00168207	ILMN_1801043, ILMN_1675083, ILMN_1731966, ILMN_1662935, ILMN_1713031, ILMN_1790160, ILMN_1669362, ILMN_1766707, ILMN_1780170, ILMN_1715463, ILMN_1733288, ILMN_1653824, ILMN_2058795, ILMN_1791447, ILMN_2314169, ILMN_1785071	108	685	12782	2.59165	0.262664	0.141317	2.05416
SP_PIR_KEYWORDS	signal	40	25.641	0.0030811	ILMN_2387105, ILMN_2048591, ILMN_1801043, ILMN_1795842, ILMN_1731966, ILMN_2283325, ILMN_1657373, ILMN_2054297, ILMN_1662935, ILMN_1660549, ILMN_1713031, ILMN_1790160, ILMN_1716797, ILMN_1749846, ILMN_1677511, ILMN_2049184, ILMN_1780170, ILMN_1671260, ILMN_1715463, ILMN_1671928, ILMN_1653824, ILMN_1683194, ILMN_2399769, ILMN_2058795, ILMN_1785071, ILMN_2314169, ILMN_1791447, ILMN_1815679, ILMN_17…	151	3250	19235	1.5678	0.57199	0.156101	3.98721
UP_SEQ_FEATURE	signal peptide	40	25.641	0.00345091	ILMN_2387105, ILMN_2048591, ILMN_1801043, ILMN_1795842, ILMN_1731966, ILMN_2283325, ILMN_1657373, ILMN_2054297, ILMN_1662935, ILMN_1660549, ILMN_1713031, ILMN_1790160, ILMN_1716797, ILMN_1749846, ILMN_1677511, ILMN_2049184, ILMN_1780170, ILMN_1671260, ILMN_1715463, ILMN_1671928, ILMN_1653824, ILMN_1683194, ILMN_2399769, ILMN_2058795, ILMN_1785071, ILMN_2314169, ILMN_1791447, ILMN_1815679, ILMN_17…	151	3250	19113	1.55786	0.862516	0.629212	4.94798
GOTERM_CC_FAT	GO:0005576~extracellular region	29	18.5897	0.00365451	ILMN_2387105, ILMN_1801043, ILMN_1731966, ILMN_1662935, ILMN_1713031, ILMN_1790160, ILMN_1749846, ILMN_1780170, ILMN_1715463, ILMN_1653824, ILMN_1671928, ILMN_1683194, ILMN_2058795, ILMN_2314169, ILMN_1791447, ILMN_1785071, ILMN_1815679, ILMN_1724789, ILMN_1812091, ILMN_1776602, ILMN_1675083, ILMN_1680339, ILMN_1679391, ILMN_1808122, ILMN_1669362, ILMN_1766707, ILMN_1681886, ILMN_1665235, ILMN_17…	108	2010	12782	1.70756	0.484531	0.198197	4.41349
UP_SEQ_FEATURE	disulfide bond	33	21.1538	0.0184944	ILMN_2387105, ILMN_2048591, ILMN_1801043, ILMN_1795842, ILMN_1731966, ILMN_1695590, ILMN_2054297, ILMN_1716797, ILMN_1790160, ILMN_1749846, ILMN_1677511, ILMN_2049184, ILMN_1780170, ILMN_1715463, ILMN_1653824, ILMN_1671928, ILMN_1683194, ILMN_2320164, ILMN_1791447, ILMN_1724789, ILMN_1813104, ILMN_1786429, ILMN_1659371, ILMN_2415303, ILMN_1776602, ILMN_1675083, ILMN_1695157, ILMN_1680339, ILMN_16…	151	2819	19113	1.48174	0.999978	0.832348	23.9694
SP_PIR_KEYWORDS	glycoprotein	46	29.4872	0.0190443	ILMN_2387105, ILMN_2048591, ILMN_1681103, ILMN_1795842, ILMN_1731966, ILMN_1695590, ILMN_1801616, ILMN_1657373, ILMN_2054297, ILMN_1713031, ILMN_1790160, ILMN_1716797, ILMN_1749846, ILMN_1677511, ILMN_1780170, ILMN_1715463, ILMN_1809291, ILMN_1671928, ILMN_1653824, ILMN_1683194, ILMN_2058795, ILMN_1676296, ILMN_2320164, ILMN_1785071, ILMN_1782743, ILMN_1815679, ILMN_1724789, ILMN_1813104, ILMN_17…	151	4318	19235	1.35703	0.994947	0.444297	22.3946
UP_SEQ_FEATURE	glycosylation site:N-linked (GlcNAc...)	44	28.2051	0.0248408	ILMN_2387105, ILMN_2048591, ILMN_1681103, ILMN_1795842, ILMN_1731966, ILMN_1695590, ILMN_1801616, ILMN_1657373, ILMN_2054297, ILMN_1713031, ILMN_1790160, ILMN_1716797, ILMN_1749846, ILMN_1677511, ILMN_1780170, ILMN_1715463, ILMN_1809291, ILMN_1671928, ILMN_1653824, ILMN_1683194, ILMN_2058795, ILMN_1676296, ILMN_2320164, ILMN_1785071, ILMN_1782743, ILMN_1815679, ILMN_1724789, ILMN_1813104, ILMN_17…	151	4129	19113	1.34884	0.999999	0.872886	30.8755
SP_PIR_KEYWORDS	disulfide bond	33	21.1538	0.0273224	ILMN_2387105, ILMN_2048591, ILMN_1801043, ILMN_1795842, ILMN_1731966, ILMN_1695590, ILMN_2054297, ILMN_1716797, ILMN_1790160, ILMN_1749846, ILMN_1677511, ILMN_2049184, ILMN_1780170, ILMN_1715463, ILMN_1653824, ILMN_1671928, ILMN_1683194, ILMN_2320164, ILMN_1791447, ILMN_1724789, ILMN_1813104, ILMN_1786429, ILMN_1659371, ILMN_2415303, ILMN_1776602, ILMN_1675083, ILMN_1695157, ILMN_1680339, ILMN_16…	151	2924	19235	1.43765	0.999509	0.499709	30.5995
Annotation Cluster 3	Enrichment Score: 1.78431062880988
Category	Term	Count	%	PValue	Genes	List Total	Pop Hits	Pop Total	Fold Enrichment	Bonferroni	Benjamini	FDR
GOTERM_BP_FAT	GO:0006575~cellular amino acid derivative metabolic process	7	4.48718	0.00267337	ILMN_1663640, ILMN_1734929, ILMN_1753931, ILMN_1753547, ILMN_1684034, ILMN_1701933, ILMN_1792323	114	166	13528	5.00402	0.973765	0.228985	4.29995
GOTERM_BP_FAT	GO:0042398~cellular amino acid derivative biosynthetic process	4	2.5641	0.0103334	ILMN_1734929, ILMN_1753931, ILMN_1701933, ILMN_1792323	114	54	13528	8.79012	0.999999	0.365994	15.6792
GOTERM_BP_FAT	GO:0044271~nitrogen compound biosynthetic process	8	5.12821	0.0191735	ILMN_2131177, ILMN_1734929, ILMN_1753931, ILMN_1795842, ILMN_1749419, ILMN_1701933, ILMN_1659255, ILMN_1792323	114	325	13528	2.92103	1	0.450304	27.2292
GOTERM_BP_FAT	GO:0042401~biogenic amine biosynthetic process	3	1.92308	0.0258356	ILMN_1734929, ILMN_1701933, ILMN_1792323	114	30	13528	11.8667	1	0.476512	34.9331
GOTERM_BP_FAT	GO:0009309~amine biosynthetic process	4	2.5641	0.0302511	ILMN_1734929, ILMN_1753931, ILMN_1701933, ILMN_1792323	114	81	13528	5.86008	1	0.484759	39.6097
GOTERM_BP_FAT	GO:0006576~biogenic amine metabolic process	4	2.5641	0.0475523	ILMN_1663640, ILMN_1734929, ILMN_1701933, ILMN_1792323	114	97	13528	4.89347	1	0.545611	55.0629
Annotation Cluster 4	Enrichment Score: 1.673578714346671
Category	Term	Count	%	PValue	Genes	List Total	Pop Hits	Pop Total	Fold Enrichment	Bonferroni	Benjamini	FDR
GOTERM_BP_FAT	GO:0050817~coagulation	5	3.20513	0.0104786	ILMN_1724789, ILMN_1675083, ILMN_1671928, ILMN_2320164, ILMN_1757338	114	102	13528	5.81699	0.999999	0.360896	15.8819
GOTERM_BP_FAT	GO:0007596~blood coagulation	5	3.20513	0.0104786	ILMN_1724789, ILMN_1675083, ILMN_1671928, ILMN_2320164, ILMN_1757338	114	102	13528	5.81699	0.999999	0.360896	15.8819
GOTERM_BP_FAT	GO:0007599~hemostasis	5	3.20513	0.0127229	ILMN_1724789, ILMN_1675083, ILMN_1671928, ILMN_2320164, ILMN_1757338	114	108	13528	5.49383	1	0.375406	18.9602
GOTERM_BP_FAT	GO:0009611~response to wounding	11	7.05128	0.0131866	ILMN_1766707, ILMN_1724789, ILMN_1801043, ILMN_1733288, ILMN_1675083, ILMN_1753931, ILMN_1671928, ILMN_2320164, ILMN_1757338, ILMN_1684034, ILMN_1716797	114	530	13528	2.46289	1	0.370544	19.5829
GOTERM_BP_FAT	GO:0042060~wound healing	6	3.84615	0.0219628	ILMN_1724789, ILMN_1801043, ILMN_1675083, ILMN_1671928, ILMN_2320164, ILMN_1757338	114	191	13528	3.72775	1	0.474078	30.5535
GOTERM_BP_FAT	GO:0050878~regulation of body fluid levels	5	3.20513	0.0304414	ILMN_1724789, ILMN_1675083, ILMN_1671928, ILMN_2320164, ILMN_1757338	114	141	13528	4.20804	1	0.48156	39.804
KEGG_PATHWAY	hsa04610:Complement and coagulation cascades	3	1.92308	0.156486	ILMN_1724789, ILMN_1675083, ILMN_1671928	53	69	5085	4.17145	1	0.960577	84.5971
Annotation Cluster 5	Enrichment Score: 1.6365289236139675
Category	Term	Count	%	PValue	Genes	List Total	Pop Hits	Pop Total	Fold Enrichment	Bonferroni	Benjamini	FDR
GOTERM_BP_FAT	GO:0006575~cellular amino acid derivative metabolic process	7	4.48718	0.00267337	ILMN_1663640, ILMN_1734929, ILMN_1753931, ILMN_1753547, ILMN_1684034, ILMN_1701933, ILMN_1792323	114	166	13528	5.00402	0.973765	0.228985	4.29995
GOTERM_BP_FAT	GO:0009712~catechol metabolic process	3	1.92308	0.0326095	ILMN_1663640, ILMN_1701933, ILMN_1792323	114	34	13528	10.4706	1	0.489802	41.9763
GOTERM_BP_FAT	GO:0034311~diol metabolic process	3	1.92308	0.0326095	ILMN_1663640, ILMN_1701933, ILMN_1792323	114	34	13528	10.4706	1	0.489802	41.9763
GOTERM_BP_FAT	GO:0006584~catecholamine metabolic process	3	1.92308	0.0326095	ILMN_1663640, ILMN_1701933, ILMN_1792323	114	34	13528	10.4706	1	0.489802	41.9763
GOTERM_BP_FAT	GO:0018958~phenol metabolic process	3	1.92308	0.0344005	ILMN_1663640, ILMN_1701933, ILMN_1792323	114	35	13528	10.1714	1	0.498412	43.7151
GOTERM_BP_FAT	GO:0006576~biogenic amine metabolic process	4	2.5641	0.0475523	ILMN_1663640, ILMN_1734929, ILMN_1701933, ILMN_1792323	114	97	13528	4.89347	1	0.545611	55.0629
Annotation Cluster 6	Enrichment Score: 1.535632501840314
Category	Term	Count	%	PValue	Genes	List Total	Pop Hits	Pop Total	Fold Enrichment	Bonferroni	Benjamini	FDR
INTERPRO	IPR000372:Leucine-rich repeat, cysteine-rich flanking region, N-terminal	6	3.84615	0.00148256	ILMN_2387105, ILMN_2048591, ILMN_1683194, ILMN_2139125, ILMN_1769615, ILMN_1749846	141	99	16659	7.16054	0.406814	0.406814	2.0104
SMART	SM00013:LRRNT	6	3.84615	0.00156754	ILMN_2387105, ILMN_2048591, ILMN_1683194, ILMN_2139125, ILMN_1769615, ILMN_1749846	79	99	9079	6.96509	0.120708	0.120708	1.66197
SP_PIR_KEYWORDS	extracellular matrix	8	5.12821	0.00287192	ILMN_2387105, ILMN_1681886, ILMN_1665235, ILMN_1653824, ILMN_1683194, ILMN_1679391, ILMN_1815679, ILMN_1749846	151	241	19235	4.22852	0.54657	0.179408	3.72124
GOTERM_CC_FAT	GO:0005578~proteinaceous extracellular matrix	9	5.76923	0.00539452	ILMN_2387105, ILMN_1681886, ILMN_1665235, ILMN_1653824, ILMN_1683194, ILMN_1679391, ILMN_1769615, ILMN_1815679, ILMN_1749846	108	320	12782	3.32865	0.624333	0.21711	6.45134
GOTERM_CC_FAT	GO:0031012~extracellular matrix	9	5.76923	0.00835616	ILMN_2387105, ILMN_1681886, ILMN_1665235, ILMN_1653824, ILMN_1683194, ILMN_1679391, ILMN_1769615, ILMN_1815679, ILMN_1749846	108	345	12782	3.08744	0.78103	0.261965	9.82833
UP_SEQ_FEATURE	domain:Fibronectin type-III	4	2.5641	0.011176	ILMN_2048591, ILMN_2139125, ILMN_1769615, ILMN_1663032	151	59	19113	8.58143	0.998421	0.800669	15.2093
UP_SEQ_FEATURE	repeat:LRR 7	6	3.84615	0.0129755	ILMN_2387105, ILMN_2048591, ILMN_1683194, ILMN_2139125, ILMN_1769615, ILMN_1749846	151	177	19113	4.29072	0.999445	0.776722	17.4465
INTERPRO	IPR003591:Leucine-rich repeat, typical subtype	5	3.20513	0.0246706	ILMN_2048591, ILMN_1683194, ILMN_2139125, ILMN_1769615, ILMN_1749846	141	131	16659	4.5095	0.999848	0.946656	28.9606
UP_SEQ_FEATURE	repeat:LRR 6	6	3.84615	0.0251318	ILMN_2387105, ILMN_2048591, ILMN_1683194, ILMN_2139125, ILMN_1769615, ILMN_1749846	151	210	19113	3.61646	1	0.838984	31.1776
SMART	SM00369:LRR_TYP	5	3.20513	0.0260052	ILMN_2048591, ILMN_1683194, ILMN_2139125, ILMN_1769615, ILMN_1749846	79	131	9079	4.38641	0.884749	0.513352	24.5344
INTERPRO	IPR001611:Leucine-rich repeat	6	3.84615	0.0340204	ILMN_2387105, ILMN_2048591, ILMN_1683194, ILMN_2139125, ILMN_1769615, ILMN_1749846	141	213	16659	3.32814	0.999995	0.952447	37.7362
UP_SEQ_FEATURE	repeat:LRR 5	6	3.84615	0.0357476	ILMN_2387105, ILMN_2048591, ILMN_1683194, ILMN_2139125, ILMN_1769615, ILMN_1749846	151	231	19113	3.28769	1	0.901889	41.3964
UP_SEQ_FEATURE	repeat:LRR 1	7	4.48718	0.0396944	ILMN_2387105, ILMN_2048591, ILMN_2221784, ILMN_1683194, ILMN_2139125, ILMN_1769615, ILMN_1749846	151	318	19113	2.78627	1	0.902208	44.8207
UP_SEQ_FEATURE	repeat:LRR 2	7	4.48718	0.0402041	ILMN_2387105, ILMN_2048591, ILMN_2221784, ILMN_1683194, ILMN_2139125, ILMN_1769615, ILMN_1749846	151	319	19113	2.77753	1	0.882493	45.249
SP_PIR_KEYWORDS	leucine-rich repeat	7	4.48718	0.0407002	ILMN_2387105, ILMN_2048591, ILMN_2221784, ILMN_1683194, ILMN_2139125, ILMN_1769615, ILMN_1749846	151	322	19235	2.76922	0.999989	0.584793	42.1828
UP_SEQ_FEATURE	repeat:LRR 4	6	3.84615	0.0487837	ILMN_2387105, ILMN_2048591, ILMN_1683194, ILMN_2139125, ILMN_1769615, ILMN_1749846	151	252	19113	3.01372	1	0.908583	52.0105
UP_SEQ_FEATURE	repeat:LRR 10	4	2.5641	0.0646106	ILMN_2048591, ILMN_1683194, ILMN_1769615, ILMN_1749846	151	117	19113	4.32739	1	0.935332	62.4873
UP_SEQ_FEATURE	repeat:LRR 3	6	3.84615	0.0869172	ILMN_2387105, ILMN_2048591, ILMN_1683194, ILMN_2139125, ILMN_1769615, ILMN_1749846	151	299	19113	2.53999	1	0.969178	73.679
UP_SEQ_FEATURE	repeat:LRR 9	4	2.5641	0.0903301	ILMN_2048591, ILMN_1683194, ILMN_1769615, ILMN_1749846	151	135	19113	3.7504	1	0.966507	75.0869
UP_SEQ_FEATURE	repeat:LRR 8	4	2.5641	0.112491	ILMN_2048591, ILMN_1683194, ILMN_1769615, ILMN_1749846	151	149	19113	3.39802	1	0.982214	82.6542
UP_SEQ_FEATURE	repeat:LRR 12	3	1.92308	0.160103	ILMN_2048591, ILMN_1683194, ILMN_1749846	151	91	19113	4.17284	1	0.996166	92.2792
INTERPRO	IPR000483:Cysteine-rich flanking region, C-terminal	3	1.92308	0.169014	ILMN_2048591, ILMN_2139125, ILMN_1769615	141	88	16659	4.0278	1	0.999909	92.0683
SMART	SM00082:LRRCT	3	1.92308	0.174677	ILMN_2048591, ILMN_2139125, ILMN_1769615	79	88	9079	3.91787	1	0.980466	87.1389
UP_SEQ_FEATURE	repeat:LRR 11	3	1.92308	0.190902	ILMN_2048591, ILMN_1683194, ILMN_1749846	151	102	19113	3.72283	1	0.998338	95.5384
Annotation Cluster 7	Enrichment Score: 1.4700410407883022
Category	Term	Count	%	PValue	Genes	List Total	Pop Hits	Pop Total	Fold Enrichment	Bonferroni	Benjamini	FDR
GOTERM_BP_FAT	GO:0006631~fatty acid metabolic process	9	5.76923	0.000251829	ILMN_1677511, ILMN_1741021, ILMN_1750062, ILMN_1677607, ILMN_1753547, ILMN_1749419, ILMN_2054297, ILMN_1684034, ILMN_2370882, ILMN_1701933	114	198	13528	5.39394	0.290028	0.1079	0.412661
GOTERM_BP_FAT	GO:0016125~sterol metabolic process	5	3.20513	0.0101315	ILMN_1741021, ILMN_1773063, ILMN_1677607, ILMN_1731966, ILMN_1749419	114	101	13528	5.87459	0.999999	0.369749	15.3962
GOTERM_BP_FAT	GO:0008202~steroid metabolic process	6	3.84615	0.0271404	ILMN_1741021, ILMN_1773063, ILMN_1677607, ILMN_1731966, ILMN_1749419, ILMN_1684034	114	202	13528	3.52475	1	0.481341	36.3493
GOTERM_BP_FAT	GO:0006633~fatty acid biosynthetic process	4	2.5641	0.0283735	ILMN_1677511, ILMN_1741021, ILMN_1677607, ILMN_1749419, ILMN_2054297	114	79	13528	6.00844	1	0.48495	37.6611
GOTERM_BP_FAT	GO:0016126~sterol biosynthetic process	3	1.92308	0.0344005	ILMN_1741021, ILMN_1677607, ILMN_1749419	114	35	13528	10.1714	1	0.498412	43.7151
GOTERM_BP_FAT	GO:0046394~carboxylic acid biosynthetic process	5	3.20513	0.0408937	ILMN_1677511, ILMN_1741021, ILMN_1753931, ILMN_1677607, ILMN_1749419, ILMN_2054297	114	155	13528	3.82796	1	0.521674	49.6174
GOTERM_BP_FAT	GO:0016053~organic acid biosynthetic process	5	3.20513	0.0408937	ILMN_1677511, ILMN_1741021, ILMN_1753931, ILMN_1677607, ILMN_1749419, ILMN_2054297	114	155	13528	3.82796	1	0.521674	49.6174
SP_PIR_KEYWORDS	lipid synthesis	4	2.5641	0.0413316	ILMN_1677511, ILMN_1741021, ILMN_1677607, ILMN_1749419, ILMN_2054297	151	98	19235	5.19935	0.999991	0.563569	42.6825
GOTERM_BP_FAT	GO:0006694~steroid biosynthetic process	3	1.92308	0.158532	ILMN_1741021, ILMN_1677607, ILMN_1749419	114	85	13528	4.18824	1	0.795282	94.1219
GOTERM_BP_FAT	GO:0008203~cholesterol metabolic process	3	1.92308	0.179281	ILMN_1741021, ILMN_1773063, ILMN_1731966	114	92	13528	3.86957	1	0.825322	96.0987
GOTERM_BP_FAT	GO:0008610~lipid biosynthetic process	4	2.5641	0.508663	ILMN_1677511, ILMN_1741021, ILMN_1677607, ILMN_1749419, ILMN_2054297	114	323	13528	1.46956	1	0.974997	99.9991
Annotation Cluster 8	Enrichment Score: 1.298684317607044
Category	Term	Count	%	PValue	Genes	List Total	Pop Hits	Pop Total	Fold Enrichment	Bonferroni	Benjamini	FDR
GOTERM_BP_FAT	GO:0008544~epidermis development	6	3.84615	0.0190302	ILMN_1677511, ILMN_1697448, ILMN_1653824, ILMN_1801616, ILMN_2054297, ILMN_2314169, ILMN_2228162	114	184	13528	3.86957	1	0.45539	27.0544
GOTERM_BP_FAT	GO:0007398~ectoderm development	6	3.84615	0.0256579	ILMN_1677511, ILMN_1697448, ILMN_1653824, ILMN_1801616, ILMN_2054297, ILMN_2314169, ILMN_2228162	114	199	13528	3.57789	1	0.480368	34.738
GOTERM_BP_FAT	GO:0030855~epithelial cell differentiation	4	2.5641	0.107007	ILMN_1736184, ILMN_1697448, ILMN_1801616, ILMN_2314169	114	137	13528	3.46472	1	0.743884	84.4043
GOTERM_BP_FAT	GO:0060429~epithelium development	5	3.20513	0.122233	ILMN_1736184, ILMN_1697448, ILMN_1741477, ILMN_1801616, ILMN_2314169	114	227	13528	2.6138	1	0.757915	88.2407
Annotation Cluster 9	Enrichment Score: 1.2726331494225527
Category	Term	Count	%	PValue	Genes	List Total	Pop Hits	Pop Total	Fold Enrichment	Bonferroni	Benjamini	FDR
GOTERM_BP_FAT	GO:0006790~sulfur metabolic process	7	4.48718	0.000399534	ILMN_1753931, ILMN_1683194, ILMN_1679391, ILMN_1753547, ILMN_2228180, ILMN_1785071, ILMN_1684034	114	115	13528	7.22319	0.419273	0.127043	0.653955
GOTERM_BP_FAT	GO:0019530~taurine metabolic process	3	1.92308	0.000680328	ILMN_1753931, ILMN_1753547, ILMN_1684034	114	5	13528	71.2	0.603691	0.168989	1.11115
GOTERM_BP_FAT	GO:0007595~lactation	4	2.5641	0.00159666	ILMN_1753931, ILMN_1753547, ILMN_1684034, ILMN_2314169	114	28	13528	16.9524	0.886186	0.237878	2.58944
GOTERM_BP_FAT	GO:0030879~mammary gland development	5	3.20513	0.0018818	ILMN_1739582, ILMN_1753931, ILMN_1753547, ILMN_1684034, ILMN_2314169	114	63	13528	9.41799	0.922823	0.247706	3.04519
GOTERM_BP_FAT	GO:0050727~regulation of inflammatory response	5	3.20513	0.00373079	ILMN_1677511, ILMN_1771800, ILMN_1753547, ILMN_1695590, ILMN_2054297, ILMN_1684034	114	76	13528	7.80702	0.993801	0.246035	5.95231
GOTERM_BP_FAT	GO:0042127~regulation of cell proliferation	15	9.61538	0.005854	ILMN_1657129, ILMN_1750181, ILMN_1659371, ILMN_1695590, ILMN_1684034, ILMN_2054297, ILMN_1790160, ILMN_1669362, ILMN_1677511, ILMN_1771800, ILMN_1697448, ILMN_1753547, ILMN_1713636, ILMN_1741477, ILMN_1676296, ILMN_2314169	114	787	13528	2.26175	0.999659	0.293313	9.18955
GOTERM_BP_FAT	GO:0032101~regulation of response to external stimulus	6	3.84615	0.010695	ILMN_1677511, ILMN_1771800, ILMN_1753547, ILMN_1695590, ILMN_2054297, ILMN_1684034, ILMN_1791447	114	159	13528	4.47799	1	0.35798	16.1835
GOTERM_BP_FAT	GO:0040014~regulation of multicellular organism growth	4	2.5641	0.0143772	ILMN_2230035, ILMN_1753547, ILMN_1695590, ILMN_1684034	114	61	13528	7.78142	1	0.381442	21.1612
GOTERM_BP_FAT	GO:0019221~cytokine-mediated signaling pathway	4	2.5641	0.0207222	ILMN_1753547, ILMN_1731966, ILMN_1684034, ILMN_1790160	114	70	13528	6.78095	1	0.461567	29.0929
GOTERM_BP_FAT	GO:0008284~positive regulation of cell proliferation	9	5.76923	0.0226368	ILMN_1677511, ILMN_1771800, ILMN_1659371, ILMN_1753547, ILMN_1713636, ILMN_1695590, ILMN_2054297, ILMN_1684034, ILMN_2314169, ILMN_1790160	114	414	13528	2.57971	1	0.463558	31.3351
GOTERM_BP_FAT	GO:0007167~enzyme linked receptor protein signaling pathway	8	5.12821	0.024521	ILMN_1664861, ILMN_1697448, ILMN_1753547, ILMN_1795842, ILMN_1695590, ILMN_1741477, ILMN_1684034, ILMN_1790160	114	342	13528	2.77583	1	0.477595	33.4765
GOTERM_BP_FAT	GO:0048732~gland development	5	3.20513	0.0265095	ILMN_1739582, ILMN_1753931, ILMN_1753547, ILMN_1684034, ILMN_2314169	114	135	13528	4.39506	1	0.479252	35.6682
GOTERM_BP_FAT	GO:0051094~positive regulation of developmental process	7	4.48718	0.0290561	ILMN_1771800, ILMN_1750181, ILMN_1753547, ILMN_1695590, ILMN_1741477, ILMN_1684034, ILMN_1790160	114	278	13528	2.98801	1	0.481806	38.3762
GOTERM_BP_FAT	GO:0040008~regulation of growth	7	4.48718	0.0661103	ILMN_2230035, ILMN_2375319, ILMN_1753547, ILMN_1695590, ILMN_1741477, ILMN_1684034, ILMN_1669362	114	341	13528	2.43597	1	0.624372	67.4688
GOTERM_BP_FAT	GO:0045596~negative regulation of cell differentiation	5	3.20513	0.107017	ILMN_1753547, ILMN_1799836, ILMN_1684034, ILMN_2314169, ILMN_1790160	114	216	13528	2.74691	1	0.740839	84.4071
KEGG_PATHWAY	hsa05200:Pathways in cancer	7	4.48718	0.115767	ILMN_1677511, ILMN_1771800, ILMN_1653824, ILMN_1753547, ILMN_1741477, ILMN_2054297, ILMN_1684034, ILMN_1790160	53	328	5085	2.04757	0.999992	0.979679	74.1381
GOTERM_BP_FAT	GO:0007169~transmembrane receptor protein tyrosine kinase signaling pathway	5	3.20513	0.117993	ILMN_1697448, ILMN_1753547, ILMN_1695590, ILMN_1684034, ILMN_1790160	114	224	13528	2.64881	1	0.750491	87.2728
KEGG_PATHWAY	hsa05221:Acute myeloid leukemia	3	1.92308	0.118156	ILMN_1753547, ILMN_1684034, ILMN_1790160	53	58	5085	4.96259	0.999994	0.949528	74.896
GOTERM_BP_FAT	GO:0045597~positive regulation of cell differentiation	5	3.20513	0.125095	ILMN_1750181, ILMN_1753547, ILMN_1741477, ILMN_1684034, ILMN_1790160	114	229	13528	2.59098	1	0.760955	88.8547
GOTERM_BP_FAT	GO:0043434~response to peptide hormone stimulus	4	2.5641	0.138122	ILMN_1771800, ILMN_1753931, ILMN_1753547, ILMN_1684034	114	154	13528	3.08225	1	0.768892	91.2879
GOTERM_BP_FAT	GO:0045927~positive regulation of growth	3	1.92308	0.144016	ILMN_1753547, ILMN_1695590, ILMN_1684034	114	80	13528	4.45	1	0.774477	92.2162
GOTERM_BP_FAT	GO:0051240~positive regulation of multicellular organismal process	5	3.20513	0.147444	ILMN_1677511, ILMN_1753547, ILMN_1695590, ILMN_2054297, ILMN_1684034, ILMN_1701933	114	244	13528	2.43169	1	0.780648	92.7125
KEGG_PATHWAY	hsa05220:Chronic myeloid leukemia	3	1.92308	0.178296	ILMN_1753547, ILMN_1741477, ILMN_1684034	53	75	5085	3.83774	1	0.955366	88.4509
GOTERM_BP_FAT	GO:0002521~leukocyte differentiation	3	1.92308	0.299159	ILMN_1753547, ILMN_1684034, ILMN_1790160	114	131	13528	2.71756	1	0.911908	99.708
GOTERM_BP_FAT	GO:0030097~hemopoiesis	4	2.5641	0.315431	ILMN_1739582, ILMN_1753547, ILMN_1684034, ILMN_1790160	114	236	13528	2.0113	1	0.918071	99.8015
GOTERM_BP_FAT	GO:0043069~negative regulation of programmed cell death	5	3.20513	0.352441	ILMN_1753547, ILMN_1684034, ILMN_1701933, ILMN_1718961, ILMN_1790160	114	359	13528	1.65274	1	0.931866	99.9203
GOTERM_BP_FAT	GO:0060548~negative regulation of cell death	5	3.20513	0.354346	ILMN_1753547, ILMN_1684034, ILMN_1701933, ILMN_1718961, ILMN_1790160	114	360	13528	1.64815	1	0.932272	99.9241
GOTERM_BP_FAT	GO:0043067~regulation of programmed cell death	9	5.76923	0.367698	ILMN_1677511, ILMN_1771800, ILMN_1697448, ILMN_1753547, ILMN_1695590, ILMN_2054297, ILMN_1684034, ILMN_1701933, ILMN_1718961, ILMN_1790160	114	812	13528	1.31527	1	0.93661	99.9461
GOTERM_BP_FAT	GO:0048534~hemopoietic or lymphoid organ development	4	2.5641	0.370328	ILMN_1739582, ILMN_1753547, ILMN_1684034, ILMN_1790160	114	260	13528	1.82564	1	0.936652	99.9497
GOTERM_BP_FAT	GO:0010941~regulation of cell death	9	5.76923	0.371549	ILMN_1677511, ILMN_1771800, ILMN_1697448, ILMN_1753547, ILMN_1695590, ILMN_2054297, ILMN_1684034, ILMN_1701933, ILMN_1718961, ILMN_1790160	114	815	13528	1.31043	1	0.936619	99.9513
GOTERM_BP_FAT	GO:0002520~immune system development	4	2.5641	0.406553	ILMN_1739582, ILMN_1753547, ILMN_1684034, ILMN_1790160	114	276	13528	1.71981	1	0.94993	99.981
GOTERM_BP_FAT	GO:0001817~regulation of cytokine production	3	1.92308	0.448001	ILMN_1753547, ILMN_1741477, ILMN_1684034	114	181	13528	1.96685	1	0.962562	99.9942
GOTERM_BP_FAT	GO:0042981~regulation of apoptosis	8	5.12821	0.51098	ILMN_1677511, ILMN_1771800, ILMN_1697448, ILMN_1753547, ILMN_1695590, ILMN_2054297, ILMN_1684034, ILMN_1701933, ILMN_1718961	114	804	13528	1.18076	1	0.975256	99.9992
Annotation Cluster 10	Enrichment Score: 1.2241104146566135
Category	Term	Count	%	PValue	Genes	List Total	Pop Hits	Pop Total	Fold Enrichment	Bonferroni	Benjamini	FDR
GOTERM_MF_FAT	GO:0035257~nuclear hormone receptor binding	4	2.5641	0.0244178	ILMN_1764970, ILMN_1750062, ILMN_1669033, ILMN_1684034	106	77	12983	6.36266	0.999771	0.812893	28.5732
GOTERM_MF_FAT	GO:0051427~hormone receptor binding	4	2.5641	0.0343878	ILMN_1764970, ILMN_1750062, ILMN_1669033, ILMN_1684034	106	88	12983	5.56732	0.999993	0.773005	37.8935
GOTERM_MF_FAT	GO:0035258~steroid hormone receptor binding	3	1.92308	0.0377082	ILMN_1750062, ILMN_1669033, ILMN_1684034	106	38	12983	9.66956	0.999998	0.728294	40.7382
GOTERM_MF_FAT	GO:0008134~transcription factor binding	6	3.84615	0.400877	ILMN_1764970, ILMN_1814077, ILMN_1750062, ILMN_1696054, ILMN_1669033, ILMN_1776480	106	513	12983	1.43253	1	0.997975	99.9063
Annotation Cluster 11	Enrichment Score: 1.206925585117865
Category	Term	Count	%	PValue	Genes	List Total	Pop Hits	Pop Total	Fold Enrichment	Bonferroni	Benjamini	FDR
GOTERM_BP_FAT	GO:0032504~multicellular organism reproduction	12	7.69231	0.00250017	ILMN_1753931, ILMN_1731966, ILMN_1781758, ILMN_2054297, ILMN_1684034, ILMN_1790160, ILMN_1677511, ILMN_2230035, ILMN_1665235, ILMN_1753547, ILMN_1676296, ILMN_1791447, ILMN_2314169	114	487	13528	2.92402	0.966776	0.247013	4.02671
GOTERM_BP_FAT	GO:0048609~reproductive process in a multicellular organism	12	7.69231	0.00250017	ILMN_1753931, ILMN_1731966, ILMN_1781758, ILMN_2054297, ILMN_1684034, ILMN_1790160, ILMN_1677511, ILMN_2230035, ILMN_1665235, ILMN_1753547, ILMN_1676296, ILMN_1791447, ILMN_2314169	114	487	13528	2.92402	0.966776	0.247013	4.02671
GOTERM_BP_FAT	GO:0008354~germ cell migration	3	1.92308	0.00432164	ILMN_1676296, ILMN_1791447, ILMN_1790160	114	12	13528	29.6667	0.997233	0.266559	6.86389
GOTERM_BP_FAT	GO:0003006~reproductive developmental process	7	4.48718	0.0225544	ILMN_1677511, ILMN_2230035, ILMN_1753547, ILMN_1731966, ILMN_2054297, ILMN_1684034, ILMN_1791447, ILMN_1790160	114	262	13528	3.17048	1	0.469092	31.24
GOTERM_BP_FAT	GO:0019953~sexual reproduction	9	5.76923	0.0379484	ILMN_1677511, ILMN_2230035, ILMN_1665235, ILMN_1731966, ILMN_1676296, ILMN_1781758, ILMN_2054297, ILMN_1785071, ILMN_1791447, ILMN_1790160	114	458	13528	2.33188	1	0.513611	47.0161
GOTERM_BP_FAT	GO:0006928~cell motion	9	5.76923	0.0453872	ILMN_1677511, ILMN_1771800, ILMN_1664861, ILMN_1659371, ILMN_1799836, ILMN_1676296, ILMN_1781758, ILMN_2054297, ILMN_1791447, ILMN_1790160	114	475	13528	2.24842	1	0.537163	53.356
GOTERM_BP_FAT	GO:0048610~reproductive cellular process	5	3.20513	0.0467959	ILMN_2230035, ILMN_1676296, ILMN_1781758, ILMN_1791447, ILMN_1790160	114	162	13528	3.66255	1	0.544016	54.4733
GOTERM_BP_FAT	GO:0007276~gamete generation	8	5.12821	0.0475608	ILMN_1677511, ILMN_2230035, ILMN_1665235, ILMN_1731966, ILMN_1676296, ILMN_1781758, ILMN_2054297, ILMN_1791447, ILMN_1790160	114	395	13528	2.40338	1	0.54144	55.0695
GOTERM_BP_FAT	GO:0040012~regulation of locomotion	5	3.20513	0.0771383	ILMN_1771800, ILMN_2230035, ILMN_1791447, ILMN_1701933, ILMN_1790160	114	192	13528	3.09028	1	0.664372	73.2331
GOTERM_BP_FAT	GO:0048870~cell motility	6	3.84615	0.114443	ILMN_1771800, ILMN_1664861, ILMN_1676296, ILMN_1781758, ILMN_1791447, ILMN_1790160	114	307	13528	2.31922	1	0.750677	86.4049
GOTERM_BP_FAT	GO:0051674~localization of cell	6	3.84615	0.114443	ILMN_1771800, ILMN_1664861, ILMN_1676296, ILMN_1781758, ILMN_1791447, ILMN_1790160	114	307	13528	2.31922	1	0.750677	86.4049
GOTERM_BP_FAT	GO:0051272~positive regulation of cell motion	3	1.92308	0.197378	ILMN_1684034, ILMN_1791447, ILMN_1790160	114	98	13528	3.63265	1	0.845708	97.2947
GOTERM_BP_FAT	GO:0040017~positive regulation of locomotion	3	1.92308	0.197378	ILMN_1771800, ILMN_1791447, ILMN_1790160	114	98	13528	3.63265	1	0.845708	97.2947
GOTERM_BP_FAT	GO:0016477~cell migration	5	3.20513	0.19967	ILMN_1771800, ILMN_1664861, ILMN_1676296, ILMN_1791447, ILMN_1790160	114	276	13528	2.14976	1	0.847632	97.4187
GOTERM_BP_FAT	GO:0007281~germ cell development	3	1.92308	0.206511	ILMN_2230035, ILMN_1791447, ILMN_1790160	114	101	13528	3.52475	1	0.847984	97.7581
GOTERM_BP_FAT	GO:0051270~regulation of cell motion	4	2.5641	0.218611	ILMN_2230035, ILMN_1684034, ILMN_1791447, ILMN_1790160	114	193	13528	2.45941	1	0.861024	98.258
GOTERM_BP_FAT	GO:0007283~spermatogenesis	4	2.5641	0.47696	ILMN_2230035, ILMN_1665235, ILMN_1781758, ILMN_1790160	114	308	13528	1.54113	1	0.970151	99.9976
GOTERM_BP_FAT	GO:0048232~male gamete generation	4	2.5641	0.47696	ILMN_2230035, ILMN_1665235, ILMN_1781758, ILMN_1790160	114	308	13528	1.54113	1	0.970151	99.9976
Annotation Cluster 12	Enrichment Score: 1.197511356161713
Category	Term	Count	%	PValue	Genes	List Total	Pop Hits	Pop Total	Fold Enrichment	Bonferroni	Benjamini	FDR
GOTERM_BP_FAT	GO:0009611~response to wounding	11	7.05128	0.0131866	ILMN_1766707, ILMN_1724789, ILMN_1801043, ILMN_1733288, ILMN_1675083, ILMN_1753931, ILMN_1671928, ILMN_2320164, ILMN_1757338, ILMN_1684034, ILMN_1716797	114	530	13528	2.46289	1	0.370544	19.5829
GOTERM_BP_FAT	GO:0006954~inflammatory response	6	3.84615	0.136109	ILMN_1766707, ILMN_1733288, ILMN_1675083, ILMN_1753931, ILMN_1684034, ILMN_1716797	114	325	13528	2.19077	1	0.768479	90.9477
GOTERM_BP_FAT	GO:0006952~defense response	9	5.76923	0.142379	ILMN_1766707, ILMN_1733288, ILMN_1675083, ILMN_1753931, ILMN_1684034, ILMN_1701933, ILMN_1718961, ILMN_1716797, ILMN_1677497	114	615	13528	1.73659	1	0.772697	91.9682
Annotation Cluster 13	Enrichment Score: 1.1761015206680188
Category	Term	Count	%	PValue	Genes	List Total	Pop Hits	Pop Total	Fold Enrichment	Bonferroni	Benjamini	FDR
GOTERM_BP_FAT	GO:0009187~cyclic nucleotide metabolic process	3	1.92308	0.0399957	ILMN_2131177, ILMN_1795842, ILMN_2314169	114	38	13528	9.36842	1	0.522961	48.8372
GOTERM_BP_FAT	GO:0006163~purine nucleotide metabolic process	5	3.20513	0.0704271	ILMN_2131177, ILMN_1795842, ILMN_1749419, ILMN_2314169, ILMN_1659255	114	186	13528	3.18996	1	0.640818	69.8516
GOTERM_BP_FAT	GO:0009123~nucleoside monophosphate metabolic process	3	1.92308	0.105182	ILMN_2131177, ILMN_1795842, ILMN_2314169	114	66	13528	5.39394	1	0.74063	83.8728
Annotation Cluster 14	Enrichment Score: 1.1731841853461344
Category	Term	Count	%	PValue	Genes	List Total	Pop Hits	Pop Total	Fold Enrichment	Bonferroni	Benjamini	FDR
GOTERM_BP_FAT	GO:0045935~positive regulation of nucleobase, nucleoside, nucleotide and nucleic acid metabolic process	14	8.97436	0.00208948	ILMN_2131177, ILMN_1750181, ILMN_1731714, ILMN_1814077, ILMN_1750062, ILMN_1753547, ILMN_1695590, ILMN_1741477, ILMN_1799836, ILMN_1669033, ILMN_1656940, ILMN_1684034, ILMN_2314169, ILMN_1776480	114	624	13528	2.66239	0.941846	0.247584	3.37588
GOTERM_BP_FAT	GO:0051173~positive regulation of nitrogen compound metabolic process	14	8.97436	0.00274957	ILMN_2131177, ILMN_1750181, ILMN_1731714, ILMN_1814077, ILMN_1750062, ILMN_1753547, ILMN_1695590, ILMN_1741477, ILMN_1799836, ILMN_1669033, ILMN_1656940, ILMN_1684034, ILMN_2314169, ILMN_1776480	114	644	13528	2.57971	0.976354	0.220917	4.41992
GOTERM_BP_FAT	GO:0010628~positive regulation of gene expression	13	8.33333	0.0033323	ILMN_1750181, ILMN_1731714, ILMN_1814077, ILMN_1750062, ILMN_1753547, ILMN_1695590, ILMN_1741477, ILMN_1799836, ILMN_1669033, ILMN_1656940, ILMN_1684034, ILMN_1790160, ILMN_1776480	114	581	13528	2.65519	0.989321	0.247022	5.33279
GOTERM_BP_FAT	GO:0031328~positive regulation of cellular biosynthetic process	14	8.97436	0.0046419	ILMN_2131177, ILMN_1750181, ILMN_1731714, ILMN_1814077, ILMN_1750062, ILMN_1753547, ILMN_1695590, ILMN_1741477, ILMN_1799836, ILMN_1669033, ILMN_1656940, ILMN_1684034, ILMN_2314169, ILMN_1776480	114	685	13528	2.4253	0.998214	0.271221	7.35453
GOTERM_BP_FAT	GO:0010604~positive regulation of macromolecule metabolic process	16	10.2564	0.00504199	ILMN_1750181, ILMN_1750062, ILMN_1695590, ILMN_1684034, ILMN_1656940, ILMN_1790160, ILMN_1771800, ILMN_1731714, ILMN_1814077, ILMN_1753547, ILMN_1741477, ILMN_1749419, ILMN_1669033, ILMN_1799836, ILMN_1701933, ILMN_1776480	114	857	13528	2.21548	0.998966	0.279172	7.96405
GOTERM_BP_FAT	GO:0009891~positive regulation of biosynthetic process	14	8.97436	0.00523537	ILMN_2131177, ILMN_1750181, ILMN_1731714, ILMN_1814077, ILMN_1750062, ILMN_1753547, ILMN_1695590, ILMN_1741477, ILMN_1799836, ILMN_1669033, ILMN_1656940, ILMN_1684034, ILMN_2314169, ILMN_1776480	114	695	13528	2.39041	0.999206	0.277105	8.2573
GOTERM_BP_FAT	GO:0045893~positive regulation of transcription, DNA-dependent	11	7.05128	0.00656748	ILMN_1750181, ILMN_1731714, ILMN_1814077, ILMN_1750062, ILMN_1753547, ILMN_1695590, ILMN_1741477, ILMN_1799836, ILMN_1669033, ILMN_1656940, ILMN_1684034	114	477	13528	2.73655	0.999872	0.3116	10.2537
GOTERM_BP_FAT	GO:0051254~positive regulation of RNA metabolic process	11	7.05128	0.00695024	ILMN_1750181, ILMN_1731714, ILMN_1814077, ILMN_1750062, ILMN_1753547, ILMN_1695590, ILMN_1741477, ILMN_1799836, ILMN_1669033, ILMN_1656940, ILMN_1684034	114	481	13528	2.71379	0.999924	0.296233	10.8197
GOTERM_BP_FAT	GO:0045941~positive regulation of transcription	12	7.69231	0.00747717	ILMN_1750181, ILMN_1731714, ILMN_1814077, ILMN_1750062, ILMN_1753547, ILMN_1695590, ILMN_1741477, ILMN_1799836, ILMN_1669033, ILMN_1656940, ILMN_1684034, ILMN_1776480	114	564	13528	2.52482	0.999963	0.2967	11.5935
GOTERM_BP_FAT	GO:0045944~positive regulation of transcription from RNA polymerase II promoter	9	5.76923	0.0125113	ILMN_1814077, ILMN_1750062, ILMN_1753547, ILMN_1695590, ILMN_1741477, ILMN_1799836, ILMN_1669033, ILMN_1656940, ILMN_1684034	114	371	13528	2.87871	1	0.378508	18.6746
GOTERM_BP_FAT	GO:0010557~positive regulation of macromolecule biosynthetic process	12	7.69231	0.0207044	ILMN_1750181, ILMN_1731714, ILMN_1814077, ILMN_1750062, ILMN_1753547, ILMN_1695590, ILMN_1741477, ILMN_1799836, ILMN_1669033, ILMN_1656940, ILMN_1684034, ILMN_1776480	114	654	13528	2.17737	1	0.468632	29.0718
GOTERM_BP_FAT	GO:0006357~regulation of transcription from RNA polymerase II promoter	11	7.05128	0.0823769	ILMN_1664861, ILMN_1814077, ILMN_1750062, ILMN_1753547, ILMN_1695590, ILMN_1741477, ILMN_1799836, ILMN_1669033, ILMN_1656940, ILMN_1684034, ILMN_1776480	114	727	13528	1.79551	1	0.682173	75.6214
SP_PIR_KEYWORDS	activator	8	5.12821	0.112805	ILMN_1731714, ILMN_1814077, ILMN_1750062, ILMN_1753547, ILMN_1669033, ILMN_1684034, ILMN_1728218, ILMN_1776480	151	520	19235	1.95976	1	0.807132	79.3653
SP_PIR_KEYWORDS	transcription regulation	18	11.5385	0.412768	ILMN_1739582, ILMN_1765310, ILMN_1750062, ILMN_1792384, ILMN_1696054, ILMN_1684034, ILMN_2191720, ILMN_1728218, ILMN_2107991, ILMN_1697448, ILMN_1731714, ILMN_1764970, ILMN_1814077, ILMN_1685415, ILMN_1753547, ILMN_1741477, ILMN_2160764, ILMN_1669033, ILMN_1799836, ILMN_1776480	151	2026	19235	1.13174	1	0.976568	99.9105
SP_PIR_KEYWORDS	Transcription	18	11.5385	0.449725	ILMN_1739582, ILMN_1765310, ILMN_1750062, ILMN_1792384, ILMN_1696054, ILMN_1684034, ILMN_2191720, ILMN_1728218, ILMN_2107991, ILMN_1697448, ILMN_1731714, ILMN_1764970, ILMN_1814077, ILMN_1685415, ILMN_1753547, ILMN_1741477, ILMN_2160764, ILMN_1669033, ILMN_1799836, ILMN_1776480	151	2071	19235	1.10715	1	0.981804	99.962
GOTERM_MF_FAT	GO:0030528~transcription regulator activity	14	8.97436	0.451701	ILMN_1739582, ILMN_1664861, ILMN_1750062, ILMN_1657766, ILMN_1696054, ILMN_1684034, ILMN_1731714, ILMN_1814077, ILMN_1685415, ILMN_1753547, ILMN_1741477, ILMN_2160764, ILMN_1669033, ILMN_1799836, ILMN_1776480	106	1512	12983	1.13408	1	0.9986	99.972
GOTERM_BP_FAT	GO:0006355~regulation of transcription, DNA-dependent	16	10.2564	0.521012	ILMN_1739582, ILMN_1664861, ILMN_1750181, ILMN_1750062, ILMN_1695590, ILMN_1684034, ILMN_1656940, ILMN_2191720, ILMN_1731714, ILMN_1764970, ILMN_1814077, ILMN_1753547, ILMN_1741477, ILMN_1669033, ILMN_1799836, ILMN_1776480	114	1773	13528	1.07088	1	0.976796	99.9994
GOTERM_MF_FAT	GO:0043565~sequence-specific DNA binding	6	3.84615	0.547952	ILMN_1739582, ILMN_1731714, ILMN_1741477, ILMN_1799836, ILMN_1684034, ILMN_1776480	106	607	12983	1.21069	1	0.999307	99.998
GOTERM_BP_FAT	GO:0051252~regulation of RNA metabolic process	16	10.2564	0.557948	ILMN_1739582, ILMN_1664861, ILMN_1750181, ILMN_1750062, ILMN_1695590, ILMN_1684034, ILMN_1656940, ILMN_2191720, ILMN_1731714, ILMN_1764970, ILMN_1814077, ILMN_1753547, ILMN_1741477, ILMN_1669033, ILMN_1799836, ILMN_1776480	114	1813	13528	1.04725	1	0.982866	99.9998
GOTERM_BP_FAT	GO:0006350~transcription	18	11.5385	0.597118	ILMN_1739582, ILMN_1765310, ILMN_1750062, ILMN_1657766, ILMN_1792384, ILMN_1696054, ILMN_1684034, ILMN_2191720, ILMN_2107991, ILMN_1697448, ILMN_1731714, ILMN_1764970, ILMN_1814077, ILMN_1685415, ILMN_1753547, ILMN_1741477, ILMN_2160764, ILMN_1669033, ILMN_1799836, ILMN_1776480	114	2101	13528	1.01666	1	0.987335	100
GOTERM_BP_FAT	GO:0045449~regulation of transcription	22	14.1026	0.606941	ILMN_1739582, ILMN_1664861, ILMN_1750181, ILMN_1765310, ILMN_1750062, ILMN_1792384, ILMN_1695590, ILMN_1696054, ILMN_1684034, ILMN_1656940, ILMN_2191720, ILMN_2107991, ILMN_1697448, ILMN_1731714, ILMN_1764970, ILMN_1814077, ILMN_1685415, ILMN_1753547, ILMN_1741477, ILMN_2160764, ILMN_1669033, ILMN_1799836, ILMN_2314169, ILMN_1776480	114	2601	13528	1.00372	1	0.988391	100
GOTERM_MF_FAT	GO:0003700~transcription factor activity	8	5.12821	0.68265	ILMN_1739582, ILMN_1731714, ILMN_1657766, ILMN_1753547, ILMN_1741477, ILMN_1799836, ILMN_1684034, ILMN_1776480	106	975	12983	1.00497	1	0.999856	100
SP_PIR_KEYWORDS	nucleus	30	19.2308	0.832615	ILMN_1664861, ILMN_1739582, ILMN_1765310, ILMN_1792384, ILMN_1714567, ILMN_1696054, ILMN_1728218, ILMN_2049184, ILMN_1749009, ILMN_1664738, ILMN_2107991, ILMN_1781097, ILMN_1764970, ILMN_1814077, ILMN_1685415, ILMN_1753547, ILMN_2334042, ILMN_2314169, ILMN_1701933, ILMN_1776480, ILMN_1687074, ILMN_1750062, ILMN_1765076, ILMN_2357361, ILMN_1684034, ILMN_2191720, ILMN_1731714, ILMN_1713636, ILMN_17…	151	4283	19235	0.892254	1	0.99964	100
GOTERM_MF_FAT	GO:0003677~DNA binding	15	9.61538	0.918471	ILMN_1739582, ILMN_1750062, ILMN_1657766, ILMN_1696054, ILMN_1684034, ILMN_2191720, ILMN_2049184, ILMN_1731714, ILMN_1814077, ILMN_1685415, ILMN_1753547, ILMN_1741477, ILMN_2160764, ILMN_1669033, ILMN_1799836, ILMN_1776480	106	2331	12983	0.788167	1	1	100
SP_PIR_KEYWORDS	dna-binding	10	6.41026	0.961307	ILMN_1739582, ILMN_1731714, ILMN_1814077, ILMN_1685415, ILMN_1753547, ILMN_2160764, ILMN_1696054, ILMN_1799836, ILMN_1684034, ILMN_2191720, ILMN_1776480	151	1868	19235	0.681928	1	0.999995	100
Annotation Cluster 15	Enrichment Score: 1.143490025226767
Category	Term	Count	%	PValue	Genes	List Total	Pop Hits	Pop Total	Fold Enrichment	Bonferroni	Benjamini	FDR
GOTERM_BP_FAT	GO:0048545~response to steroid hormone stimulus	9	5.76923	0.000204251	ILMN_1677511, ILMN_1771800, ILMN_1736184, ILMN_1697448, ILMN_1681103, ILMN_1695157, ILMN_1753931, ILMN_1731966, ILMN_2054297, ILMN_1684034	114	192	13528	5.5625	0.242559	0.242559	0.334821
GOTERM_BP_FAT	GO:0043627~response to estrogen stimulus	7	4.48718	0.000244457	ILMN_1677511, ILMN_1771800, ILMN_1736184, ILMN_1697448, ILMN_1681103, ILMN_1731966, ILMN_2054297, ILMN_1684034	114	105	13528	7.91111	0.282873	0.153166	0.400604
GOTERM_BP_FAT	GO:0019216~regulation of lipid metabolic process	6	3.84615	0.00245579	ILMN_1750062, ILMN_1753547, ILMN_1749419, ILMN_1676296, ILMN_1684034, ILMN_1701933	114	112	13528	6.35714	0.964704	0.262138	3.95658
GOTERM_BP_FAT	GO:0009725~response to hormone stimulus	10	6.41026	0.00361326	ILMN_1677511, ILMN_1771800, ILMN_1736184, ILMN_1697448, ILMN_1681103, ILMN_1695157, ILMN_1753931, ILMN_1753547, ILMN_1731966, ILMN_2054297, ILMN_1684034	114	367	13528	3.23342	0.992722	0.251425	5.76998
GOTERM_BP_FAT	GO:0050727~regulation of inflammatory response	5	3.20513	0.00373079	ILMN_1677511, ILMN_1771800, ILMN_1753547, ILMN_1695590, ILMN_2054297, ILMN_1684034	114	76	13528	7.80702	0.993801	0.246035	5.95231
GOTERM_BP_FAT	GO:0042127~regulation of cell proliferation	15	9.61538	0.005854	ILMN_1657129, ILMN_1750181, ILMN_1659371, ILMN_1695590, ILMN_1684034, ILMN_2054297, ILMN_1790160, ILMN_1669362, ILMN_1677511, ILMN_1771800, ILMN_1697448, ILMN_1753547, ILMN_1713636, ILMN_1741477, ILMN_1676296, ILMN_2314169	114	787	13528	2.26175	0.999659	0.293313	9.18955
GOTERM_BP_FAT	GO:0009719~response to endogenous stimulus	10	6.41026	0.00681454	ILMN_1677511, ILMN_1771800, ILMN_1736184, ILMN_1697448, ILMN_1681103, ILMN_1695157, ILMN_1753931, ILMN_1753547, ILMN_1731966, ILMN_2054297, ILMN_1684034	114	405	13528	2.93004	0.999909	0.310632	10.6194
GOTERM_BP_FAT	GO:0010033~response to organic substance	14	8.97436	0.0070685	ILMN_1664861, ILMN_1736184, ILMN_1681103, ILMN_1801043, ILMN_1753931, ILMN_1695157, ILMN_1731966, ILMN_1684034, ILMN_2054297, ILMN_1677511, ILMN_1771800, ILMN_1697448, ILMN_1781097, ILMN_1753547, ILMN_1701933	114	721	13528	2.30421	0.999935	0.291458	10.9939
GOTERM_BP_FAT	GO:0032355~response to estradiol stimulus	4	2.5641	0.0103334	ILMN_1677511, ILMN_1771800, ILMN_1697448, ILMN_2054297, ILMN_1684034	114	54	13528	8.79012	0.999999	0.365994	15.6792
GOTERM_BP_FAT	GO:0032101~regulation of response to external stimulus	6	3.84615	0.010695	ILMN_1677511, ILMN_1771800, ILMN_1753547, ILMN_1695590, ILMN_2054297, ILMN_1684034, ILMN_1791447	114	159	13528	4.47799	1	0.35798	16.1835
GOTERM_BP_FAT	GO:0006979~response to oxidative stress	6	3.84615	0.0121091	ILMN_1677511, ILMN_1771800, ILMN_1697448, ILMN_2054297, ILMN_2228180, ILMN_1785071, ILMN_1701933	114	164	13528	4.34146	1	0.385729	18.129
GOTERM_BP_FAT	GO:0045884~regulation of survival gene product expression	3	1.92308	0.013094	ILMN_1753547, ILMN_1684034, ILMN_1718961	114	21	13528	16.9524	1	0.376074	19.4589
GOTERM_BP_FAT	GO:0007565~female pregnancy	5	3.20513	0.0135341	ILMN_1677511, ILMN_1753547, ILMN_1731966, ILMN_2054297, ILMN_1684034, ILMN_2314169	114	110	13528	5.39394	1	0.370797	20.0465
GOTERM_BP_FAT	GO:0032103~positive regulation of response to external stimulus	4	2.5641	0.0163477	ILMN_1771800, ILMN_1753547, ILMN_1684034, ILMN_1791447	114	64	13528	7.41667	1	0.413586	23.7095
GOTERM_BP_FAT	GO:0006937~regulation of muscle contraction	4	2.5641	0.0223094	ILMN_1677511, ILMN_1771800, ILMN_2131177, ILMN_1695590, ILMN_2054297	114	72	13528	6.59259	1	0.472315	30.9564
GOTERM_BP_FAT	GO:0003006~reproductive developmental process	7	4.48718	0.0225544	ILMN_1677511, ILMN_2230035, ILMN_1753547, ILMN_1731966, ILMN_2054297, ILMN_1684034, ILMN_1791447, ILMN_1790160	114	262	13528	3.17048	1	0.469092	31.24
GOTERM_BP_FAT	GO:0008284~positive regulation of cell proliferation	9	5.76923	0.0226368	ILMN_1677511, ILMN_1771800, ILMN_1659371, ILMN_1753547, ILMN_1713636, ILMN_1695590, ILMN_2054297, ILMN_1684034, ILMN_2314169, ILMN_1790160	114	414	13528	2.57971	1	0.463558	31.3351
GOTERM_BP_FAT	GO:0010038~response to metal ion	5	3.20513	0.0229009	ILMN_1677511, ILMN_1697448, ILMN_1801043, ILMN_1744387, ILMN_2054297, ILMN_1701933	114	129	13528	4.59948	1	0.460866	31.639
GOTERM_BP_FAT	GO:0050729~positive regulation of inflammatory response	3	1.92308	0.0258356	ILMN_1771800, ILMN_1753547, ILMN_1684034	114	30	13528	11.8667	1	0.476512	34.9331
GOTERM_BP_FAT	GO:0048661~positive regulation of smooth muscle cell proliferation	3	1.92308	0.027469	ILMN_1677511, ILMN_1771800, ILMN_2054297, ILMN_1684034	114	31	13528	11.4839	1	0.479576	36.7014
GOTERM_BP_FAT	GO:0010035~response to inorganic substance	6	3.84615	0.0286766	ILMN_1677511, ILMN_1771800, ILMN_1697448, ILMN_1801043, ILMN_1744387, ILMN_2054297, ILMN_1701933	114	205	13528	3.47317	1	0.482892	37.9796
GOTERM_BP_FAT	GO:0051094~positive regulation of developmental process	7	4.48718	0.0290561	ILMN_1771800, ILMN_1750181, ILMN_1753547, ILMN_1695590, ILMN_1741477, ILMN_1684034, ILMN_1790160	114	278	13528	2.98801	1	0.481806	38.3762
GOTERM_BP_FAT	GO:0001775~cell activation	7	4.48718	0.0332071	ILMN_1657129, ILMN_1753547, ILMN_1661646, ILMN_2320164, ILMN_1684034, ILMN_1791447, ILMN_1701933	114	287	13528	2.89431	1	0.491058	42.5621
GOTERM_BP_FAT	GO:0006940~regulation of smooth muscle contraction	3	1.92308	0.0399957	ILMN_1677511, ILMN_2131177, ILMN_1695590, ILMN_2054297	114	38	13528	9.36842	1	0.522961	48.8372
GOTERM_BP_FAT	GO:0051241~negative regulation of multicellular organismal process	5	3.20513	0.048565	ILMN_1677511, ILMN_1771800, ILMN_2131177, ILMN_2230035, ILMN_1695590, ILMN_2054297	114	164	13528	3.61789	1	0.544919	55.841
GOTERM_BP_FAT	GO:0045321~leukocyte activation	6	3.84615	0.0522039	ILMN_1657129, ILMN_1753547, ILMN_1661646, ILMN_1684034, ILMN_1791447, ILMN_1701933	114	242	13528	2.94215	1	0.55926	58.5336
GOTERM_BP_FAT	GO:0048660~regulation of smooth muscle cell proliferation	3	1.92308	0.0564194	ILMN_1677511, ILMN_1771800, ILMN_2054297, ILMN_1684034	114	46	13528	7.73913	1	0.584202	61.46
GOTERM_BP_FAT	GO:0010647~positive regulation of cell communication	7	4.48718	0.0575807	ILMN_1677511, ILMN_1671260, ILMN_2399769, ILMN_1731966, ILMN_1695590, ILMN_1741477, ILMN_2283325, ILMN_2054297, ILMN_1701933, ILMN_1660549, ILMN_1790160	114	329	13528	2.52482	1	0.587829	62.2314
GOTERM_BP_FAT	GO:0046649~lymphocyte activation	5	3.20513	0.0853603	ILMN_1657129, ILMN_1753547, ILMN_1661646, ILMN_1684034, ILMN_1791447	114	199	13528	2.98157	1	0.685156	76.8907
GOTERM_BP_FAT	GO:0048167~regulation of synaptic plasticity	3	1.92308	0.0999019	ILMN_1677511, ILMN_2054297, ILMN_1701933, ILMN_1790160	114	64	13528	5.5625	1	0.734301	82.2372
GOTERM_BP_FAT	GO:0051051~negative regulation of transport	4	2.5641	0.103549	ILMN_1677511, ILMN_1771800, ILMN_1695590, ILMN_2054297, ILMN_1701933	114	135	13528	3.51605	1	0.737973	83.3826
KEGG_PATHWAY	hsa05200:Pathways in cancer	7	4.48718	0.115767	ILMN_1677511, ILMN_1771800, ILMN_1653824, ILMN_1753547, ILMN_1741477, ILMN_2054297, ILMN_1684034, ILMN_1790160	53	328	5085	2.04757	0.999992	0.979679	74.1381
GOTERM_BP_FAT	GO:0044057~regulation of system process	6	3.84615	0.116762	ILMN_1677511, ILMN_1771800, ILMN_2131177, ILMN_1695590, ILMN_2054297, ILMN_1701933, ILMN_1790160	114	309	13528	2.30421	1	0.749446	86.9778
GOTERM_BP_FAT	GO:0007169~transmembrane receptor protein tyrosine kinase signaling pathway	5	3.20513	0.117993	ILMN_1697448, ILMN_1753547, ILMN_1695590, ILMN_1684034, ILMN_1790160	114	224	13528	2.64881	1	0.750491	87.2728
GOTERM_BP_FAT	GO:0031349~positive regulation of defense response	3	1.92308	0.124224	ILMN_1771800, ILMN_1753547, ILMN_1684034	114	73	13528	4.87671	1	0.761102	88.6711
GOTERM_BP_FAT	GO:0048584~positive regulation of response to stimulus	5	3.20513	0.135335	ILMN_1771800, ILMN_1733288, ILMN_1753547, ILMN_1684034, ILMN_1791447	114	236	13528	2.51412	1	0.771413	90.8137
GOTERM_BP_FAT	GO:0031644~regulation of neurological system process	4	2.5641	0.136212	ILMN_1677511, ILMN_1695590, ILMN_2054297, ILMN_1701933, ILMN_1790160	114	153	13528	3.1024	1	0.766271	90.9655
GOTERM_BP_FAT	GO:0043434~response to peptide hormone stimulus	4	2.5641	0.138122	ILMN_1771800, ILMN_1753931, ILMN_1753547, ILMN_1684034	114	154	13528	3.08225	1	0.768892	91.2879
GOTERM_BP_FAT	GO:0034097~response to cytokine stimulus	3	1.92308	0.141148	ILMN_1677511, ILMN_1771800, ILMN_2054297, ILMN_1701933	114	79	13528	4.50633	1	0.771933	91.7768
GOTERM_BP_FAT	GO:0051240~positive regulation of multicellular organismal process	5	3.20513	0.147444	ILMN_1677511, ILMN_1753547, ILMN_1695590, ILMN_2054297, ILMN_1684034, ILMN_1701933	114	244	13528	2.43169	1	0.780648	92.7125
GOTERM_BP_FAT	GO:0010648~negative regulation of cell communication	5	3.20513	0.153653	ILMN_1677511, ILMN_1771800, ILMN_1715463, ILMN_1695590, ILMN_1696537, ILMN_2054297	114	248	13528	2.39247	1	0.790851	93.5366
GOTERM_BP_FAT	GO:0003013~circulatory system process	4	2.5641	0.203446	ILMN_1677511, ILMN_2131177, ILMN_1695590, ILMN_2054297, ILMN_1791447	114	186	13528	2.55197	1	0.848362	97.6116
GOTERM_BP_FAT	GO:0008015~blood circulation	4	2.5641	0.203446	ILMN_1677511, ILMN_2131177, ILMN_1695590, ILMN_2054297, ILMN_1791447	114	186	13528	2.55197	1	0.848362	97.6116
GOTERM_BP_FAT	GO:0008217~regulation of blood pressure	3	1.92308	0.203462	ILMN_1677511, ILMN_2131177, ILMN_1695590, ILMN_2054297	114	100	13528	3.56	1	0.846643	97.6123
KEGG_PATHWAY	hsa04012:ErbB signaling pathway	3	1.92308	0.223137	ILMN_1771800, ILMN_1753547, ILMN_1684034	53	87	5085	3.30839	1	0.930414	93.7675
GOTERM_BP_FAT	GO:0006916~anti-apoptosis	4	2.5641	0.247351	ILMN_1753547, ILMN_1684034, ILMN_1701933, ILMN_1718961	114	206	13528	2.30421	1	0.883161	99.0584
GOTERM_BP_FAT	GO:0042493~response to drug	4	2.5641	0.269847	ILMN_1677511, ILMN_1697448, ILMN_1695157, ILMN_2054297, ILMN_1701933	114	216	13528	2.19753	1	0.898458	99.4279
GOTERM_BP_FAT	GO:0042110~T cell activation	3	1.92308	0.283693	ILMN_1753547, ILMN_1684034, ILMN_1791447	114	126	13528	2.8254	1	0.903573	99.5822
GOTERM_BP_FAT	GO:0042592~homeostatic process	9	5.76923	0.290866	ILMN_1771800, ILMN_1750062, ILMN_1753547, ILMN_1695590, ILMN_1750800, ILMN_1684034, ILMN_2314169, ILMN_1791447, ILMN_1701933	114	751	13528	1.4221	1	0.906783	99.6458
GOTERM_MF_FAT	GO:0008289~lipid binding	6	3.84615	0.299538	ILMN_1677511, ILMN_1771800, ILMN_1780170, ILMN_1773063, ILMN_2375319, ILMN_2054297, ILMN_1701933	106	450	12983	1.63308	1	0.994739	99.214
GOTERM_BP_FAT	GO:0050804~regulation of synaptic transmission	3	1.92308	0.314575	ILMN_1677511, ILMN_2054297, ILMN_1701933, ILMN_1790160	114	136	13528	2.61765	1	0.918391	99.7974
GOTERM_BP_FAT	GO:0002684~positive regulation of immune system process	4	2.5641	0.320011	ILMN_1733288, ILMN_1753547, ILMN_1684034, ILMN_1791447	114	238	13528	1.9944	1	0.920653	99.8222
GOTERM_CC_FAT	GO:0045121~membrane raft	3	1.92308	0.336997	ILMN_1677511, ILMN_1771800, ILMN_1695590, ILMN_2054297	108	143	12782	2.48291	1	0.948976	99.3698
GOTERM_BP_FAT	GO:0050778~positive regulation of immune response	3	1.92308	0.342127	ILMN_1733288, ILMN_1753547, ILMN_1684034	114	145	13528	2.45517	1	0.928391	99.8967
GOTERM_BP_FAT	GO:0051969~regulation of transmission of nerve impulse	3	1.92308	0.348206	ILMN_1677511, ILMN_2054297, ILMN_1701933, ILMN_1790160	114	147	13528	2.42177	1	0.929916	99.9113
GOTERM_BP_FAT	GO:0043069~negative regulation of programmed cell death	5	3.20513	0.352441	ILMN_1753547, ILMN_1684034, ILMN_1701933, ILMN_1718961, ILMN_1790160	114	359	13528	1.65274	1	0.931866	99.9203
GOTERM_BP_FAT	GO:0060548~negative regulation of cell death	5	3.20513	0.354346	ILMN_1753547, ILMN_1684034, ILMN_1701933, ILMN_1718961, ILMN_1790160	114	360	13528	1.64815	1	0.932272	99.9241
GOTERM_BP_FAT	GO:0043067~regulation of programmed cell death	9	5.76923	0.367698	ILMN_1677511, ILMN_1771800, ILMN_1697448, ILMN_1753547, ILMN_1695590, ILMN_2054297, ILMN_1684034, ILMN_1701933, ILMN_1718961, ILMN_1790160	114	812	13528	1.31527	1	0.93661	99.9461
GOTERM_BP_FAT	GO:0010941~regulation of cell death	9	5.76923	0.371549	ILMN_1677511, ILMN_1771800, ILMN_1697448, ILMN_1753547, ILMN_1695590, ILMN_2054297, ILMN_1684034, ILMN_1701933, ILMN_1718961, ILMN_1790160	114	815	13528	1.31043	1	0.936619	99.9513
GOTERM_BP_FAT	GO:0002694~regulation of leukocyte activation	3	1.92308	0.404908	ILMN_1753547, ILMN_1684034, ILMN_1701933	114	166	13528	2.14458	1	0.949766	99.9801
GOTERM_BP_FAT	GO:0050865~regulation of cell activation	3	1.92308	0.430964	ILMN_1753547, ILMN_1684034, ILMN_1701933	114	175	13528	2.03429	1	0.956828	99.9905
GOTERM_BP_FAT	GO:0043065~positive regulation of apoptosis	5	3.20513	0.485583	ILMN_1677511, ILMN_1771800, ILMN_1697448, ILMN_1695590, ILMN_2054297, ILMN_1718961	114	430	13528	1.37984	1	0.971537	99.9982
GOTERM_BP_FAT	GO:0043068~positive regulation of programmed cell death	5	3.20513	0.491017	ILMN_1677511, ILMN_1771800, ILMN_1697448, ILMN_1695590, ILMN_2054297, ILMN_1718961	114	433	13528	1.37028	1	0.972726	99.9985
GOTERM_BP_FAT	GO:0010942~positive regulation of cell death	5	3.20513	0.494626	ILMN_1677511, ILMN_1771800, ILMN_1697448, ILMN_1695590, ILMN_2054297, ILMN_1718961	114	435	13528	1.36398	1	0.972987	99.9986
GOTERM_BP_FAT	GO:0042981~regulation of apoptosis	8	5.12821	0.51098	ILMN_1677511, ILMN_1771800, ILMN_1697448, ILMN_1753547, ILMN_1695590, ILMN_2054297, ILMN_1684034, ILMN_1701933, ILMN_1718961	114	804	13528	1.18076	1	0.975256	99.9992
GOTERM_BP_FAT	GO:0051726~regulation of cell cycle	4	2.5641	0.525167	ILMN_1677511, ILMN_1753547, ILMN_2054297, ILMN_1684034, ILMN_1776480	114	331	13528	1.43404	1	0.977488	99.9995
GOTERM_BP_FAT	GO:0043066~negative regulation of apoptosis	4	2.5641	0.570887	ILMN_1753547, ILMN_1684034, ILMN_1701933, ILMN_1718961	114	354	13528	1.34087	1	0.984296	99.9999
GOTERM_BP_FAT	GO:0009628~response to abiotic stimulus	4	2.5641	0.597375	ILMN_1771800, ILMN_1697448, ILMN_1695590, ILMN_1790160	114	368	13528	1.28986	1	0.987177	100
Annotation Cluster 16	Enrichment Score: 1.1335133682293899
Category	Term	Count	%	PValue	Genes	List Total	Pop Hits	Pop Total	Fold Enrichment	Bonferroni	Benjamini	FDR
GOTERM_BP_FAT	GO:0030521~androgen receptor signaling pathway	3	1.92308	0.036229	ILMN_1750062, ILMN_1676296, ILMN_1669033	114	36	13528	9.88889	1	0.511759	45.4398
GOTERM_BP_FAT	GO:0030518~steroid hormone receptor signaling pathway	3	1.92308	0.0845472	ILMN_1750062, ILMN_1676296, ILMN_1669033	114	58	13528	6.13793	1	0.684996	76.5511
GOTERM_BP_FAT	GO:0030522~intracellular receptor-mediated signaling pathway	3	1.92308	0.129809	ILMN_1750062, ILMN_1676296, ILMN_1669033	114	75	13528	4.74667	1	0.766505	89.8007
Annotation Cluster 17	Enrichment Score: 1.1308805143003764
Category	Term	Count	%	PValue	Genes	List Total	Pop Hits	Pop Total	Fold Enrichment	Bonferroni	Benjamini	FDR
GOTERM_BP_FAT	GO:0051094~positive regulation of developmental process	7	4.48718	0.0290561	ILMN_1771800, ILMN_1750181, ILMN_1753547, ILMN_1695590, ILMN_1741477, ILMN_1684034, ILMN_1790160	114	278	13528	2.98801	1	0.481806	38.3762
INTERPRO	IPR011992:EF-Hand type	6	3.84615	0.0491352	ILMN_1750181, ILMN_2375319, ILMN_1753547, ILMN_1713636, ILMN_1744387, ILMN_1684034	141	236	16659	3.00379	1	0.971189	49.8257
GOTERM_BP_FAT	GO:0030155~regulation of cell adhesion	4	2.5641	0.107007	ILMN_1750181, ILMN_1801043, ILMN_1753547, ILMN_1684034	114	137	13528	3.46472	1	0.743884	84.4043
GOTERM_BP_FAT	GO:0045637~regulation of myeloid cell differentiation	3	1.92308	0.115962	ILMN_1750181, ILMN_1753547, ILMN_1684034	114	70	13528	5.08571	1	0.752636	86.7829
GOTERM_BP_FAT	GO:0045597~positive regulation of cell differentiation	5	3.20513	0.125095	ILMN_1750181, ILMN_1753547, ILMN_1741477, ILMN_1684034, ILMN_1790160	114	229	13528	2.59098	1	0.760955	88.8547
Annotation Cluster 18	Enrichment Score: 1.120034003121258
Category	Term	Count	%	PValue	Genes	List Total	Pop Hits	Pop Total	Fold Enrichment	Bonferroni	Benjamini	FDR
GOTERM_BP_FAT	GO:0006897~endocytosis	6	3.84615	0.0371803	ILMN_2415303, ILMN_2048591, ILMN_1695590, ILMN_1701933, ILMN_1716797, ILMN_1677497	114	220	13528	3.23636	1	0.511142	46.3172
GOTERM_BP_FAT	GO:0010324~membrane invagination	6	3.84615	0.0371803	ILMN_2415303, ILMN_2048591, ILMN_1695590, ILMN_1701933, ILMN_1716797, ILMN_1677497	114	220	13528	3.23636	1	0.511142	46.3172
GOTERM_BP_FAT	GO:0016044~membrane organization	8	5.12821	0.0404801	ILMN_2415303, ILMN_2048591, ILMN_1695590, ILMN_1781758, ILMN_1757338, ILMN_1701933, ILMN_1716797, ILMN_1677497	114	381	13528	2.49169	1	0.522624	49.2595
GOTERM_BP_FAT	GO:0006898~receptor-mediated endocytosis	3	1.92308	0.0723724	ILMN_1695590, ILMN_1701933, ILMN_1677497	114	53	13528	6.71698	1	0.647446	70.8709
GOTERM_BP_FAT	GO:0016192~vesicle-mediated transport	9	5.76923	0.108915	ILMN_2415303, ILMN_2048591, ILMN_1801043, ILMN_1773063, ILMN_1695590, ILMN_1781758, ILMN_1701933, ILMN_1716797, ILMN_1677497	114	576	13528	1.85417	1	0.741271	84.9425
SP_PIR_KEYWORDS	Endocytosis	3	1.92308	0.172292	ILMN_2415303, ILMN_1716797, ILMN_1677497	151	96	19235	3.98075	1	0.885447	91.7366
INTERPRO	IPR016186:C-type lectin-like	3	1.92308	0.190094	ILMN_2415303, ILMN_1716797, ILMN_1677497	141	95	16659	3.73102	1	0.999906	94.4202
Annotation Cluster 19	Enrichment Score: 0.9833852349737747
Category	Term	Count	%	PValue	Genes	List Total	Pop Hits	Pop Total	Fold Enrichment	Bonferroni	Benjamini	FDR
GOTERM_MF_FAT	GO:0030246~carbohydrate binding	7	4.48718	0.0672425	ILMN_2415303, ILMN_1813104, ILMN_1653824, ILMN_1683194, ILMN_1679391, ILMN_1716797, ILMN_1677497	106	354	12983	2.42194	1	0.860052	61.2299
GOTERM_MF_FAT	GO:0005539~glycosaminoglycan binding	4	2.5641	0.104448	ILMN_1653824, ILMN_1683194, ILMN_1679391, ILMN_1677497	106	140	12983	3.49946	1	0.943678	77.7225
GOTERM_MF_FAT	GO:0030247~polysaccharide binding	4	2.5641	0.128812	ILMN_1653824, ILMN_1683194, ILMN_1679391, ILMN_1677497	106	154	12983	3.18133	1	0.955688	84.6958
GOTERM_MF_FAT	GO:0001871~pattern binding	4	2.5641	0.128812	ILMN_1653824, ILMN_1683194, ILMN_1679391, ILMN_1677497	106	154	12983	3.18133	1	0.955688	84.6958
Annotation Cluster 20	Enrichment Score: 0.9668187662389688
Category	Term	Count	%	PValue	Genes	List Total	Pop Hits	Pop Total	Fold Enrichment	Bonferroni	Benjamini	FDR
GOTERM_BP_FAT	GO:0044092~negative regulation of molecular function	9	5.76923	0.00688948	ILMN_1771800, ILMN_2089329, ILMN_1664861, ILMN_1659371, ILMN_1731966, ILMN_1695590, ILMN_1749419, ILMN_2314169, ILMN_1701933	114	334	13528	3.1976	0.999917	0.303453	10.7301
GOTERM_BP_FAT	GO:0007243~protein kinase cascade	9	5.76923	0.0123252	ILMN_1771800, ILMN_1659371, ILMN_2048591, ILMN_1753547, ILMN_1733680, ILMN_1749419, ILMN_2320164, ILMN_1684034, ILMN_1790160	114	370	13528	2.88649	1	0.38239	18.4226
GOTERM_BP_FAT	GO:0045859~regulation of protein kinase activity	8	5.12821	0.0255615	ILMN_1771800, ILMN_2089329, ILMN_1659371, ILMN_2048591, ILMN_1695590, ILMN_1749419, ILMN_1676296, ILMN_1790160	114	345	13528	2.75169	1	0.485442	34.6319
GOTERM_BP_FAT	GO:0043549~regulation of kinase activity	8	5.12821	0.0300267	ILMN_1771800, ILMN_2089329, ILMN_1659371, ILMN_2048591, ILMN_1695590, ILMN_1749419, ILMN_1676296, ILMN_1790160	114	357	13528	2.6592	1	0.487647	39.3799
GOTERM_BP_FAT	GO:0043405~regulation of MAP kinase activity	5	3.20513	0.0304414	ILMN_1771800, ILMN_2089329, ILMN_1659371, ILMN_2048591, ILMN_1790160	114	141	13528	4.20804	1	0.48156	39.804
GOTERM_BP_FAT	GO:0051338~regulation of transferase activity	8	5.12821	0.0363154	ILMN_1771800, ILMN_2089329, ILMN_1659371, ILMN_2048591, ILMN_1695590, ILMN_1749419, ILMN_1676296, ILMN_1790160	114	372	13528	2.55197	1	0.50765	45.5201
GOTERM_BP_FAT	GO:0045860~positive regulation of protein kinase activity	6	3.84615	0.0390485	ILMN_1659371, ILMN_2048591, ILMN_1695590, ILMN_1749419, ILMN_1676296, ILMN_1790160	114	223	13528	3.19283	1	0.51907	48.0021
GOTERM_BP_FAT	GO:0042325~regulation of phosphorylation	9	5.76923	0.0413381	ILMN_1771800, ILMN_2089329, ILMN_1659371, ILMN_2048591, ILMN_1695590, ILMN_1741477, ILMN_1749419, ILMN_1676296, ILMN_1790160	114	466	13528	2.29185	1	0.521016	49.9993
GOTERM_BP_FAT	GO:0033674~positive regulation of kinase activity	6	3.84615	0.0443077	ILMN_1659371, ILMN_2048591, ILMN_1695590, ILMN_1749419, ILMN_1676296, ILMN_1790160	114	231	13528	3.08225	1	0.532762	52.4824
GOTERM_BP_FAT	GO:0051174~regulation of phosphorus metabolic process	9	5.76923	0.0501847	ILMN_1771800, ILMN_2089329, ILMN_1659371, ILMN_2048591, ILMN_1695590, ILMN_1741477, ILMN_1749419, ILMN_1676296, ILMN_1790160	114	485	13528	2.20206	1	0.552852	57.0591
GOTERM_BP_FAT	GO:0019220~regulation of phosphate metabolic process	9	5.76923	0.0501847	ILMN_1771800, ILMN_2089329, ILMN_1659371, ILMN_2048591, ILMN_1695590, ILMN_1741477, ILMN_1749419, ILMN_1676296, ILMN_1790160	114	485	13528	2.20206	1	0.552852	57.0591
GOTERM_BP_FAT	GO:0051347~positive regulation of transferase activity	6	3.84615	0.0507107	ILMN_1659371, ILMN_2048591, ILMN_1695590, ILMN_1749419, ILMN_1676296, ILMN_1790160	114	240	13528	2.96667	1	0.55259	57.4479
GOTERM_BP_FAT	GO:0030802~regulation of cyclic nucleotide biosynthetic process	4	2.5641	0.0644812	ILMN_2131177, ILMN_1659371, ILMN_1695590, ILMN_2314169	114	110	13528	4.31515	1	0.622704	66.5244
GOTERM_BP_FAT	GO:0030808~regulation of nucleotide biosynthetic process	4	2.5641	0.0644812	ILMN_2131177, ILMN_1659371, ILMN_1695590, ILMN_2314169	114	110	13528	4.31515	1	0.622704	66.5244
GOTERM_BP_FAT	GO:0030799~regulation of cyclic nucleotide metabolic process	4	2.5641	0.068734	ILMN_2131177, ILMN_1659371, ILMN_1695590, ILMN_2314169	114	113	13528	4.20059	1	0.635349	68.9372
GOTERM_BP_FAT	GO:0006140~regulation of nucleotide metabolic process	4	2.5641	0.0731114	ILMN_2131177, ILMN_1659371, ILMN_1695590, ILMN_2314169	114	116	13528	4.09195	1	0.647593	71.2495
GOTERM_BP_FAT	GO:0043086~negative regulation of catalytic activity	6	3.84615	0.0824666	ILMN_1771800, ILMN_2089329, ILMN_1659371, ILMN_1731966, ILMN_1749419, ILMN_1701933	114	277	13528	2.5704	1	0.679031	75.6606
GOTERM_BP_FAT	GO:0006469~negative regulation of protein kinase activity	3	1.92308	0.164414	ILMN_1771800, ILMN_2089329, ILMN_1749419	114	87	13528	4.09195	1	0.803791	94.7614
GOTERM_BP_FAT	GO:0033673~negative regulation of kinase activity	3	1.92308	0.173308	ILMN_1771800, ILMN_2089329, ILMN_1749419	114	90	13528	3.95556	1	0.815805	95.6054
GOTERM_BP_FAT	GO:0045761~regulation of adenylate cyclase activity	3	1.92308	0.191319	ILMN_1659371, ILMN_1695590, ILMN_2314169	114	96	13528	3.70833	1	0.841098	96.9391
GOTERM_BP_FAT	GO:0051348~negative regulation of transferase activity	3	1.92308	0.191319	ILMN_1771800, ILMN_2089329, ILMN_1749419	114	96	13528	3.70833	1	0.841098	96.9391
GOTERM_BP_FAT	GO:0031279~regulation of cyclase activity	3	1.92308	0.200417	ILMN_1659371, ILMN_1695590, ILMN_2314169	114	99	13528	3.59596	1	0.847056	97.458
GOTERM_BP_FAT	GO:0030817~regulation of cAMP biosynthetic process	3	1.92308	0.206511	ILMN_1659371, ILMN_1695590, ILMN_2314169	114	101	13528	3.52475	1	0.847984	97.7581
GOTERM_BP_FAT	GO:0051339~regulation of lyase activity	3	1.92308	0.206511	ILMN_1659371, ILMN_1695590, ILMN_2314169	114	101	13528	3.52475	1	0.847984	97.7581
GOTERM_BP_FAT	GO:0043406~positive regulation of MAP kinase activity	3	1.92308	0.209566	ILMN_1659371, ILMN_2048591, ILMN_1790160	114	102	13528	3.4902	1	0.850996	97.8957
GOTERM_BP_FAT	GO:0030814~regulation of cAMP metabolic process	3	1.92308	0.212626	ILMN_1659371, ILMN_1695590, ILMN_2314169	114	103	13528	3.45631	1	0.853939	98.0255
GOTERM_BP_FAT	GO:0043085~positive regulation of catalytic activity	7	4.48718	0.267912	ILMN_1659371, ILMN_2048591, ILMN_1695590, ILMN_1749419, ILMN_1676296, ILMN_2314169, ILMN_1790160	114	520	13528	1.59744	1	0.898992	99.4025
GOTERM_BP_FAT	GO:0044093~positive regulation of molecular function	7	4.48718	0.365047	ILMN_1659371, ILMN_2048591, ILMN_1695590, ILMN_1749419, ILMN_1676296, ILMN_2314169, ILMN_1790160	114	586	13528	1.41752	1	0.935778	99.9423
GOTERM_BP_FAT	GO:0006796~phosphate metabolic process	10	6.41026	0.425891	ILMN_1771800, ILMN_1687074, ILMN_1659371, ILMN_2048591, ILMN_1667239, ILMN_1753547, ILMN_1795842, ILMN_1676296, ILMN_1701933, ILMN_2379560, ILMN_1790160	114	973	13528	1.2196	1	0.955783	99.989
GOTERM_BP_FAT	GO:0006793~phosphorus metabolic process	10	6.41026	0.425891	ILMN_1771800, ILMN_1687074, ILMN_1659371, ILMN_2048591, ILMN_1667239, ILMN_1753547, ILMN_1795842, ILMN_1676296, ILMN_1701933, ILMN_2379560, ILMN_1790160	114	973	13528	1.2196	1	0.955783	99.989
GOTERM_BP_FAT	GO:0000165~MAPKKK cascade	3	1.92308	0.456414	ILMN_1771800, ILMN_1659371, ILMN_2048591	114	184	13528	1.93478	1	0.964184	99.9955
GOTERM_BP_FAT	GO:0006468~protein amino acid phosphorylation	6	3.84615	0.660588	ILMN_1771800, ILMN_1659371, ILMN_2048591, ILMN_1753547, ILMN_1795842, ILMN_1790160	114	667	13528	1.06747	1	0.993479	100
GOTERM_BP_FAT	GO:0016310~phosphorylation	7	4.48718	0.665039	ILMN_1771800, ILMN_1659371, ILMN_2048591, ILMN_1753547, ILMN_1795842, ILMN_1701933, ILMN_1790160	114	800	13528	1.03833	1	0.99376	100
GOTERM_BP_FAT	GO:0007186~G-protein coupled receptor protein signaling pathway	8	5.12821	0.838391	ILMN_1659371, ILMN_1786429, ILMN_1772627, ILMN_1695590, ILMN_1676296, ILMN_2320164, ILMN_2314169, ILMN_1791447	114	1123	13528	0.845355	1	0.999749	100
Annotation Cluster 21	Enrichment Score: 0.9309958812619912
Category	Term	Count	%	PValue	Genes	List Total	Pop Hits	Pop Total	Fold Enrichment	Bonferroni	Benjamini	FDR
GOTERM_BP_FAT	GO:0019216~regulation of lipid metabolic process	6	3.84615	0.00245579	ILMN_1750062, ILMN_1753547, ILMN_1749419, ILMN_1676296, ILMN_1684034, ILMN_1701933	114	112	13528	6.35714	0.964704	0.262138	3.95658
KEGG_PATHWAY	hsa04920:Adipocytokine signaling pathway	4	2.5641	0.030537	ILMN_1750062, ILMN_1731966, ILMN_1749419, ILMN_2370882	53	67	5085	5.72796	0.947463	0.947463	28.8867
GOTERM_BP_FAT	GO:0015980~energy derivation by oxidation of organic compounds	5	3.20513	0.03253	ILMN_1750062, ILMN_1731966, ILMN_1749419, ILMN_1750800, ILMN_1701933	114	144	13528	4.12037	1	0.494122	41.898
GOTERM_BP_FAT	GO:0019217~regulation of fatty acid metabolic process	3	1.92308	0.0630897	ILMN_1750062, ILMN_1749419, ILMN_1701933	114	49	13528	7.26531	1	0.618387	65.6974
GOTERM_BP_FAT	GO:0051130~positive regulation of cellular component organization	5	3.20513	0.0650761	ILMN_1771800, ILMN_1750062, ILMN_1741477, ILMN_1701933, ILMN_1790160	114	181	13528	3.27808	1	0.622264	66.8722
GOTERM_BP_FAT	GO:0010565~regulation of cellular ketone metabolic process	3	1.92308	0.0820646	ILMN_1750062, ILMN_1749419, ILMN_1701933	114	57	13528	6.24561	1	0.684316	75.4849
GOTERM_BP_FAT	GO:0051050~positive regulation of transport	5	3.20513	0.116595	ILMN_1771800, ILMN_1695590, ILMN_1741477, ILMN_2320164, ILMN_1701933	114	223	13528	2.66069	1	0.75177	86.9374
GOTERM_BP_FAT	GO:0006091~generation of precursor metabolites and energy	6	3.84615	0.121467	ILMN_1663575, ILMN_1733094, ILMN_1750062, ILMN_1731966, ILMN_1749419, ILMN_1750800, ILMN_1701933	114	313	13528	2.27476	1	0.75837	88.0713
GOTERM_BP_FAT	GO:0045333~cellular respiration	3	1.92308	0.194345	ILMN_1750062, ILMN_1750800, ILMN_1701933	114	97	13528	3.6701	1	0.844343	97.1218
GOTERM_BP_FAT	GO:0031399~regulation of protein modification process	5	3.20513	0.233016	ILMN_1771800, ILMN_1750062, ILMN_1741477, ILMN_1749419, ILMN_1701933	114	295	13528	2.0113	1	0.874258	98.7166
GOTERM_BP_FAT	GO:0032268~regulation of cellular protein metabolic process	6	3.84615	0.362993	ILMN_1771800, ILMN_1750062, ILMN_1741477, ILMN_1749419, ILMN_1750800, ILMN_1701933	114	474	13528	1.50211	1	0.935304	99.9391
GOTERM_BP_FAT	GO:0055082~cellular chemical homeostasis	5	3.20513	0.392403	ILMN_1771800, ILMN_1750062, ILMN_1750800, ILMN_1791447, ILMN_1701933	114	380	13528	1.5614	1	0.945426	99.972
GOTERM_BP_FAT	GO:0048878~chemical homeostasis	6	3.84615	0.426284	ILMN_1771800, ILMN_1750062, ILMN_1750800, ILMN_2314169, ILMN_1791447, ILMN_1701933	114	512	13528	1.39062	1	0.955383	99.9891
GOTERM_BP_FAT	GO:0019725~cellular homeostasis	5	3.20513	0.54913	ILMN_1771800, ILMN_1750062, ILMN_1750800, ILMN_1791447, ILMN_1701933	114	466	13528	1.27325	1	0.981368	99.9998
GOTERM_BP_FAT	GO:0060341~regulation of cellular localization	3	1.92308	0.616766	ILMN_1771800, ILMN_1741477, ILMN_1701933	114	248	13528	1.43548	1	0.989379	100
Annotation Cluster 22	Enrichment Score: 0.8805675213348999
Category	Term	Count	%	PValue	Genes	List Total	Pop Hits	Pop Total	Fold Enrichment	Bonferroni	Benjamini	FDR
GOTERM_BP_FAT	GO:0048514~blood vessel morphogenesis	5	3.20513	0.100406	ILMN_1664861, ILMN_1814077, ILMN_1731966, ILMN_1791447, ILMN_1677497	114	211	13528	2.81201	1	0.732923	82.3998
GOTERM_BP_FAT	GO:0001525~angiogenesis	4	2.5641	0.126806	ILMN_1664861, ILMN_1731966, ILMN_1791447, ILMN_1677497	114	148	13528	3.20721	1	0.763243	89.2072
GOTERM_BP_FAT	GO:0001568~blood vessel development	5	3.20513	0.148987	ILMN_1664861, ILMN_1814077, ILMN_1731966, ILMN_1791447, ILMN_1677497	114	245	13528	2.42177	1	0.782085	92.926
GOTERM_BP_FAT	GO:0001944~vasculature development	5	3.20513	0.158374	ILMN_1664861, ILMN_1814077, ILMN_1731966, ILMN_1791447, ILMN_1677497	114	251	13528	2.36388	1	0.797127	94.1038
Annotation Cluster 23	Enrichment Score: 0.8681303236427778
Category	Term	Count	%	PValue	Genes	List Total	Pop Hits	Pop Total	Fold Enrichment	Bonferroni	Benjamini	FDR
GOTERM_CC_FAT	GO:0005626~insoluble fraction	12	7.69231	0.0920323	ILMN_1724789, ILMN_1695157, ILMN_2375319, ILMN_1695590, ILMN_1801616, ILMN_2370882, ILMN_2054297, ILMN_1677511, ILMN_1771800, ILMN_1653824, ILMN_1676296, ILMN_1701933, ILMN_1792323	108	839	12782	1.69276	1	0.887451	69.5873
GOTERM_CC_FAT	GO:0005624~membrane fraction	11	7.05128	0.139301	ILMN_1677511, ILMN_1771800, ILMN_1724789, ILMN_1695157, ILMN_1653824, ILMN_2375319, ILMN_1695590, ILMN_1801616, ILMN_1676296, ILMN_2054297, ILMN_2370882, ILMN_1701933	108	809	12782	1.60923	1	0.933807	84.2677
GOTERM_CC_FAT	GO:0000267~cell fraction	13	8.33333	0.193961	ILMN_1724789, ILMN_1736184, ILMN_1695157, ILMN_2375319, ILMN_1695590, ILMN_1801616, ILMN_2054297, ILMN_2370882, ILMN_1677511, ILMN_1771800, ILMN_1653824, ILMN_1676296, ILMN_1701933, ILMN_1792323	108	1083	12782	1.42066	1	0.899315	92.994
Annotation Cluster 24	Enrichment Score: 0.8626667712449898
Category	Term	Count	%	PValue	Genes	List Total	Pop Hits	Pop Total	Fold Enrichment	Bonferroni	Benjamini	FDR
GOTERM_MF_FAT	GO:0043167~ion binding	45	28.8462	0.0289828	ILMN_1733094, ILMN_1801043, ILMN_1696054, ILMN_1750800, ILMN_1657373, ILMN_2054297, ILMN_1656940, ILMN_1713031, ILMN_1677511, ILMN_2049184, ILMN_1664738, ILMN_2323385, ILMN_1749009, ILMN_1734929, ILMN_1764970, ILMN_1814077, ILMN_1671928, ILMN_1753547, ILMN_1702858, ILMN_2058795, ILMN_2314169, ILMN_1744387, ILMN_1701933, ILMN_1776480, ILMN_1813104, ILMN_1741021, ILMN_1750181, ILMN_1675083, ILMN_17…	106	4241	12983	1.29961	0.999953	0.810189	32.9907
GOTERM_MF_FAT	GO:0046872~metal ion binding	44	28.2051	0.0308019	ILMN_1733094, ILMN_1801043, ILMN_1696054, ILMN_1750800, ILMN_1657373, ILMN_2054297, ILMN_1656940, ILMN_1713031, ILMN_1677511, ILMN_2049184, ILMN_1664738, ILMN_2323385, ILMN_1749009, ILMN_1734929, ILMN_1764970, ILMN_1814077, ILMN_1671928, ILMN_1753547, ILMN_1702858, ILMN_2058795, ILMN_2314169, ILMN_1744387, ILMN_1701933, ILMN_1776480, ILMN_1813104, ILMN_1741021, ILMN_1750181, ILMN_1675083, ILMN_17…	106	4140	12983	1.30173	0.999975	0.780224	34.6794
GOTERM_MF_FAT	GO:0043169~cation binding	44	28.2051	0.0358211	ILMN_1733094, ILMN_1801043, ILMN_1696054, ILMN_1750800, ILMN_1657373, ILMN_2054297, ILMN_1656940, ILMN_1713031, ILMN_1677511, ILMN_2049184, ILMN_1664738, ILMN_2323385, ILMN_1749009, ILMN_1734929, ILMN_1764970, ILMN_1814077, ILMN_1671928, ILMN_1753547, ILMN_1702858, ILMN_2058795, ILMN_2314169, ILMN_1744387, ILMN_1701933, ILMN_1776480, ILMN_1813104, ILMN_1741021, ILMN_1750181, ILMN_1675083, ILMN_17…	106	4179	12983	1.28958	0.999996	0.746913	39.1367
GOTERM_MF_FAT	GO:0046914~transition metal ion binding	31	19.8718	0.0513436	ILMN_1733094, ILMN_1696054, ILMN_1657373, ILMN_1750800, ILMN_2054297, ILMN_1656940, ILMN_1713031, ILMN_1677511, ILMN_1749009, ILMN_1664738, ILMN_2323385, ILMN_1734929, ILMN_1764970, ILMN_1814077, ILMN_2058795, ILMN_1701933, ILMN_1776480, ILMN_1813104, ILMN_1741021, ILMN_1675083, ILMN_1753931, ILMN_1695157, ILMN_2375319, ILMN_1657766, ILMN_2191720, ILMN_1730223, ILMN_1663575, ILMN_1681886, ILMN_17…	106	2785	12983	1.36334	1	0.802967	51.2011
SP_PIR_KEYWORDS	metal-binding	28	17.9487	0.222146	ILMN_1733094, ILMN_1696054, ILMN_1657373, ILMN_1750800, ILMN_2054297, ILMN_1656940, ILMN_1713031, ILMN_1677511, ILMN_1664738, ILMN_2323385, ILMN_1764970, ILMN_1814077, ILMN_2058795, ILMN_1776480, ILMN_1741021, ILMN_1675083, ILMN_1753931, ILMN_1695157, ILMN_1667239, ILMN_2375319, ILMN_1657766, ILMN_1778924, ILMN_2191720, ILMN_1730223, ILMN_1663575, ILMN_1681886, ILMN_1771800, ILMN_1728660, ILMN_17…	151	2972	19235	1.20012	1	0.922593	96.3572
GOTERM_MF_FAT	GO:0008270~zinc ion binding	19	12.1795	0.610159	ILMN_1695157, ILMN_1657766, ILMN_2375319, ILMN_1696054, ILMN_1656940, ILMN_2191720, ILMN_1713031, ILMN_1730223, ILMN_1771800, ILMN_1681886, ILMN_2323385, ILMN_1664738, ILMN_1731714, ILMN_1764970, ILMN_1728660, ILMN_1814077, ILMN_1713636, ILMN_2058795, ILMN_1701933, ILMN_1776480	106	2311	12983	1.00698	1	0.999586	99.9997
SP_PIR_KEYWORDS	zinc	17	10.8974	0.647014	ILMN_1695157, ILMN_1657766, ILMN_2375319, ILMN_1696054, ILMN_1656940, ILMN_2191720, ILMN_1713031, ILMN_1730223, ILMN_1771800, ILMN_1681886, ILMN_2323385, ILMN_1664738, ILMN_1731714, ILMN_1764970, ILMN_1728660, ILMN_1814077, ILMN_2058795, ILMN_1776480	151	2189	19235	0.989278	1	0.995497	99.9999
SP_PIR_KEYWORDS	zinc-finger	11	7.05128	0.871623	ILMN_1771800, ILMN_2323385, ILMN_1731714, ILMN_1764970, ILMN_1814077, ILMN_1657766, ILMN_2375319, ILMN_1696054, ILMN_2191720, ILMN_1730223, ILMN_1776480	151	1718	19235	0.815614	1	0.999831	100
Annotation Cluster 25	Enrichment Score: 0.8538856099121684
Category	Term	Count	%	PValue	Genes	List Total	Pop Hits	Pop Total	Fold Enrichment	Bonferroni	Benjamini	FDR
GOTERM_BP_FAT	GO:0007565~female pregnancy	5	3.20513	0.0135341	ILMN_1677511, ILMN_1753547, ILMN_1731966, ILMN_2054297, ILMN_1684034, ILMN_2314169	114	110	13528	5.39394	1	0.370797	20.0465
GOTERM_BP_FAT	GO:0019221~cytokine-mediated signaling pathway	4	2.5641	0.0207222	ILMN_1753547, ILMN_1731966, ILMN_1684034, ILMN_1790160	114	70	13528	6.78095	1	0.461567	29.0929
GOTERM_BP_FAT	GO:0003006~reproductive developmental process	7	4.48718	0.0225544	ILMN_1677511, ILMN_2230035, ILMN_1753547, ILMN_1731966, ILMN_2054297, ILMN_1684034, ILMN_1791447, ILMN_1790160	114	262	13528	3.17048	1	0.469092	31.24
GOTERM_BP_FAT	GO:0022602~ovulation cycle process	3	1.92308	0.0946999	ILMN_1753547, ILMN_1731966, ILMN_1684034	114	62	13528	5.74194	1	0.717628	80.4745
GOTERM_BP_FAT	GO:0008585~female gonad development	3	1.92308	0.0999019	ILMN_1753547, ILMN_1731966, ILMN_1684034	114	64	13528	5.5625	1	0.734301	82.2372
GOTERM_BP_FAT	GO:0042698~ovulation cycle	3	1.92308	0.107851	ILMN_1753547, ILMN_1731966, ILMN_1684034	114	67	13528	5.31343	1	0.740659	84.6445
GOTERM_BP_FAT	GO:0046545~development of primary female sexual characteristics	3	1.92308	0.113241	ILMN_1753547, ILMN_1731966, ILMN_1684034	114	69	13528	5.15942	1	0.749713	86.0988
GOTERM_BP_FAT	GO:0046660~female sex differentiation	3	1.92308	0.113241	ILMN_1753547, ILMN_1731966, ILMN_1684034	114	69	13528	5.15942	1	0.749713	86.0988
KEGG_PATHWAY	hsa05221:Acute myeloid leukemia	3	1.92308	0.118156	ILMN_1753547, ILMN_1684034, ILMN_1790160	53	58	5085	4.96259	0.999994	0.949528	74.896
KEGG_PATHWAY	hsa04630:Jak-STAT signaling pathway	4	2.5641	0.210495	ILMN_2089329, ILMN_1753547, ILMN_1731966, ILMN_1684034	53	155	5085	2.47596	1	0.939593	92.5575
GOTERM_BP_FAT	GO:0008406~gonad development	3	1.92308	0.240329	ILMN_1753547, ILMN_1731966, ILMN_1684034	114	112	13528	3.17857	1	0.879004	98.9034
GOTERM_BP_FAT	GO:0048608~reproductive structure development	3	1.92308	0.283693	ILMN_1753547, ILMN_1731966, ILMN_1684034	114	126	13528	2.8254	1	0.903573	99.5822
GOTERM_BP_FAT	GO:0045137~development of primary sexual characteristics	3	1.92308	0.286789	ILMN_1753547, ILMN_1731966, ILMN_1684034	114	127	13528	2.80315	1	0.905313	99.6109
GOTERM_BP_FAT	GO:0048511~rhythmic process	3	1.92308	0.289884	ILMN_1753547, ILMN_1731966, ILMN_1684034	114	128	13528	2.78125	1	0.907016	99.6377
GOTERM_BP_FAT	GO:0002521~leukocyte differentiation	3	1.92308	0.299159	ILMN_1753547, ILMN_1684034, ILMN_1790160	114	131	13528	2.71756	1	0.911908	99.708
GOTERM_BP_FAT	GO:0030097~hemopoiesis	4	2.5641	0.315431	ILMN_1739582, ILMN_1753547, ILMN_1684034, ILMN_1790160	114	236	13528	2.0113	1	0.918071	99.8015
GOTERM_BP_FAT	GO:0007548~sex differentiation	3	1.92308	0.360309	ILMN_1753547, ILMN_1731966, ILMN_1684034	114	151	13528	2.35762	1	0.935233	99.9348
GOTERM_BP_FAT	GO:0048534~hemopoietic or lymphoid organ development	4	2.5641	0.370328	ILMN_1739582, ILMN_1753547, ILMN_1684034, ILMN_1790160	114	260	13528	1.82564	1	0.936652	99.9497
GOTERM_BP_FAT	GO:0002520~immune system development	4	2.5641	0.406553	ILMN_1739582, ILMN_1753547, ILMN_1684034, ILMN_1790160	114	276	13528	1.71981	1	0.94993	99.981
Annotation Cluster 26	Enrichment Score: 0.8442007592071158
Category	Term	Count	%	PValue	Genes	List Total	Pop Hits	Pop Total	Fold Enrichment	Bonferroni	Benjamini	FDR
GOTERM_BP_FAT	GO:0048754~branching morphogenesis of a tube	3	1.92308	0.102533	ILMN_2089329, ILMN_1741477, ILMN_1791447	114	65	13528	5.47692	1	0.737493	83.0706
GOTERM_BP_FAT	GO:0035295~tube development	5	3.20513	0.112445	ILMN_2089329, ILMN_1814077, ILMN_1741477, ILMN_2314169, ILMN_1791447	114	220	13528	2.69697	1	0.750065	85.8924
GOTERM_BP_FAT	GO:0001763~morphogenesis of a branching structure	3	1.92308	0.127009	ILMN_2089329, ILMN_1741477, ILMN_1791447	114	74	13528	4.81081	1	0.76117	89.2483
GOTERM_BP_FAT	GO:0035239~tube morphogenesis	3	1.92308	0.286789	ILMN_2089329, ILMN_1741477, ILMN_1791447	114	127	13528	2.80315	1	0.905313	99.6109
Annotation Cluster 27	Enrichment Score: 0.7419747719741012
Category	Term	Count	%	PValue	Genes	List Total	Pop Hits	Pop Total	Fold Enrichment	Bonferroni	Benjamini	FDR
GOTERM_BP_FAT	GO:0035295~tube development	5	3.20513	0.112445	ILMN_2089329, ILMN_1814077, ILMN_1741477, ILMN_2314169, ILMN_1791447	114	220	13528	2.69697	1	0.750065	85.8924
GOTERM_BP_FAT	GO:0030324~lung development	3	1.92308	0.200417	ILMN_2089329, ILMN_1814077, ILMN_2314169	114	99	13528	3.59596	1	0.847056	97.458
GOTERM_BP_FAT	GO:0030323~respiratory tube development	3	1.92308	0.209566	ILMN_2089329, ILMN_1814077, ILMN_2314169	114	102	13528	3.4902	1	0.850996	97.8957
GOTERM_BP_FAT	GO:0060541~respiratory system development	3	1.92308	0.227985	ILMN_2089329, ILMN_1814077, ILMN_2314169	114	108	13528	3.2963	1	0.869204	98.5711
Annotation Cluster 28	Enrichment Score: 0.7224093198500265
Category	Term	Count	%	PValue	Genes	List Total	Pop Hits	Pop Total	Fold Enrichment	Bonferroni	Benjamini	FDR
INTERPRO	IPR011992:EF-Hand type	6	3.84615	0.0491352	ILMN_1750181, ILMN_2375319, ILMN_1753547, ILMN_1713636, ILMN_1744387, ILMN_1684034	141	236	16659	3.00379	1	0.971189	49.8257
INTERPRO	IPR018248:EF hand	4	2.5641	0.0965903	ILMN_1750181, ILMN_2375319, ILMN_1713636, ILMN_1744387	141	130	16659	3.63535	1	0.997418	75.1037
UP_SEQ_FEATURE	calcium-binding region:2	3	1.92308	0.228181	ILMN_2375319, ILMN_1713636, ILMN_1744387	151	115	19113	3.30199	1	0.999409	97.7677
UP_SEQ_FEATURE	calcium-binding region:1	3	1.92308	0.260099	ILMN_2375319, ILMN_1713636, ILMN_1744387	151	126	19113	3.01372	1	0.999457	98.7991
INTERPRO	IPR018249:EF-HAND 2	4	2.5641	0.270631	ILMN_1750181, ILMN_2375319, ILMN_1713636, ILMN_1744387	141	215	16659	2.19812	1	0.999959	98.6696
INTERPRO	IPR018247:EF-HAND 1	4	2.5641	0.275183	ILMN_1750181, ILMN_2375319, ILMN_1713636, ILMN_1744387	141	217	16659	2.17786	1	0.999921	98.7789
UP_SEQ_FEATURE	domain:EF-hand 2	3	1.92308	0.418207	ILMN_2375319, ILMN_1713636, ILMN_1744387	151	182	19113	2.08642	1	0.999996	99.9648
Annotation Cluster 29	Enrichment Score: 0.7140268762769714
Category	Term	Count	%	PValue	Genes	List Total	Pop Hits	Pop Total	Fold Enrichment	Bonferroni	Benjamini	FDR
GOTERM_BP_FAT	GO:0007155~cell adhesion	10	6.41026	0.130833	ILMN_1675083, ILMN_1653824, ILMN_2072568, ILMN_1781758, ILMN_1791447, ILMN_1769615, ILMN_1815679, ILMN_1677497, ILMN_1752075, ILMN_1749846	114	700	13528	1.69524	1	0.764181	89.9961
GOTERM_BP_FAT	GO:0022610~biological adhesion	10	6.41026	0.131648	ILMN_1675083, ILMN_1653824, ILMN_2072568, ILMN_1781758, ILMN_1791447, ILMN_1769615, ILMN_1815679, ILMN_1677497, ILMN_1752075, ILMN_1749846	114	701	13528	1.69282	1	0.763881	90.1489
SP_PIR_KEYWORDS	cell adhesion	5	3.20513	0.418589	ILMN_1653824, ILMN_1769615, ILMN_1815679, ILMN_1752075, ILMN_1749846	151	422	19235	1.50929	1	0.975966	99.9216
Annotation Cluster 30	Enrichment Score: 0.6886855640407983
Category	Term	Count	%	PValue	Genes	List Total	Pop Hits	Pop Total	Fold Enrichment	Bonferroni	Benjamini	FDR
GOTERM_BP_FAT	GO:0032496~response to lipopolysaccharide	3	1.92308	0.135451	ILMN_1677511, ILMN_2054297, ILMN_1684034, ILMN_1701933	114	77	13528	4.62338	1	0.769213	90.8339
GOTERM_BP_FAT	GO:0051240~positive regulation of multicellular organismal process	5	3.20513	0.147444	ILMN_1677511, ILMN_1753547, ILMN_1695590, ILMN_2054297, ILMN_1684034, ILMN_1701933	114	244	13528	2.43169	1	0.780648	92.7125
GOTERM_BP_FAT	GO:0002237~response to molecule of bacterial origin	3	1.92308	0.161468	ILMN_1677511, ILMN_2054297, ILMN_1684034, ILMN_1701933	114	86	13528	4.13953	1	0.799588	94.4497
GOTERM_BP_FAT	GO:0009617~response to bacterium	4	2.5641	0.218611	ILMN_1677511, ILMN_2054297, ILMN_1684034, ILMN_1701933, ILMN_1677497	114	193	13528	2.45941	1	0.861024	98.258
GOTERM_BP_FAT	GO:0042981~regulation of apoptosis	8	5.12821	0.51098	ILMN_1677511, ILMN_1771800, ILMN_1697448, ILMN_1753547, ILMN_1695590, ILMN_2054297, ILMN_1684034, ILMN_1701933, ILMN_1718961	114	804	13528	1.18076	1	0.975256	99.9992
Annotation Cluster 31	Enrichment Score: 0.6519124606857819
Category	Term	Count	%	PValue	Genes	List Total	Pop Hits	Pop Total	Fold Enrichment	Bonferroni	Benjamini	FDR
GOTERM_BP_FAT	GO:0051130~positive regulation of cellular component organization	5	3.20513	0.0650761	ILMN_1771800, ILMN_1750062, ILMN_1741477, ILMN_1701933, ILMN_1790160	114	181	13528	3.27808	1	0.622264	66.8722
GOTERM_BP_FAT	GO:0001934~positive regulation of protein amino acid phosphorylation	3	1.92308	0.170334	ILMN_1771800, ILMN_1741477, ILMN_1749419	114	89	13528	4	1	0.811897	95.3386
GOTERM_BP_FAT	GO:0042327~positive regulation of phosphorylation	3	1.92308	0.194345	ILMN_1771800, ILMN_1741477, ILMN_1749419	114	97	13528	3.6701	1	0.844343	97.1218
GOTERM_BP_FAT	GO:0045937~positive regulation of phosphate metabolic process	3	1.92308	0.203462	ILMN_1771800, ILMN_1741477, ILMN_1749419	114	100	13528	3.56	1	0.846643	97.6123
GOTERM_BP_FAT	GO:0010562~positive regulation of phosphorus metabolic process	3	1.92308	0.203462	ILMN_1771800, ILMN_1741477, ILMN_1749419	114	100	13528	3.56	1	0.846643	97.6123
GOTERM_BP_FAT	GO:0031401~positive regulation of protein modification process	4	2.5641	0.205597	ILMN_1771800, ILMN_1750062, ILMN_1741477, ILMN_1749419	114	187	13528	2.53832	1	0.848275	97.7153
GOTERM_BP_FAT	GO:0031399~regulation of protein modification process	5	3.20513	0.233016	ILMN_1771800, ILMN_1750062, ILMN_1741477, ILMN_1749419, ILMN_1701933	114	295	13528	2.0113	1	0.874258	98.7166
GOTERM_BP_FAT	GO:0032270~positive regulation of cellular protein metabolic process	4	2.5641	0.308564	ILMN_1771800, ILMN_1750062, ILMN_1741477, ILMN_1749419	114	233	13528	2.0372	1	0.915586	99.7661
GOTERM_BP_FAT	GO:0051247~positive regulation of protein metabolic process	4	2.5641	0.331464	ILMN_1771800, ILMN_1750062, ILMN_1741477, ILMN_1749419	114	243	13528	1.95336	1	0.924463	99.8655
GOTERM_BP_FAT	GO:0032268~regulation of cellular protein metabolic process	6	3.84615	0.362993	ILMN_1771800, ILMN_1750062, ILMN_1741477, ILMN_1749419, ILMN_1750800, ILMN_1701933	114	474	13528	1.50211	1	0.935304	99.9391
GOTERM_BP_FAT	GO:0001932~regulation of protein amino acid phosphorylation	3	1.92308	0.425224	ILMN_1771800, ILMN_1741477, ILMN_1749419	114	173	13528	2.0578	1	0.956065	99.9887
Annotation Cluster 32	Enrichment Score: 0.651119559436107
Category	Term	Count	%	PValue	Genes	List Total	Pop Hits	Pop Total	Fold Enrichment	Bonferroni	Benjamini	FDR
GOTERM_MF_FAT	GO:0030246~carbohydrate binding	7	4.48718	0.0672425	ILMN_2415303, ILMN_1813104, ILMN_1653824, ILMN_1683194, ILMN_1679391, ILMN_1716797, ILMN_1677497	106	354	12983	2.42194	1	0.860052	61.2299
SP_PIR_KEYWORDS	Lectin	3	1.92308	0.352439	ILMN_2415303, ILMN_1813104, ILMN_1716797	151	159	19235	2.40347	1	0.956921	99.6752
GOTERM_MF_FAT	GO:0005529~sugar binding	3	1.92308	0.4698	ILMN_2415303, ILMN_1813104, ILMN_1716797	106	195	12983	1.88433	1	0.998796	99.9823
Annotation Cluster 33	Enrichment Score: 0.6470512563204021
Category	Term	Count	%	PValue	Genes	List Total	Pop Hits	Pop Total	Fold Enrichment	Bonferroni	Benjamini	FDR
GOTERM_MF_FAT	GO:0042802~identical protein binding	9	5.76923	0.146333	ILMN_1736184, ILMN_1795842, ILMN_1713636, ILMN_1695590, ILMN_1741477, ILMN_2072568, ILMN_1781758, ILMN_1701933, ILMN_1718961	106	640	12983	1.72239	1	0.964991	88.3932
GOTERM_MF_FAT	GO:0046983~protein dimerization activity	7	4.48718	0.274571	ILMN_2131177, ILMN_1731714, ILMN_1713636, ILMN_1695590, ILMN_1741477, ILMN_1781758, ILMN_1718961	106	542	12983	1.58186	1	0.994382	98.734
GOTERM_MF_FAT	GO:0042803~protein homodimerization activity	5	3.20513	0.285004	ILMN_1713636, ILMN_1695590, ILMN_1741477, ILMN_1781758, ILMN_1718961	106	334	12983	1.83355	1	0.994312	98.9606
Annotation Cluster 34	Enrichment Score: 0.6175480709970204
Category	Term	Count	%	PValue	Genes	List Total	Pop Hits	Pop Total	Fold Enrichment	Bonferroni	Benjamini	FDR
GOTERM_BP_FAT	GO:0010647~positive regulation of cell communication	7	4.48718	0.0575807	ILMN_1677511, ILMN_1671260, ILMN_2399769, ILMN_1731966, ILMN_1695590, ILMN_1741477, ILMN_2283325, ILMN_2054297, ILMN_1701933, ILMN_1660549, ILMN_1790160	114	329	13528	2.52482	1	0.587829	62.2314
GOTERM_BP_FAT	GO:0009967~positive regulation of signal transduction	5	3.20513	0.233016	ILMN_1671260, ILMN_2399769, ILMN_1731966, ILMN_1695590, ILMN_1741477, ILMN_2283325, ILMN_1660549, ILMN_1790160	114	295	13528	2.0113	1	0.874258	98.7166
GOTERM_BP_FAT	GO:0010740~positive regulation of protein kinase cascade	3	1.92308	0.407831	ILMN_1671260, ILMN_2399769, ILMN_1731966, ILMN_1695590, ILMN_2283325, ILMN_1660549	114	167	13528	2.13174	1	0.949917	99.9816
GOTERM_BP_FAT	GO:0010627~regulation of protein kinase cascade	3	1.92308	0.618965	ILMN_1671260, ILMN_2399769, ILMN_1731966, ILMN_1695590, ILMN_2283325, ILMN_1660549	114	249	13528	1.42972	1	0.989499	100
Annotation Cluster 35	Enrichment Score: 0.588812220550676
Category	Term	Count	%	PValue	Genes	List Total	Pop Hits	Pop Total	Fold Enrichment	Bonferroni	Benjamini	FDR
INTERPRO	IPR003961:Fibronectin, type III	6	3.84615	0.0222057	ILMN_2048591, ILMN_1731966, ILMN_2139125, ILMN_1769615, ILMN_1663032, ILMN_1752075	141	190	16659	3.73102	0.999631	0.980788	26.4633
SMART	SM00060:FN3	6	3.84615	0.0235014	ILMN_2048591, ILMN_1731966, ILMN_2139125, ILMN_1769615, ILMN_1663032, ILMN_1752075	79	190	9079	3.62918	0.857743	0.62283	22.4359
INTERPRO	IPR008957:Fibronectin, type III-like fold	4	2.5641	0.201714	ILMN_1731966, ILMN_2139125, ILMN_1663032, ILMN_1752075	141	184	16659	2.56846	1	0.999851	95.4217
INTERPRO	IPR003598:Immunoglobulin subtype 2	4	2.5641	0.248017	ILMN_2048591, ILMN_2139125, ILMN_1790160, ILMN_1752075	141	205	16659	2.30535	1	0.999956	97.9794
SMART	SM00408:IGc2	4	2.5641	0.257965	ILMN_2048591, ILMN_2139125, ILMN_1790160, ILMN_1752075	79	205	9079	2.24242	1	0.992502	95.8721
SP_PIR_KEYWORDS	Immunoglobulin domain	6	3.84615	0.304983	ILMN_2048591, ILMN_1680339, ILMN_1731966, ILMN_2139125, ILMN_1790160, ILMN_1752075	151	470	19235	1.62618	1	0.942649	99.1747
INTERPRO	IPR013098:Immunoglobulin I-set	3	1.92308	0.323224	ILMN_2048591, ILMN_2139125, ILMN_1752075	141	138	16659	2.56846	1	0.999945	99.5224
INTERPRO	IPR007110:Immunoglobulin-like	6	3.84615	0.412946	ILMN_2048591, ILMN_1680339, ILMN_1731966, ILMN_2139125, ILMN_1790160, ILMN_1752075	141	501	16659	1.41496	1	0.999996	99.9318
UP_SEQ_FEATURE	domain:Ig-like C2-type 2	3	1.92308	0.442088	ILMN_1680339, ILMN_1790160, ILMN_1752075	151	191	19113	1.98811	1	0.999996	99.981
UP_SEQ_FEATURE	domain:Ig-like C2-type 1	3	1.92308	0.442404	ILMN_1680339, ILMN_1790160, ILMN_1752075	151	190	19113	1.99857	1	0.999994	99.9811
INTERPRO	IPR013783:Immunoglobulin-like fold	5	3.20513	0.687517	ILMN_2048591, ILMN_1680339, ILMN_2139125, ILMN_1790160, ILMN_1752075	141	553	16659	1.06825	1	1	100
INTERPRO	IPR003599:Immunoglobulin subtype	3	1.92308	0.768684	ILMN_1680339, ILMN_1790160, ILMN_1752075	141	330	16659	1.07408	1	1	100
SMART	SM00409:IG	3	1.92308	0.781761	ILMN_1680339, ILMN_1790160, ILMN_1752075	79	330	9079	1.04476	1	1	100
Annotation Cluster 36	Enrichment Score: 0.5836584987834738
Category	Term	Count	%	PValue	Genes	List Total	Pop Hits	Pop Total	Fold Enrichment	Bonferroni	Benjamini	FDR
GOTERM_BP_FAT	GO:0044271~nitrogen compound biosynthetic process	8	5.12821	0.0191735	ILMN_2131177, ILMN_1734929, ILMN_1753931, ILMN_1795842, ILMN_1749419, ILMN_1701933, ILMN_1659255, ILMN_1792323	114	325	13528	2.92103	1	0.450304	27.2292
GOTERM_BP_FAT	GO:0006163~purine nucleotide metabolic process	5	3.20513	0.0704271	ILMN_2131177, ILMN_1795842, ILMN_1749419, ILMN_2314169, ILMN_1659255	114	186	13528	3.18996	1	0.640818	69.8516
GOTERM_BP_FAT	GO:0006164~purine nucleotide biosynthetic process	4	2.5641	0.126806	ILMN_2131177, ILMN_1795842, ILMN_1749419, ILMN_1659255	114	148	13528	3.20721	1	0.763243	89.2072
GOTERM_BP_FAT	GO:0009165~nucleotide biosynthetic process	4	2.5641	0.203446	ILMN_2131177, ILMN_1795842, ILMN_1749419, ILMN_1659255	114	186	13528	2.55197	1	0.848362	97.6116
GOTERM_BP_FAT	GO:0034404~nucleobase, nucleoside and nucleotide biosynthetic process	4	2.5641	0.218611	ILMN_2131177, ILMN_1795842, ILMN_1749419, ILMN_1659255	114	193	13528	2.45941	1	0.861024	98.258
GOTERM_BP_FAT	GO:0034654~nucleobase, nucleoside, nucleotide and nucleic acid biosynthetic process	4	2.5641	0.218611	ILMN_2131177, ILMN_1795842, ILMN_1749419, ILMN_1659255	114	193	13528	2.45941	1	0.861024	98.258
GOTERM_MF_FAT	GO:0032553~ribonucleotide binding	11	7.05128	0.940275	ILMN_1771800, ILMN_2131177, ILMN_2343757, ILMN_1702636, ILMN_1810436, ILMN_1750409, ILMN_1795842, ILMN_1749419, ILMN_2370882, ILMN_1659255, ILMN_1790160	106	1836	12983	0.733819	1	1	100
GOTERM_MF_FAT	GO:0032555~purine ribonucleotide binding	11	7.05128	0.940275	ILMN_1771800, ILMN_2131177, ILMN_2343757, ILMN_1702636, ILMN_1810436, ILMN_1750409, ILMN_1795842, ILMN_1749419, ILMN_2370882, ILMN_1659255, ILMN_1790160	106	1836	12983	0.733819	1	1	100
GOTERM_MF_FAT	GO:0005524~ATP binding	6	3.84615	0.994544	ILMN_1771800, ILMN_1795842, ILMN_1749419, ILMN_2370882, ILMN_1659255, ILMN_1790160	106	1477	12983	0.497554	1	1	100
GOTERM_MF_FAT	GO:0032559~adenyl ribonucleotide binding	6	3.84615	0.995199	ILMN_1771800, ILMN_1795842, ILMN_1749419, ILMN_2370882, ILMN_1659255, ILMN_1790160	106	1497	12983	0.490906	1	1	100
Annotation Cluster 37	Enrichment Score: 0.5771897321623133
Category	Term	Count	%	PValue	Genes	List Total	Pop Hits	Pop Total	Fold Enrichment	Bonferroni	Benjamini	FDR
GOTERM_BP_FAT	GO:0006461~protein complex assembly	8	5.12821	0.129819	ILMN_1657129, ILMN_2323385, ILMN_1702636, ILMN_1801043, ILMN_1750062, ILMN_1695590, ILMN_1741477, ILMN_1662935	114	505	13528	1.87987	1	0.763928	89.8027
GOTERM_BP_FAT	GO:0070271~protein complex biogenesis	8	5.12821	0.129819	ILMN_1657129, ILMN_2323385, ILMN_1702636, ILMN_1801043, ILMN_1750062, ILMN_1695590, ILMN_1741477, ILMN_1662935	114	505	13528	1.87987	1	0.763928	89.8027
GOTERM_BP_FAT	GO:0043623~cellular protein complex assembly	4	2.5641	0.153722	ILMN_1702636, ILMN_1801043, ILMN_1695590, ILMN_1741477	114	162	13528	2.93004	1	0.788758	93.5452
GOTERM_BP_FAT	GO:0065003~macromolecular complex assembly	8	5.12821	0.320425	ILMN_1657129, ILMN_2323385, ILMN_1702636, ILMN_1801043, ILMN_1750062, ILMN_1695590, ILMN_1741477, ILMN_1662935	114	665	13528	1.42757	1	0.92	99.824
GOTERM_BP_FAT	GO:0043933~macromolecular complex subunit organization	8	5.12821	0.382133	ILMN_1657129, ILMN_2323385, ILMN_1702636, ILMN_1801043, ILMN_1750062, ILMN_1695590, ILMN_1741477, ILMN_1662935	114	710	13528	1.33709	1	0.941264	99.9631
GOTERM_BP_FAT	GO:0034622~cellular macromolecular complex assembly	4	2.5641	0.498202	ILMN_1702636, ILMN_1801043, ILMN_1695590, ILMN_1741477	114	318	13528	1.49266	1	0.97324	99.9988
GOTERM_BP_FAT	GO:0034621~cellular macromolecular complex subunit organization	4	2.5641	0.576651	ILMN_1702636, ILMN_1801043, ILMN_1695590, ILMN_1741477	114	357	13528	1.3296	1	0.984853	99.9999
Annotation Cluster 38	Enrichment Score: 0.5740149186454582
Category	Term	Count	%	PValue	Genes	List Total	Pop Hits	Pop Total	Fold Enrichment	Bonferroni	Benjamini	FDR
GOTERM_BP_FAT	GO:0001503~ossification	3	1.92308	0.24961	ILMN_1677511, ILMN_1799836, ILMN_2054297, ILMN_2314169	114	115	13528	3.09565	1	0.884407	99.1038
GOTERM_BP_FAT	GO:0060348~bone development	3	1.92308	0.274399	ILMN_1677511, ILMN_1799836, ILMN_2054297, ILMN_2314169	114	123	13528	2.89431	1	0.899332	99.4837
GOTERM_BP_FAT	GO:0001501~skeletal system development	5	3.20513	0.276893	ILMN_1677511, ILMN_1771800, ILMN_1739582, ILMN_1799836, ILMN_2054297, ILMN_2314169	114	319	13528	1.85998	1	0.900582	99.5121
Annotation Cluster 39	Enrichment Score: 0.5713059839386417
Category	Term	Count	%	PValue	Genes	List Total	Pop Hits	Pop Total	Fold Enrichment	Bonferroni	Benjamini	FDR
GOTERM_CC_FAT	GO:0044459~plasma membrane part	24	15.3846	0.148677	ILMN_1681103, ILMN_1733094, ILMN_1750409, ILMN_1795842, ILMN_1695590, ILMN_2072568, ILMN_2054297, ILMN_1790160, ILMN_1716797, ILMN_1663640, ILMN_1677511, ILMN_1809291, ILMN_1653824, ILMN_1676296, ILMN_1653612, ILMN_1736704, ILMN_1724789, ILMN_1659371, ILMN_1695157, ILMN_2375319, ILMN_1659255, ILMN_1663575, ILMN_2230035, ILMN_2194467, ILMN_1769615, ILMN_1677497	108	2203	12782	1.28935	1	0.911775	86.255
GOTERM_CC_FAT	GO:0031226~intrinsic to plasma membrane	13	8.33333	0.317351	ILMN_1724789, ILMN_1681103, ILMN_1659371, ILMN_1733094, ILMN_1795842, ILMN_1695590, ILMN_1716797, ILMN_1663575, ILMN_1809291, ILMN_2194467, ILMN_1676296, ILMN_1653612, ILMN_1769615, ILMN_1677497	108	1215	12782	1.26632	1	0.950431	99.0967
GOTERM_CC_FAT	GO:0005887~integral to plasma membrane	12	7.69231	0.409543	ILMN_1681103, ILMN_1659371, ILMN_1733094, ILMN_1795842, ILMN_1695590, ILMN_1716797, ILMN_1663575, ILMN_1809291, ILMN_2194467, ILMN_1676296, ILMN_1653612, ILMN_1769615, ILMN_1677497	108	1188	12782	1.19547	1	0.962684	99.849
Annotation Cluster 40	Enrichment Score: 0.5395322728300556
Category	Term	Count	%	PValue	Genes	List Total	Pop Hits	Pop Total	Fold Enrichment	Bonferroni	Benjamini	FDR
GOTERM_BP_FAT	GO:0007188~G-protein signaling, coupled to cAMP nucleotide second messenger	3	1.92308	0.158532	ILMN_1695590, ILMN_2320164, ILMN_2314169	114	85	13528	4.18824	1	0.795282	94.1219
GOTERM_BP_FAT	GO:0019933~cAMP-mediated signaling	3	1.92308	0.188299	ILMN_1695590, ILMN_2320164, ILMN_2314169	114	95	13528	3.74737	1	0.837774	96.7459
GOTERM_BP_FAT	GO:0007187~G-protein signaling, coupled to cyclic nucleotide second messenger	3	1.92308	0.24961	ILMN_1695590, ILMN_2320164, ILMN_2314169	114	115	13528	3.09565	1	0.884407	99.1038
GOTERM_BP_FAT	GO:0019935~cyclic-nucleotide-mediated signaling	3	1.92308	0.296069	ILMN_1695590, ILMN_2320164, ILMN_2314169	114	130	13528	2.73846	1	0.910313	99.6862
GOTERM_BP_FAT	GO:0019932~second-messenger-mediated signaling	4	2.5641	0.313141	ILMN_1801043, ILMN_1695590, ILMN_2320164, ILMN_2314169	114	235	13528	2.01986	1	0.918257	99.7903
GOTERM_BP_FAT	GO:0007186~G-protein coupled receptor protein signaling pathway	8	5.12821	0.838391	ILMN_1659371, ILMN_1786429, ILMN_1772627, ILMN_1695590, ILMN_1676296, ILMN_2320164, ILMN_2314169, ILMN_1791447	114	1123	13528	0.845355	1	0.999749	100
Annotation Cluster 41	Enrichment Score: 0.5159857111252918
Category	Term	Count	%	PValue	Genes	List Total	Pop Hits	Pop Total	Fold Enrichment	Bonferroni	Benjamini	FDR
GOTERM_BP_FAT	GO:0048858~cell projection morphogenesis	5	3.20513	0.148987	ILMN_1771800, ILMN_2230035, ILMN_1713636, ILMN_1799836, ILMN_1791447	114	245	13528	2.42177	1	0.782085	92.926
GOTERM_BP_FAT	GO:0032990~cell part morphogenesis	5	3.20513	0.166362	ILMN_1771800, ILMN_2230035, ILMN_1713636, ILMN_1799836, ILMN_1791447	114	256	13528	2.31771	1	0.805788	94.9583
GOTERM_BP_FAT	GO:0007409~axonogenesis	4	2.5641	0.218611	ILMN_1771800, ILMN_1713636, ILMN_1799836, ILMN_1791447	114	193	13528	2.45941	1	0.861024	98.258
GOTERM_BP_FAT	GO:0048667~cell morphogenesis involved in neuron differentiation	4	2.5641	0.25407	ILMN_1771800, ILMN_1713636, ILMN_1799836, ILMN_1791447	114	209	13528	2.27113	1	0.886778	99.1873
GOTERM_BP_FAT	GO:0048812~neuron projection morphogenesis	4	2.5641	0.26307	ILMN_1771800, ILMN_1713636, ILMN_1799836, ILMN_1791447	114	213	13528	2.22848	1	0.895261	99.3342
GOTERM_BP_FAT	GO:0000904~cell morphogenesis involved in differentiation	4	2.5641	0.333755	ILMN_1771800, ILMN_1713636, ILMN_1799836, ILMN_1791447	114	244	13528	1.94536	1	0.924287	99.8728
GOTERM_BP_FAT	GO:0000902~cell morphogenesis	5	3.20513	0.346728	ILMN_1771800, ILMN_2230035, ILMN_1713636, ILMN_1799836, ILMN_1791447	114	356	13528	1.66667	1	0.929781	99.9079
GOTERM_BP_FAT	GO:0031175~neuron projection development	4	2.5641	0.361207	ILMN_1771800, ILMN_1713636, ILMN_1799836, ILMN_1791447	114	256	13528	1.85417	1	0.934993	99.9363
GOTERM_BP_FAT	GO:0030030~cell projection organization	5	3.20513	0.369584	ILMN_1771800, ILMN_2230035, ILMN_1713636, ILMN_1799836, ILMN_1791447	114	368	13528	1.61232	1	0.936973	99.9487
GOTERM_BP_FAT	GO:0032989~cellular component morphogenesis	5	3.20513	0.424529	ILMN_1771800, ILMN_2230035, ILMN_1713636, ILMN_1799836, ILMN_1791447	114	397	13528	1.49454	1	0.956335	99.9885
GOTERM_BP_FAT	GO:0030182~neuron differentiation	5	3.20513	0.500021	ILMN_1771800, ILMN_1713636, ILMN_1741477, ILMN_1799836, ILMN_1791447	114	438	13528	1.35464	1	0.973375	99.9989
GOTERM_BP_FAT	GO:0048666~neuron development	4	2.5641	0.541368	ILMN_1771800, ILMN_1713636, ILMN_1799836, ILMN_1791447	114	339	13528	1.4002	1	0.979998	99.9997
Annotation Cluster 42	Enrichment Score: 0.4945147215753573
Category	Term	Count	%	PValue	Genes	List Total	Pop Hits	Pop Total	Fold Enrichment	Bonferroni	Benjamini	FDR
SP_PIR_KEYWORDS	activator	8	5.12821	0.112805	ILMN_1731714, ILMN_1814077, ILMN_1750062, ILMN_1753547, ILMN_1669033, ILMN_1684034, ILMN_1728218, ILMN_1776480	151	520	19235	1.95976	1	0.807132	79.3653
GOTERM_MF_FAT	GO:0003712~transcription cofactor activity	5	3.20513	0.338072	ILMN_1814077, ILMN_1750062, ILMN_1696054, ILMN_1669033, ILMN_1776480	106	363	12983	1.68707	1	0.996283	99.6362
GOTERM_MF_FAT	GO:0008134~transcription factor binding	6	3.84615	0.400877	ILMN_1764970, ILMN_1814077, ILMN_1750062, ILMN_1696054, ILMN_1669033, ILMN_1776480	106	513	12983	1.43253	1	0.997975	99.9063
GOTERM_MF_FAT	GO:0016563~transcription activator activity	5	3.20513	0.424534	ILMN_1739582, ILMN_1750062, ILMN_1741477, ILMN_1669033, ILMN_1776480	106	410	12983	1.49367	1	0.998434	99.9459
GOTERM_MF_FAT	GO:0003713~transcription coactivator activity	3	1.92308	0.518995	ILMN_1750062, ILMN_1669033, ILMN_1776480	106	214	12983	1.71703	1	0.998984	99.9953
Annotation Cluster 43	Enrichment Score: 0.44952138316560325
Category	Term	Count	%	PValue	Genes	List Total	Pop Hits	Pop Total	Fold Enrichment	Bonferroni	Benjamini	FDR
GOTERM_CC_FAT	GO:0031968~organelle outer membrane	3	1.92308	0.216369	ILMN_1663640, ILMN_1795842, ILMN_2370882	108	104	12782	3.414	1	0.913855	95.0511
GOTERM_CC_FAT	GO:0019867~outer membrane	3	1.92308	0.228697	ILMN_1663640, ILMN_1795842, ILMN_2370882	108	108	12782	3.28755	1	0.91573	95.9298
GOTERM_CC_FAT	GO:0031090~organelle membrane	7	4.48718	0.905692	ILMN_1663640, ILMN_1728660, ILMN_1750409, ILMN_1800008, ILMN_1795842, ILMN_1765076, ILMN_2370882	108	1096	12782	0.755897	1	0.998985	100
Annotation Cluster 44	Enrichment Score: 0.4076680902671244
Category	Term	Count	%	PValue	Genes	List Total	Pop Hits	Pop Total	Fold Enrichment	Bonferroni	Benjamini	FDR
SP_PIR_KEYWORDS	lipoprotein	11	7.05128	0.0290849	ILMN_1724789, ILMN_1659371, ILMN_1750181, ILMN_1786429, ILMN_1780170, ILMN_1810729, ILMN_1695157, ILMN_1750409, ILMN_1695590, ILMN_1757338, ILMN_1659255	151	642	19235	2.18259	0.999702	0.491563	32.2394
UP_SEQ_FEATURE	lipid moiety-binding region:S-palmitoyl cysteine	5	3.20513	0.0543422	ILMN_1659371, ILMN_1786429, ILMN_1695590, ILMN_1757338, ILMN_1659255	151	181	19113	3.49658	1	0.915167	55.9665
SP_PIR_KEYWORDS	palmitate	5	3.20513	0.0848709	ILMN_1659371, ILMN_1786429, ILMN_1695590, ILMN_1757338, ILMN_1659255	151	213	19235	2.99024	1	0.761812	68.9457
SP_PIR_KEYWORDS	G protein-coupled receptor	3	1.92308	0.228947	ILMN_1659371, ILMN_1786429, ILMN_1695590	151	116	19235	3.29442	1	0.922195	96.7555
KEGG_PATHWAY	hsa04080:Neuroactive ligand-receptor interaction	4	2.5641	0.490791	ILMN_1659371, ILMN_1786429, ILMN_1731966, ILMN_1695590	53	256	5085	1.49912	1	0.992788	99.94
SP_PIR_KEYWORDS	transmembrane protein	6	3.84615	0.564324	ILMN_1681103, ILMN_1659371, ILMN_1786429, ILMN_1809291, ILMN_1795842, ILMN_1695590	151	642	19235	1.19051	1	0.990562	99.9983
GOTERM_BP_FAT	GO:0007186~G-protein coupled receptor protein signaling pathway	8	5.12821	0.838391	ILMN_1659371, ILMN_1786429, ILMN_1772627, ILMN_1695590, ILMN_1676296, ILMN_2320164, ILMN_2314169, ILMN_1791447	114	1123	13528	0.845355	1	0.999749	100
SP_PIR_KEYWORDS	receptor	10	6.41026	0.877929	ILMN_1659371, ILMN_1786429, ILMN_1750062, ILMN_1731966, ILMN_1695590, ILMN_2283325, ILMN_1660549, ILMN_1790160, ILMN_1716797, ILMN_1671260, ILMN_2399769, ILMN_2320164, ILMN_1677497	151	1583	19235	0.804701	1	0.999798	100
INTERPRO	IPR017452:GPCR, rhodopsin-like superfamily	4	2.5641	0.946814	ILMN_1659371, ILMN_1786429, ILMN_1695590, ILMN_2320164	141	726	16659	0.650958	1	1	100
INTERPRO	IPR000276:7TM GPCR, rhodopsin-like	4	2.5641	0.947153	ILMN_1659371, ILMN_1786429, ILMN_1695590, ILMN_2320164	141	727	16659	0.650063	1	1	100
SP_PIR_KEYWORDS	g-protein coupled receptor	4	2.5641	0.956205	ILMN_1659371, ILMN_1786429, ILMN_1695590, ILMN_2320164	151	816	19235	0.624432	1	0.999995	100
PIR_SUPERFAMILY	PIRSF800006:rhodopsin-like G protein-coupled receptors	4	2.5641	0.96393	ILMN_1659371, ILMN_1786429, ILMN_1695590, ILMN_2320164	71	686	7396	0.607399	1	1	100
SP_PIR_KEYWORDS	transducer	4	2.5641	0.969182	ILMN_1659371, ILMN_1786429, ILMN_1695590, ILMN_2320164	151	874	19235	0.582994	1	0.999997	100
Annotation Cluster 45	Enrichment Score: 0.4058956947649542
Category	Term	Count	%	PValue	Genes	List Total	Pop Hits	Pop Total	Fold Enrichment	Bonferroni	Benjamini	FDR
GOTERM_BP_FAT	GO:0006357~regulation of transcription from RNA polymerase II promoter	11	7.05128	0.0823769	ILMN_1664861, ILMN_1814077, ILMN_1750062, ILMN_1753547, ILMN_1695590, ILMN_1741477, ILMN_1799836, ILMN_1669033, ILMN_1656940, ILMN_1684034, ILMN_1776480	114	727	13528	1.79551	1	0.682173	75.6214
GOTERM_BP_FAT	GO:0010629~negative regulation of gene expression	7	4.48718	0.245405	ILMN_1664861, ILMN_1814077, ILMN_1741477, ILMN_1696054, ILMN_1799836, ILMN_1718961, ILMN_1776480	114	504	13528	1.64815	1	0.883674	99.0177
GOTERM_BP_FAT	GO:0010605~negative regulation of macromolecule metabolic process	9	5.76923	0.270216	ILMN_1771800, ILMN_1664861, ILMN_1814077, ILMN_1741477, ILMN_1696054, ILMN_1799836, ILMN_1701933, ILMN_1718961, ILMN_1776480	114	734	13528	1.45504	1	0.89759	99.4326
GOTERM_BP_FAT	GO:0010558~negative regulation of macromolecule biosynthetic process	7	4.48718	0.306999	ILMN_1771800, ILMN_1664861, ILMN_1814077, ILMN_1741477, ILMN_1696054, ILMN_1799836, ILMN_1776480	114	547	13528	1.51859	1	0.915333	99.7573
GOTERM_BP_FAT	GO:0031327~negative regulation of cellular biosynthetic process	7	4.48718	0.327679	ILMN_1771800, ILMN_1664861, ILMN_1814077, ILMN_1741477, ILMN_1696054, ILMN_1799836, ILMN_1776480	114	561	13528	1.48069	1	0.922617	99.8524
GOTERM_BP_FAT	GO:0016481~negative regulation of transcription	6	3.84615	0.338029	ILMN_1664861, ILMN_1814077, ILMN_1741477, ILMN_1696054, ILMN_1799836, ILMN_1776480	114	459	13528	1.5512	1	0.92643	99.8856
GOTERM_MF_FAT	GO:0003712~transcription cofactor activity	5	3.20513	0.338072	ILMN_1814077, ILMN_1750062, ILMN_1696054, ILMN_1669033, ILMN_1776480	106	363	12983	1.68707	1	0.996283	99.6362
GOTERM_BP_FAT	GO:0009890~negative regulation of biosynthetic process	7	4.48718	0.345562	ILMN_1771800, ILMN_1664861, ILMN_1814077, ILMN_1741477, ILMN_1696054, ILMN_1799836, ILMN_1776480	114	573	13528	1.44968	1	0.929855	99.9052
GOTERM_MF_FAT	GO:0008134~transcription factor binding	6	3.84615	0.400877	ILMN_1764970, ILMN_1814077, ILMN_1750062, ILMN_1696054, ILMN_1669033, ILMN_1776480	106	513	12983	1.43253	1	0.997975	99.9063
GOTERM_BP_FAT	GO:0045934~negative regulation of nucleobase, nucleoside, nucleotide and nucleic acid metabolic process	6	3.84615	0.426284	ILMN_1664861, ILMN_1814077, ILMN_1741477, ILMN_1696054, ILMN_1799836, ILMN_1776480	114	512	13528	1.39062	1	0.955383	99.9891
GOTERM_BP_FAT	GO:0051172~negative regulation of nitrogen compound metabolic process	6	3.84615	0.437861	ILMN_1664861, ILMN_1814077, ILMN_1741477, ILMN_1696054, ILMN_1799836, ILMN_1776480	114	519	13528	1.37187	1	0.959132	99.9922
GOTERM_MF_FAT	GO:0030528~transcription regulator activity	14	8.97436	0.451701	ILMN_1739582, ILMN_1664861, ILMN_1750062, ILMN_1657766, ILMN_1696054, ILMN_1684034, ILMN_1731714, ILMN_1814077, ILMN_1685415, ILMN_1753547, ILMN_1741477, ILMN_2160764, ILMN_1669033, ILMN_1799836, ILMN_1776480	106	1512	12983	1.13408	1	0.9986	99.972
GOTERM_MF_FAT	GO:0016564~transcription repressor activity	4	2.5641	0.472669	ILMN_1664861, ILMN_1814077, ILMN_1696054, ILMN_1776480	106	316	12983	1.55039	1	0.998604	99.9835
GOTERM_BP_FAT	GO:0043009~chordate embryonic development	4	2.5641	0.525167	ILMN_1739582, ILMN_1814077, ILMN_1799836, ILMN_1776480	114	331	13528	1.43404	1	0.977488	99.9995
GOTERM_BP_FAT	GO:0009792~embryonic development ending in birth or egg hatching	4	2.5641	0.531279	ILMN_1739582, ILMN_1814077, ILMN_1799836, ILMN_1776480	114	334	13528	1.42116	1	0.978312	99.9996
GOTERM_BP_FAT	GO:0007507~heart development	3	1.92308	0.538828	ILMN_1664861, ILMN_1814077, ILMN_1696054	114	215	13528	1.65581	1	0.979729	99.9997
GOTERM_BP_FAT	GO:0045892~negative regulation of transcription, DNA-dependent	4	2.5641	0.574735	ILMN_1664861, ILMN_1814077, ILMN_1741477, ILMN_1799836	114	356	13528	1.33333	1	0.984746	99.9999
GOTERM_BP_FAT	GO:0051253~negative regulation of RNA metabolic process	4	2.5641	0.586152	ILMN_1664861, ILMN_1814077, ILMN_1741477, ILMN_1799836	114	362	13528	1.31123	1	0.986018	99.9999
GOTERM_BP_FAT	GO:0000122~negative regulation of transcription from RNA polymerase II promoter	3	1.92308	0.654885	ILMN_1664861, ILMN_1814077, ILMN_1799836	114	266	13528	1.33835	1	0.993071	100
SP_PIR_KEYWORDS	repressor	4	2.5641	0.662893	ILMN_1814077, ILMN_1685415, ILMN_2160764, ILMN_1696054, ILMN_1776480	151	435	19235	1.17135	1	0.995646	99.9999
Annotation Cluster 46	Enrichment Score: 0.387740189836148
Category	Term	Count	%	PValue	Genes	List Total	Pop Hits	Pop Total	Fold Enrichment	Bonferroni	Benjamini	FDR
SP_PIR_KEYWORDS	vision	4	2.5641	0.0948879	ILMN_2230035, ILMN_1695157, ILMN_1795842, ILMN_1659255	151	139	19235	3.66573	1	0.781974	73.1407
GOTERM_BP_FAT	GO:0050953~sensory perception of light stimulus	4	2.5641	0.269847	ILMN_2230035, ILMN_1695157, ILMN_1795842, ILMN_1659255	114	216	13528	2.19753	1	0.898458	99.4279
GOTERM_BP_FAT	GO:0007601~visual perception	4	2.5641	0.269847	ILMN_2230035, ILMN_1695157, ILMN_1795842, ILMN_1659255	114	216	13528	2.19753	1	0.898458	99.4279
GOTERM_BP_FAT	GO:0050877~neurological system process	11	7.05128	0.562425	ILMN_1663640, ILMN_1677511, ILMN_1771800, ILMN_2089329, ILMN_2230035, ILMN_1695157, ILMN_1795842, ILMN_1744387, ILMN_2054297, ILMN_1701933, ILMN_1659255, ILMN_1790160	114	1210	13528	1.07879	1	0.983467	99.9999
GOTERM_BP_FAT	GO:0050890~cognition	8	5.12821	0.642781	ILMN_1677511, ILMN_1771800, ILMN_2089329, ILMN_2230035, ILMN_1695157, ILMN_1795842, ILMN_2054297, ILMN_1659255, ILMN_1790160	114	909	13528	1.04437	1	0.991994	100
SP_PIR_KEYWORDS	sensory transduction	4	2.5641	0.846911	ILMN_2230035, ILMN_1695157, ILMN_1795842, ILMN_1659255	151	595	19235	0.856364	1	0.999723	100
GOTERM_BP_FAT	GO:0007600~sensory perception	5	3.20513	0.912864	ILMN_2089329, ILMN_2230035, ILMN_1695157, ILMN_1795842, ILMN_1659255	114	810	13528	0.73251	1	0.999982	100
Annotation Cluster 47	Enrichment Score: 0.3797306663291801
Category	Term	Count	%	PValue	Genes	List Total	Pop Hits	Pop Total	Fold Enrichment	Bonferroni	Benjamini	FDR
GOTERM_BP_FAT	GO:0007389~pattern specification process	5	3.20513	0.184427	ILMN_1739582, ILMN_1715463, ILMN_1741477, ILMN_1799836, ILMN_1791447	114	267	13528	2.22222	1	0.832831	96.4815
GOTERM_BP_FAT	GO:0009952~anterior/posterior pattern formation	3	1.92308	0.326856	ILMN_1739582, ILMN_1741477, ILMN_1799836	114	140	13528	2.54286	1	0.922946	99.8494
GOTERM_BP_FAT	GO:0048598~embryonic morphogenesis	4	2.5641	0.474814	ILMN_1739582, ILMN_2089329, ILMN_1741477, ILMN_1799836	114	307	13528	1.54615	1	0.969904	99.9974
GOTERM_BP_FAT	GO:0003002~regionalization	3	1.92308	0.492006	ILMN_1739582, ILMN_1741477, ILMN_1799836	114	197	13528	1.80711	1	0.972624	99.9985
GOTERM_MF_FAT	GO:0043565~sequence-specific DNA binding	6	3.84615	0.547952	ILMN_1739582, ILMN_1731714, ILMN_1741477, ILMN_1799836, ILMN_1684034, ILMN_1776480	106	607	12983	1.21069	1	0.999307	99.998
GOTERM_MF_FAT	GO:0003700~transcription factor activity	8	5.12821	0.68265	ILMN_1739582, ILMN_1731714, ILMN_1657766, ILMN_1753547, ILMN_1741477, ILMN_1799836, ILMN_1684034, ILMN_1776480	106	975	12983	1.00497	1	0.999856	100
Annotation Cluster 48	Enrichment Score: 0.3605313350616747
Category	Term	Count	%	PValue	Genes	List Total	Pop Hits	Pop Total	Fold Enrichment	Bonferroni	Benjamini	FDR
GOTERM_BP_FAT	GO:0040012~regulation of locomotion	5	3.20513	0.0771383	ILMN_1771800, ILMN_2230035, ILMN_1791447, ILMN_1701933, ILMN_1790160	114	192	13528	3.09028	1	0.664372	73.2331
GOTERM_BP_FAT	GO:0033043~regulation of organelle organization	4	2.5641	0.272111	ILMN_1801043, ILMN_1750062, ILMN_1791447, ILMN_1701933	114	217	13528	2.1874	1	0.898269	99.4563
GOTERM_BP_FAT	GO:0032268~regulation of cellular protein metabolic process	6	3.84615	0.362993	ILMN_1771800, ILMN_1750062, ILMN_1741477, ILMN_1749419, ILMN_1750800, ILMN_1701933	114	474	13528	1.50211	1	0.935304	99.9391
GOTERM_BP_FAT	GO:0055082~cellular chemical homeostasis	5	3.20513	0.392403	ILMN_1771800, ILMN_1750062, ILMN_1750800, ILMN_1791447, ILMN_1701933	114	380	13528	1.5614	1	0.945426	99.972
GOTERM_BP_FAT	GO:0007626~locomotory behavior	4	2.5641	0.402053	ILMN_1771800, ILMN_1785071, ILMN_1791447, ILMN_1701933	114	274	13528	1.73236	1	0.949009	99.9785
GOTERM_BP_FAT	GO:0048878~chemical homeostasis	6	3.84615	0.426284	ILMN_1771800, ILMN_1750062, ILMN_1750800, ILMN_2314169, ILMN_1791447, ILMN_1701933	114	512	13528	1.39062	1	0.955383	99.9891
GOTERM_BP_FAT	GO:0010608~posttranscriptional regulation of gene expression	3	1.92308	0.528679	ILMN_1771800, ILMN_1750062, ILMN_1750800	114	211	13528	1.6872	1	0.978011	99.9996
GOTERM_BP_FAT	GO:0019725~cellular homeostasis	5	3.20513	0.54913	ILMN_1771800, ILMN_1750062, ILMN_1750800, ILMN_1791447, ILMN_1701933	114	466	13528	1.27325	1	0.981368	99.9998
GOTERM_BP_FAT	GO:0030005~cellular di-, tri-valent inorganic cation homeostasis	3	1.92308	0.568372	ILMN_1771800, ILMN_1750800, ILMN_1791447	114	227	13528	1.56828	1	0.984078	99.9999
GOTERM_BP_FAT	GO:0055066~di-, tri-valent inorganic cation homeostasis	3	1.92308	0.596544	ILMN_1771800, ILMN_1750800, ILMN_1791447	114	239	13528	1.48954	1	0.987443	100
GOTERM_BP_FAT	GO:0006873~cellular ion homeostasis	4	2.5641	0.608402	ILMN_1771800, ILMN_1750800, ILMN_1791447, ILMN_1701933	114	374	13528	1.26916	1	0.988416	100
GOTERM_BP_FAT	GO:0030003~cellular cation homeostasis	3	1.92308	0.629815	ILMN_1771800, ILMN_1750800, ILMN_1791447	114	254	13528	1.40157	1	0.990688	100
GOTERM_BP_FAT	GO:0050801~ion homeostasis	4	2.5641	0.668706	ILMN_1771800, ILMN_1750800, ILMN_1791447, ILMN_1701933	114	409	13528	1.16055	1	0.993966	100
GOTERM_BP_FAT	GO:0055080~cation homeostasis	3	1.92308	0.693665	ILMN_1771800, ILMN_1750800, ILMN_1791447	114	286	13528	1.24476	1	0.995722	100
Annotation Cluster 49	Enrichment Score: 0.3563254157390775
Category	Term	Count	%	PValue	Genes	List Total	Pop Hits	Pop Total	Fold Enrichment	Bonferroni	Benjamini	FDR
INTERPRO	IPR006209:EGF	3	1.92308	0.289162	ILMN_1677511, ILMN_1671928, ILMN_2054297, ILMN_1677497	141	127	16659	2.79092	1	0.999903	99.0646
INTERPRO	IPR013032:EGF-like region, conserved site	4	2.5641	0.448037	ILMN_1677511, ILMN_1653824, ILMN_1671928, ILMN_2054297, ILMN_1677497	141	293	16659	1.61295	1	0.999998	99.9707
INTERPRO	IPR000742:EGF-like, type 3	3	1.92308	0.486835	ILMN_1677511, ILMN_1671928, ILMN_2054297, ILMN_1677497	141	194	16659	1.82705	1	0.999999	99.9892
INTERPRO	IPR006210:EGF-like	3	1.92308	0.505588	ILMN_1677511, ILMN_1671928, ILMN_2054297, ILMN_1677497	141	201	16659	1.76342	1	0.999999	99.9935
SMART	SM00181:EGF	3	1.92308	0.518489	ILMN_1677511, ILMN_1671928, ILMN_2054297, ILMN_1677497	79	201	9079	1.71528	1	0.999954	99.9593
Annotation Cluster 50	Enrichment Score: 0.3409202613427576
Category	Term	Count	%	PValue	Genes	List Total	Pop Hits	Pop Total	Fold Enrichment	Bonferroni	Benjamini	FDR
GOTERM_CC_FAT	GO:0031967~organelle envelope	9	5.76923	0.147984	ILMN_1663640, ILMN_1697448, ILMN_1781097, ILMN_1728660, ILMN_1800008, ILMN_1795842, ILMN_1713636, ILMN_2370882, ILMN_1718961	108	620	12782	1.71801	1	0.928294	86.1164
GOTERM_CC_FAT	GO:0031975~envelope	9	5.76923	0.149869	ILMN_1663640, ILMN_1697448, ILMN_1781097, ILMN_1728660, ILMN_1800008, ILMN_1795842, ILMN_1713636, ILMN_2370882, ILMN_1718961	108	622	12782	1.71249	1	0.877438	86.4904
GOTERM_CC_FAT	GO:0005635~nuclear envelope	4	2.5641	0.246074	ILMN_1781097, ILMN_1795842, ILMN_1713636, ILMN_1718961	108	205	12782	2.3093	1	0.922406	96.9267
GOTERM_CC_FAT	GO:0005740~mitochondrial envelope	6	3.84615	0.273965	ILMN_1663640, ILMN_1697448, ILMN_1728660, ILMN_1800008, ILMN_2370882, ILMN_1718961	108	419	12782	1.69478	1	0.936673	98.0691
SP_PIR_KEYWORDS	mitochondrion	8	5.12821	0.473589	ILMN_1663640, ILMN_1749009, ILMN_1666364, ILMN_1728660, ILMN_1800008, ILMN_1702858, ILMN_2370882, ILMN_1718961	151	832	19235	1.22485	1	0.985026	99.9788
UP_SEQ_FEATURE	transit peptide:Mitochondrion	5	3.20513	0.500792	ILMN_1749009, ILMN_1666364, ILMN_1728660, ILMN_1800008, ILMN_1702858	151	467	19113	1.35521	1	0.999999	99.9963
SP_PIR_KEYWORDS	transit peptide	5	3.20513	0.510771	ILMN_1749009, ILMN_1666364, ILMN_1728660, ILMN_1800008, ILMN_1702858	151	476	19235	1.33807	1	0.986074	99.9919
GOTERM_CC_FAT	GO:0044429~mitochondrial part	6	3.84615	0.560973	ILMN_1663640, ILMN_1697448, ILMN_1728660, ILMN_1800008, ILMN_2370882, ILMN_1718961	108	595	12782	1.19346	1	0.982172	99.9961
GOTERM_CC_FAT	GO:0005739~mitochondrion	10	6.41026	0.564362	ILMN_1663640, ILMN_1771800, ILMN_1749009, ILMN_1697448, ILMN_1666364, ILMN_1728660, ILMN_1800008, ILMN_1702858, ILMN_2370882, ILMN_1718961	108	1087	12782	1.08879	1	0.980897	99.9964
GOTERM_CC_FAT	GO:0031966~mitochondrial membrane	4	2.5641	0.64539	ILMN_1663640, ILMN_1728660, ILMN_1800008, ILMN_2370882	108	394	12782	1.20154	1	0.988528	99.9997
GOTERM_CC_FAT	GO:0005743~mitochondrial inner membrane	3	1.92308	0.730126	ILMN_1728660, ILMN_1800008, ILMN_2370882	108	306	12782	1.16031	1	0.993553	100
GOTERM_CC_FAT	GO:0019866~organelle inner membrane	3	1.92308	0.766271	ILMN_1728660, ILMN_1800008, ILMN_2370882	108	329	12782	1.0792	1	0.994815	100
GOTERM_CC_FAT	GO:0012505~endomembrane system	5	3.20513	0.899632	ILMN_1781097, ILMN_1750409, ILMN_1795842, ILMN_1713636, ILMN_1718961	108	782	12782	0.756725	1	0.99891	100
GOTERM_CC_FAT	GO:0031090~organelle membrane	7	4.48718	0.905692	ILMN_1663640, ILMN_1728660, ILMN_1750409, ILMN_1800008, ILMN_1795842, ILMN_1765076, ILMN_2370882	108	1096	12782	0.755897	1	0.998985	100
Annotation Cluster 51	Enrichment Score: 0.3197408213411943
Category	Term	Count	%	PValue	Genes	List Total	Pop Hits	Pop Total	Fold Enrichment	Bonferroni	Benjamini	FDR
GOTERM_MF_FAT	GO:0008092~cytoskeletal protein binding	6	3.84615	0.386328	ILMN_1801043, ILMN_1656940, ILMN_1701933, ILMN_2151281, ILMN_1736704, ILMN_1752075	106	504	12983	1.45811	1	0.997825	99.8702
GOTERM_MF_FAT	GO:0003779~actin binding	4	2.5641	0.493341	ILMN_1801043, ILMN_1656940, ILMN_1736704, ILMN_1752075	106	326	12983	1.50284	1	0.998863	99.9904
SP_PIR_KEYWORDS	actin-binding	3	1.92308	0.576334	ILMN_1801043, ILMN_1736704, ILMN_1752075	151	247	19235	1.54718	1	0.991116	99.9988
Annotation Cluster 52	Enrichment Score: 0.31357520743484857
Category	Term	Count	%	PValue	Genes	List Total	Pop Hits	Pop Total	Fold Enrichment	Bonferroni	Benjamini	FDR
GOTERM_BP_FAT	GO:0007267~cell-cell signaling	7	4.48718	0.386107	ILMN_1663640, ILMN_1766707, ILMN_1771800, ILMN_2089329, ILMN_1744387, ILMN_2314169, ILMN_1701933	114	600	13528	1.38444	1	0.942749	99.9668
GOTERM_BP_FAT	GO:0007268~synaptic transmission	4	2.5641	0.455324	ILMN_1663640, ILMN_1771800, ILMN_1744387, ILMN_1701933	114	298	13528	1.59284	1	0.964271	99.9953
GOTERM_BP_FAT	GO:0050877~neurological system process	11	7.05128	0.562425	ILMN_1663640, ILMN_1677511, ILMN_1771800, ILMN_2089329, ILMN_2230035, ILMN_1695157, ILMN_1795842, ILMN_1744387, ILMN_2054297, ILMN_1701933, ILMN_1659255, ILMN_1790160	114	1210	13528	1.07879	1	0.983467	99.9999
GOTERM_BP_FAT	GO:0019226~transmission of nerve impulse	4	2.5641	0.563128	ILMN_1663640, ILMN_1771800, ILMN_1744387, ILMN_1701933	114	350	13528	1.35619	1	0.983351	99.9999
Annotation Cluster 53	Enrichment Score: 0.2597323182886705
Category	Term	Count	%	PValue	Genes	List Total	Pop Hits	Pop Total	Fold Enrichment	Bonferroni	Benjamini	FDR
UP_SEQ_FEATURE	repeat:ANK 1	3	1.92308	0.543393	ILMN_1773063, ILMN_1798006, ILMN_1661646	151	231	19113	1.64385	1	1	99.999
UP_SEQ_FEATURE	repeat:ANK 2	3	1.92308	0.545731	ILMN_1773063, ILMN_1798006, ILMN_1661646	151	232	19113	1.63676	1	0.999999	99.9991
SP_PIR_KEYWORDS	ank repeat	3	1.92308	0.560674	ILMN_1773063, ILMN_1798006, ILMN_1661646	151	240	19235	1.5923	1	0.991016	99.9981
Annotation Cluster 54	Enrichment Score: 0.20639652190849386
Category	Term	Count	%	PValue	Genes	List Total	Pop Hits	Pop Total	Fold Enrichment	Bonferroni	Benjamini	FDR
SP_PIR_KEYWORDS	gtp-binding	6	3.84615	0.115249	ILMN_2131177, ILMN_2343757, ILMN_1702636, ILMN_1810436, ILMN_1750409, ILMN_1795842	151	329	19235	2.32311	1	0.798809	80.1023
GOTERM_MF_FAT	GO:0005525~GTP binding	6	3.84615	0.183014	ILMN_2131177, ILMN_2343757, ILMN_1702636, ILMN_1810436, ILMN_1750409, ILMN_1795842	106	372	12983	1.9755	1	0.977782	93.6162
GOTERM_MF_FAT	GO:0019001~guanyl nucleotide binding	6	3.84615	0.196933	ILMN_2131177, ILMN_2343757, ILMN_1702636, ILMN_1810436, ILMN_1750409, ILMN_1795842	106	382	12983	1.92379	1	0.980021	94.9476
GOTERM_MF_FAT	GO:0032561~guanyl ribonucleotide binding	6	3.84615	0.196933	ILMN_2131177, ILMN_2343757, ILMN_1702636, ILMN_1810436, ILMN_1750409, ILMN_1795842	106	382	12983	1.92379	1	0.980021	94.9476
UP_SEQ_FEATURE	nucleotide phosphate-binding region:GTP	4	2.5641	0.408943	ILMN_2343757, ILMN_1702636, ILMN_1810436, ILMN_1750409	151	295	19113	1.71629	1	0.999997	99.9556
GOTERM_MF_FAT	GO:0004672~protein kinase activity	5	3.20513	0.728545	ILMN_1771800, ILMN_1680339, ILMN_1795842, ILMN_1749419, ILMN_1790160	106	606	12983	1.01057	1	0.999933	100
GOTERM_MF_FAT	GO:0017076~purine nucleotide binding	13	8.33333	0.868167	ILMN_2343757, ILMN_1733094, ILMN_1750409, ILMN_1810436, ILMN_1795842, ILMN_2370882, ILMN_1659255, ILMN_1790160, ILMN_1663575, ILMN_1771800, ILMN_2131177, ILMN_1702636, ILMN_1749419	106	1918	12983	0.830164	1	0.999998	100
UP_SEQ_FEATURE	domain:Protein kinase	3	1.92308	0.886056	ILMN_1771800, ILMN_1795842, ILMN_1790160	151	469	19113	0.809656	1	1	100
GOTERM_MF_FAT	GO:0000166~nucleotide binding	15	9.61538	0.889208	ILMN_2343757, ILMN_1733094, ILMN_1750409, ILMN_1810436, ILMN_1750062, ILMN_1795842, ILMN_2370882, ILMN_1659255, ILMN_1728218, ILMN_1790160, ILMN_1663575, ILMN_1771800, ILMN_2131177, ILMN_1702636, ILMN_1749419	106	2245	12983	0.818359	1	0.999999	100
INTERPRO	IPR000719:Protein kinase, core	3	1.92308	0.912498	ILMN_1771800, ILMN_1795842, ILMN_1790160	141	476	16659	0.744636	1	1	100
GOTERM_MF_FAT	GO:0032553~ribonucleotide binding	11	7.05128	0.940275	ILMN_1771800, ILMN_2131177, ILMN_2343757, ILMN_1702636, ILMN_1810436, ILMN_1750409, ILMN_1795842, ILMN_1749419, ILMN_2370882, ILMN_1659255, ILMN_1790160	106	1836	12983	0.733819	1	1	100
GOTERM_MF_FAT	GO:0032555~purine ribonucleotide binding	11	7.05128	0.940275	ILMN_1771800, ILMN_2131177, ILMN_2343757, ILMN_1702636, ILMN_1810436, ILMN_1750409, ILMN_1795842, ILMN_1749419, ILMN_2370882, ILMN_1659255, ILMN_1790160	106	1836	12983	0.733819	1	1	100
SP_PIR_KEYWORDS	nucleotide-binding	9	5.76923	0.957629	ILMN_1771800, ILMN_2131177, ILMN_2343757, ILMN_1702636, ILMN_1810436, ILMN_1750409, ILMN_1795842, ILMN_2370882, ILMN_1790160	151	1686	19235	0.679986	1	0.999995	100
GOTERM_MF_FAT	GO:0030554~adenyl nucleotide binding	8	5.12821	0.97742	ILMN_1663575, ILMN_1771800, ILMN_1733094, ILMN_1795842, ILMN_1749419, ILMN_2370882, ILMN_1659255, ILMN_1790160	106	1577	12983	0.621337	1	1	100
GOTERM_MF_FAT	GO:0001883~purine nucleoside binding	8	5.12821	0.980136	ILMN_1663575, ILMN_1771800, ILMN_1733094, ILMN_1795842, ILMN_1749419, ILMN_2370882, ILMN_1659255, ILMN_1790160	106	1601	12983	0.612023	1	1	100
GOTERM_MF_FAT	GO:0001882~nucleoside binding	8	5.12821	0.981279	ILMN_1663575, ILMN_1771800, ILMN_1733094, ILMN_1795842, ILMN_1749419, ILMN_2370882, ILMN_1659255, ILMN_1790160	106	1612	12983	0.607847	1	1	100
GOTERM_MF_FAT	GO:0005524~ATP binding	6	3.84615	0.994544	ILMN_1771800, ILMN_1795842, ILMN_1749419, ILMN_2370882, ILMN_1659255, ILMN_1790160	106	1477	12983	0.497554	1	1	100
GOTERM_MF_FAT	GO:0032559~adenyl ribonucleotide binding	6	3.84615	0.995199	ILMN_1771800, ILMN_1795842, ILMN_1749419, ILMN_2370882, ILMN_1659255, ILMN_1790160	106	1497	12983	0.490906	1	1	100
SP_PIR_KEYWORDS	atp-binding	3	1.92308	0.99974	ILMN_1771800, ILMN_2370882, ILMN_1790160	151	1326	19235	0.288199	1	1	100
Annotation Cluster 55	Enrichment Score: 0.20474709208617373
Category	Term	Count	%	PValue	Genes	List Total	Pop Hits	Pop Total	Fold Enrichment	Bonferroni	Benjamini	FDR
SP_PIR_KEYWORDS	membrane	54	34.6154	0.256082	ILMN_2089329, ILMN_2048591, ILMN_1681103, ILMN_1666364, ILMN_1795842, ILMN_1731966, ILMN_2283325, ILMN_2072568, ILMN_1660549, ILMN_1663640, ILMN_1781097, ILMN_1671260, ILMN_1723846, ILMN_1809291, ILMN_1688730, ILMN_2399769, ILMN_1676296, ILMN_1786429, ILMN_2395856, ILMN_1695157, ILMN_1659255, ILMN_1663032, ILMN_1771800, ILMN_1772627, ILMN_1713636, ILMN_2076602, ILMN_2194467, ILMN_1769615, ILMN_16…	151	6256	19235	1.09954	1	0.92131	97.9771
UP_SEQ_FEATURE	transmembrane region	38	24.359	0.644301	ILMN_2048591, ILMN_1681103, ILMN_1733094, ILMN_1795842, ILMN_1731966, ILMN_1695590, ILMN_2283325, ILMN_2072568, ILMN_1801616, ILMN_1660549, ILMN_1790160, ILMN_1716797, ILMN_1663640, ILMN_1781097, ILMN_1671260, ILMN_1723846, ILMN_1809291, ILMN_1688730, ILMN_2399769, ILMN_1676296, ILMN_2320164, ILMN_1782743, ILMN_1813104, ILMN_1786429, ILMN_1741021, ILMN_1659371, ILMN_2415303, ILMN_2395856, ILMN_23…	151	4911	19113	0.979412	1	1	100
UP_SEQ_FEATURE	topological domain:Cytoplasmic	26	16.6667	0.65778	ILMN_1681103, ILMN_2048591, ILMN_1731966, ILMN_1795842, ILMN_1695590, ILMN_2283325, ILMN_2072568, ILMN_1660549, ILMN_1790160, ILMN_1716797, ILMN_1663640, ILMN_1781097, ILMN_1671260, ILMN_1809291, ILMN_2399769, ILMN_1676296, ILMN_2320164, ILMN_1813104, ILMN_1786429, ILMN_1659371, ILMN_2415303, ILMN_1757338, ILMN_2370882, ILMN_1663032, ILMN_1772627, ILMN_2194467, ILMN_2139125, ILMN_1769615, ILMN_16…	151	3374	19113	0.975394	1	1	100
UP_SEQ_FEATURE	topological domain:Extracellular	21	13.4615	0.658555	ILMN_1681103, ILMN_1786429, ILMN_2048591, ILMN_2415303, ILMN_1659371, ILMN_1731966, ILMN_1795842, ILMN_1695590, ILMN_2283325, ILMN_2072568, ILMN_1757338, ILMN_1660549, ILMN_1663032, ILMN_1716797, ILMN_1790160, ILMN_1671260, ILMN_1809291, ILMN_2399769, ILMN_2194467, ILMN_1676296, ILMN_2320164, ILMN_2139125, ILMN_1769615, ILMN_1677497	151	2719	19113	0.977602	1	1	100
SP_PIR_KEYWORDS	transmembrane	38	24.359	0.660774	ILMN_2048591, ILMN_1681103, ILMN_1733094, ILMN_1795842, ILMN_1731966, ILMN_1695590, ILMN_2283325, ILMN_2072568, ILMN_1801616, ILMN_1660549, ILMN_1790160, ILMN_1716797, ILMN_1663640, ILMN_1781097, ILMN_1671260, ILMN_1723846, ILMN_1809291, ILMN_1688730, ILMN_2399769, ILMN_1676296, ILMN_2320164, ILMN_1782743, ILMN_1813104, ILMN_1786429, ILMN_1741021, ILMN_1659371, ILMN_2415303, ILMN_2395856, ILMN_23…	151	4973	19235	0.973375	1	0.995936	99.9999
GOTERM_CC_FAT	GO:0031224~intrinsic to membrane	42	26.9231	0.856103	ILMN_2048591, ILMN_1681103, ILMN_1733094, ILMN_1795842, ILMN_1731966, ILMN_1695590, ILMN_2283325, ILMN_2072568, ILMN_1801616, ILMN_1660549, ILMN_1790160, ILMN_1716797, ILMN_1663640, ILMN_1781097, ILMN_1671260, ILMN_1810729, ILMN_1723846, ILMN_1809291, ILMN_1688730, ILMN_2399769, ILMN_1676296, ILMN_2320164, ILMN_1782743, ILMN_1653612, ILMN_1724789, ILMN_1813104, ILMN_1786429, ILMN_1741021, ILMN_16…	108	5485	12782	0.906249	1	0.997879	100
GOTERM_CC_FAT	GO:0016021~integral to membrane	39	25	0.912116	ILMN_2048591, ILMN_1681103, ILMN_1733094, ILMN_1795842, ILMN_1731966, ILMN_1695590, ILMN_2283325, ILMN_2072568, ILMN_1801616, ILMN_1660549, ILMN_1790160, ILMN_1716797, ILMN_1663640, ILMN_1781097, ILMN_1671260, ILMN_1723846, ILMN_1809291, ILMN_1688730, ILMN_2399769, ILMN_1676296, ILMN_2320164, ILMN_1782743, ILMN_1653612, ILMN_1813104, ILMN_1786429, ILMN_1741021, ILMN_1659371, ILMN_2415303, ILMN_23…	108	5297	12782	0.871384	1	0.998969	100
Annotation Cluster 56	Enrichment Score: 0.17999152611701508
Category	Term	Count	%	PValue	Genes	List Total	Pop Hits	Pop Total	Fold Enrichment	Bonferroni	Benjamini	FDR
UP_SEQ_FEATURE	domain:PH	3	1.92308	0.557301	ILMN_1657129, ILMN_1773063, ILMN_1765076	151	237	19113	1.60223	1	0.999999	99.9994
INTERPRO	IPR001849:Pleckstrin homology	3	1.92308	0.679311	ILMN_1657129, ILMN_1773063, ILMN_1765076	141	277	16659	1.27959	1	1	100
SMART	SM00233:PH	3	1.92308	0.693129	ILMN_1657129, ILMN_1773063, ILMN_1765076	79	277	9079	1.24466	1	0.999999	99.9997
INTERPRO	IPR011993:Pleckstrin homology-type	3	1.92308	0.726209	ILMN_1657129, ILMN_1773063, ILMN_1765076	141	303	16659	1.16979	1	1	100
Annotation Cluster 57	Enrichment Score: 0.17754785337741888
Category	Term	Count	%	PValue	Genes	List Total	Pop Hits	Pop Total	Fold Enrichment	Bonferroni	Benjamini	FDR
GOTERM_BP_FAT	GO:0006366~transcription from RNA polymerase II promoter	3	1.92308	0.584973	ILMN_1731714, ILMN_1750062, ILMN_1657766	114	234	13528	1.52137	1	0.986038	99.9999
GOTERM_BP_FAT	GO:0006351~transcription, DNA-dependent	3	1.92308	0.704584	ILMN_1731714, ILMN_1750062, ILMN_1657766	114	292	13528	1.21918	1	0.996311	100
GOTERM_BP_FAT	GO:0032774~RNA biosynthetic process	3	1.92308	0.711684	ILMN_1731714, ILMN_1750062, ILMN_1657766	114	296	13528	1.2027	1	0.996637	100
Annotation Cluster 58	Enrichment Score: 0.17482677376822567
Category	Term	Count	%	PValue	Genes	List Total	Pop Hits	Pop Total	Fold Enrichment	Bonferroni	Benjamini	FDR
SP_PIR_KEYWORDS	metalloprotease	3	1.92308	0.329708	ILMN_1681886, ILMN_1728660, ILMN_2058795, ILMN_1713031	151	151	19235	2.53081	1	0.952918	99.4881
GOTERM_MF_FAT	GO:0008237~metallopeptidase activity	3	1.92308	0.437252	ILMN_1681886, ILMN_1728660, ILMN_2058795, ILMN_1713031	106	183	12983	2.00789	1	0.998491	99.9601
SP_PIR_KEYWORDS	Protease	4	2.5641	0.731758	ILMN_1681886, ILMN_1733288, ILMN_1728660, ILMN_2058795, ILMN_1713031	151	484	19235	1.05276	1	0.997831	100
GOTERM_MF_FAT	GO:0004175~endopeptidase activity	3	1.92308	0.811222	ILMN_1681886, ILMN_1733288, ILMN_1728660	106	375	12983	0.979849	1	0.999992	100
GOTERM_MF_FAT	GO:0070011~peptidase activity, acting on L-amino acid peptides	4	2.5641	0.826785	ILMN_1681886, ILMN_1733288, ILMN_1728660, ILMN_2058795, ILMN_1713031	106	549	12983	0.892394	1	0.999995	100
GOTERM_MF_FAT	GO:0008233~peptidase activity	4	2.5641	0.849039	ILMN_1681886, ILMN_1733288, ILMN_1728660, ILMN_2058795, ILMN_1713031	106	574	12983	0.853527	1	0.999997	100
GOTERM_BP_FAT	GO:0006508~proteolysis	4	2.5641	0.994315	ILMN_1681886, ILMN_1733288, ILMN_1728660, ILMN_2058795, ILMN_1713031	114	1054	13528	0.450348	1	1	100
Annotation Cluster 59	Enrichment Score: 0.1341337747647682
Category	Term	Count	%	PValue	Genes	List Total	Pop Hits	Pop Total	Fold Enrichment	Bonferroni	Benjamini	FDR
GOTERM_MF_FAT	GO:0016563~transcription activator activity	5	3.20513	0.424534	ILMN_1739582, ILMN_1750062, ILMN_1741477, ILMN_1669033, ILMN_1776480	106	410	12983	1.49367	1	0.998434	99.9459
GOTERM_CC_FAT	GO:0044451~nucleoplasm part	5	3.20513	0.688696	ILMN_1739582, ILMN_1750062, ILMN_1741477, ILMN_1765076, ILMN_1776480	108	555	12782	1.06623	1	0.990849	99.9999
GOTERM_CC_FAT	GO:0031974~membrane-enclosed lumen	15	9.61538	0.7049	ILMN_1739582, ILMN_1687074, ILMN_1675083, ILMN_1750062, ILMN_1695590, ILMN_1765076, ILMN_2054297, ILMN_1790160, ILMN_1677511, ILMN_1697448, ILMN_1728660, ILMN_1671928, ILMN_1800008, ILMN_1741477, ILMN_1749419, ILMN_2379560, ILMN_1776480	108	1856	12782	0.956507	1	0.991788	100
GOTERM_CC_FAT	GO:0043233~organelle lumen	14	8.97436	0.77216	ILMN_1739582, ILMN_1687074, ILMN_1675083, ILMN_1750062, ILMN_1695590, ILMN_1765076, ILMN_2054297, ILMN_1790160, ILMN_1677511, ILMN_1728660, ILMN_1671928, ILMN_1800008, ILMN_1741477, ILMN_1749419, ILMN_2379560, ILMN_1776480	108	1820	12782	0.910399	1	0.994749	100
GOTERM_CC_FAT	GO:0005654~nucleoplasm	6	3.84615	0.869435	ILMN_1739582, ILMN_1750062, ILMN_1741477, ILMN_1749419, ILMN_1765076, ILMN_1776480	108	882	12782	0.805115	1	0.998061	100
GOTERM_CC_FAT	GO:0070013~intracellular organelle lumen	12	7.69231	0.89506	ILMN_1677511, ILMN_1739582, ILMN_1687074, ILMN_1728660, ILMN_1750062, ILMN_1800008, ILMN_1695590, ILMN_1741477, ILMN_1749419, ILMN_1765076, ILMN_2054297, ILMN_2379560, ILMN_1790160, ILMN_1776480	108	1779	12782	0.798326	1	0.998887	100
GOTERM_CC_FAT	GO:0031981~nuclear lumen	9	5.76923	0.929393	ILMN_1739582, ILMN_1687074, ILMN_1750062, ILMN_1695590, ILMN_1741477, ILMN_1749419, ILMN_1765076, ILMN_2379560, ILMN_1790160, ILMN_1776480	108	1450	12782	0.734598	1	0.999303	100
Annotation Cluster 60	Enrichment Score: 0.11277236640418555
Category	Term	Count	%	PValue	Genes	List Total	Pop Hits	Pop Total	Fold Enrichment	Bonferroni	Benjamini	FDR
GOTERM_CC_FAT	GO:0030141~secretory granule	3	1.92308	0.446347	ILMN_1675083, ILMN_1671928, ILMN_1790160	108	180	12782	1.97253	1	0.968316	99.9317
GOTERM_CC_FAT	GO:0016023~cytoplasmic membrane-bounded vesicle	4	2.5641	0.844966	ILMN_1813104, ILMN_1675083, ILMN_1671928, ILMN_1790160	108	550	12782	0.860741	1	0.997583	100
GOTERM_CC_FAT	GO:0031988~membrane-bounded vesicle	4	2.5641	0.860257	ILMN_1813104, ILMN_1675083, ILMN_1671928, ILMN_1790160	108	568	12782	0.833464	1	0.997848	100
GOTERM_CC_FAT	GO:0031410~cytoplasmic vesicle	4	2.5641	0.910168	ILMN_1813104, ILMN_1675083, ILMN_1671928, ILMN_1790160	108	642	12782	0.737395	1	0.999016	100
GOTERM_CC_FAT	GO:0031982~vesicle	4	2.5641	0.924436	ILMN_1813104, ILMN_1675083, ILMN_1671928, ILMN_1790160	108	670	12782	0.706578	1	0.999247	100
Annotation Cluster 61	Enrichment Score: 0.09981199933034823
Category	Term	Count	%	PValue	Genes	List Total	Pop Hits	Pop Total	Fold Enrichment	Bonferroni	Benjamini	FDR
SP_PIR_KEYWORDS	microtubule	3	1.92308	0.539945	ILMN_2089329, ILMN_1702636, ILMN_2151281	151	231	19235	1.65434	1	0.989357	99.9964
GOTERM_CC_FAT	GO:0005874~microtubule	3	1.92308	0.672179	ILMN_2089329, ILMN_1702636, ILMN_2151281	108	274	12782	1.29582	1	0.989826	99.9999
GOTERM_CC_FAT	GO:0044430~cytoskeletal part	7	4.48718	0.817643	ILMN_2089329, ILMN_2343757, ILMN_1702636, ILMN_2230035, ILMN_2228162, ILMN_2151281, ILMN_1752075	108	952	12782	0.870234	1	0.997008	100
GOTERM_CC_FAT	GO:0005856~cytoskeleton	10	6.41026	0.830326	ILMN_2089329, ILMN_2343757, ILMN_1702636, ILMN_1801043, ILMN_2230035, ILMN_2194467, ILMN_2228162, ILMN_1701933, ILMN_2151281, ILMN_1752075	108	1381	12782	0.857001	1	0.997383	100
GOTERM_CC_FAT	GO:0015630~microtubule cytoskeleton	4	2.5641	0.844076	ILMN_2089329, ILMN_1702636, ILMN_2230035, ILMN_2151281	108	549	12782	0.862309	1	0.997792	100
GOTERM_CC_FAT	GO:0043232~intracellular non-membrane-bounded organelle	15	9.61538	0.980943	ILMN_1687074, ILMN_2089329, ILMN_2343757, ILMN_1801043, ILMN_1695590, ILMN_2228162, ILMN_1790160, ILMN_1752075, ILMN_1702636, ILMN_2230035, ILMN_2194467, ILMN_1731546, ILMN_2379560, ILMN_1701933, ILMN_2151281, ILMN_1776480	108	2596	12782	0.683851	1	0.999974	100
GOTERM_CC_FAT	GO:0043228~non-membrane-bounded organelle	15	9.61538	0.980943	ILMN_1687074, ILMN_2089329, ILMN_2343757, ILMN_1801043, ILMN_1695590, ILMN_2228162, ILMN_1790160, ILMN_1752075, ILMN_1702636, ILMN_2230035, ILMN_2194467, ILMN_1731546, ILMN_2379560, ILMN_1701933, ILMN_2151281, ILMN_1776480	108	2596	12782	0.683851	1	0.999974	100
Annotation Cluster 62	Enrichment Score: 0.0832666680995447
Category	Term	Count	%	PValue	Genes	List Total	Pop Hits	Pop Total	Fold Enrichment	Bonferroni	Benjamini	FDR
GOTERM_MF_FAT	GO:0015267~channel activity	4	2.5641	0.652291	ILMN_1663575, ILMN_1681103, ILMN_1733094, ILMN_1744387, ILMN_1653612	106	412	12983	1.18914	1	0.999802	99.9999
GOTERM_MF_FAT	GO:0022803~passive transmembrane transporter activity	4	2.5641	0.653918	ILMN_1663575, ILMN_1681103, ILMN_1733094, ILMN_1744387, ILMN_1653612	106	413	12983	1.18626	1	0.999767	99.9999
GOTERM_MF_FAT	GO:0022838~substrate specific channel activity	3	1.92308	0.836801	ILMN_1681103, ILMN_1744387, ILMN_1653612	106	398	12983	0.923225	1	0.999995	100
GOTERM_BP_FAT	GO:0006812~cation transport	4	2.5641	0.846235	ILMN_1663575, ILMN_1681103, ILMN_1733094, ILMN_1744387, ILMN_1653612	114	553	13528	0.858348	1	0.999788	100
GOTERM_BP_FAT	GO:0030001~metal ion transport	3	1.92308	0.90448	ILMN_1663575, ILMN_1733094, ILMN_1744387, ILMN_1653612	114	465	13528	0.765591	1	0.999974	100
GOTERM_BP_FAT	GO:0006811~ion transport	4	2.5641	0.958976	ILMN_1663575, ILMN_1681103, ILMN_1733094, ILMN_1744387, ILMN_1653612	114	768	13528	0.618056	1	0.999999	100
SP_PIR_KEYWORDS	transport	6	3.84615	0.997353	ILMN_1663575, ILMN_1681103, ILMN_1780170, ILMN_1733094, ILMN_1773063, ILMN_1750409, ILMN_1744387	151	1670	19235	0.457667	1	1	100
Annotation Cluster 63	Enrichment Score: 0.02895563361982134
Category	Term	Count	%	PValue	Genes	List Total	Pop Hits	Pop Total	Fold Enrichment	Bonferroni	Benjamini	FDR
GOTERM_BP_FAT	GO:0012501~programmed cell death	4	2.5641	0.890417	ILMN_2049184, ILMN_1801043, ILMN_1718961, ILMN_1790160	114	611	13528	0.776869	1	0.999953	100
GOTERM_BP_FAT	GO:0008219~cell death	4	2.5641	0.943737	ILMN_2049184, ILMN_1801043, ILMN_1718961, ILMN_1790160	114	719	13528	0.660176	1	0.999997	100
GOTERM_BP_FAT	GO:0016265~death	4	2.5641	0.945502	ILMN_2049184, ILMN_1801043, ILMN_1718961, ILMN_1790160	114	724	13528	0.655617	1	0.999998	100
GOTERM_BP_FAT	GO:0006915~apoptosis	3	1.92308	0.963985	ILMN_2049184, ILMN_1801043, ILMN_1718961	114	602	13528	0.591362	1	1	100
Annotation Cluster 64	Enrichment Score: 0.019013585451340152
Category	Term	Count	%	PValue	Genes	List Total	Pop Hits	Pop Total	Fold Enrichment	Bonferroni	Benjamini	FDR
UP_SEQ_FEATURE	zinc finger region:C2H2-type 1	3	1.92308	0.928884	ILMN_1814077, ILMN_2191720, ILMN_1776480	151	542	19113	0.700606	1	1	100
UP_SEQ_FEATURE	zinc finger region:C2H2-type 2	3	1.92308	0.954132	ILMN_1814077, ILMN_2191720, ILMN_1776480	151	608	19113	0.624553	1	1	100
UP_SEQ_FEATURE	zinc finger region:C2H2-type 3	3	1.92308	0.958263	ILMN_1814077, ILMN_2191720, ILMN_1776480	151	622	19113	0.610496	1	1	100
INTERPRO	IPR007087:Zinc finger, C2H2-type	4	2.5641	0.963448	ILMN_1731714, ILMN_1814077, ILMN_2191720, ILMN_1776480	141	784	16659	0.602801	1	1	100
INTERPRO	IPR015880:Zinc finger, C2H2-like	4	2.5641	0.966441	ILMN_1731714, ILMN_1814077, ILMN_2191720, ILMN_1776480	141	797	16659	0.592968	1	1	100
SMART	SM00355:ZnF_C2H2	4	2.5641	0.972434	ILMN_1731714, ILMN_1814077, ILMN_2191720, ILMN_1776480	79	797	9079	0.576783	1	1	100

## Sheet: Functional annotation of G Up-negative
Annotation Cluster 1	Enrichment Score: 0.660288746516389
Category	Term	Count	%	PValue	Genes	List Total	Pop Hits	Pop Total	Fold Enrichment	Bonferroni	Benjamini	FDR
GOTERM_BP_FAT	GO:0006915~apoptosis	3	9.67742	0.189784	ILMN_1801313, ILMN_1777342, ILMN_1772686	19	602	13528	3.54817	1	1	93.9848
GOTERM_BP_FAT	GO:0012501~programmed cell death	3	9.67742	0.194168	ILMN_1801313, ILMN_1777342, ILMN_1772686	19	611	13528	3.49591	1	1	94.4052
GOTERM_BP_FAT	GO:0008219~cell death	3	9.67742	0.24775	ILMN_1801313, ILMN_1777342, ILMN_1772686	19	719	13528	2.97079	1	0.999995	97.7681
GOTERM_BP_FAT	GO:0016265~death	3	9.67742	0.250261	ILMN_1801313, ILMN_1777342, ILMN_1772686	19	724	13528	2.95028	1	0.999979	97.8656
Annotation Cluster 2	Enrichment Score: 0.5384135596017202
Category	Term	Count	%	PValue	Genes	List Total	Pop Hits	Pop Total	Fold Enrichment	Bonferroni	Benjamini	FDR
GOTERM_BP_FAT	GO:0015031~protein transport	3	9.67742	0.269391	ILMN_2364535, ILMN_1723884, ILMN_2214355	19	762	13528	2.80315	1	0.999916	98.4887
GOTERM_BP_FAT	GO:0045184~establishment of protein localization	3	9.67742	0.272922	ILMN_2364535, ILMN_1723884, ILMN_2214355	19	769	13528	2.77763	1	0.999827	98.5834
GOTERM_BP_FAT	GO:0008104~protein localization	3	9.67742	0.329866	ILMN_2364535, ILMN_1723884, ILMN_2214355	19	882	13528	2.42177	1	0.999953	99.5234
Annotation Cluster 3	Enrichment Score: 0.22181181723989768
Category	Term	Count	%	PValue	Genes	List Total	Pop Hits	Pop Total	Fold Enrichment	Bonferroni	Benjamini	FDR
GOTERM_CC_FAT	GO:0005730~nucleolus	3	9.67742	0.298984	ILMN_2396292, ILMN_2296950, ILMN_1653367	21	698	12782	2.61605	1	0.999717	97.4407
GOTERM_CC_FAT	GO:0043232~intracellular non-membrane-bounded organelle	6	19.3548	0.383871	ILMN_1697317, ILMN_2396292, ILMN_1772686, ILMN_2296950, ILMN_1748241, ILMN_1653367	21	2596	12782	1.40678	1	0.999765	99.3244
GOTERM_CC_FAT	GO:0043228~non-membrane-bounded organelle	6	19.3548	0.383871	ILMN_1697317, ILMN_2396292, ILMN_1772686, ILMN_2296950, ILMN_1748241, ILMN_1653367	21	2596	12782	1.40678	1	0.999765	99.3244
GOTERM_CC_FAT	GO:0031981~nuclear lumen	3	9.67742	0.679966	ILMN_2396292, ILMN_2296950, ILMN_1653367	21	1450	12782	1.25931	1	1	99.9992
GOTERM_CC_FAT	GO:0070013~intracellular organelle lumen	3	9.67742	0.788899	ILMN_2396292, ILMN_2296950, ILMN_1653367	21	1779	12782	1.02642	1	1	100
GOTERM_BP_FAT	GO:0006350~transcription	3	9.67742	0.793653	ILMN_2396292, ILMN_2296950, ILMN_1653367	19	2101	13528	1.01666	1	1	100
GOTERM_CC_FAT	GO:0043233~organelle lumen	3	9.67742	0.800075	ILMN_2396292, ILMN_2296950, ILMN_1653367	21	1820	12782	1.0033	1	0.999999	100
GOTERM_CC_FAT	GO:0031974~membrane-enclosed lumen	3	9.67742	0.809485	ILMN_2396292, ILMN_2296950, ILMN_1653367	21	1856	12782	0.983836	1	0.999997	100
SP_PIR_KEYWORDS	nucleus	6	19.3548	0.830226	ILMN_2364535, ILMN_1801313, ILMN_2396292, ILMN_2296950, ILMN_1748241, ILMN_1653367	31	4283	19235	0.869228	1	1	100
Annotation Cluster 4	Enrichment Score: 0.16251509095637143
Category	Term	Count	%	PValue	Genes	List Total	Pop Hits	Pop Total	Fold Enrichment	Bonferroni	Benjamini	FDR
GOTERM_MF_FAT	GO:0046914~transition metal ion binding	5	16.129	0.649597	ILMN_1801313, ILMN_1787885, ILMN_2396292, ILMN_1772686, ILMN_2296950	21	2785	12983	1.10994	1	1	99.9993
GOTERM_MF_FAT	GO:0046872~metal ion binding	7	22.5806	0.653563	ILMN_1801313, ILMN_1656079, ILMN_1787885, ILMN_2396292, ILMN_1711208, ILMN_1772686, ILMN_2296950	21	4140	12983	1.04533	1	1	99.9993
GOTERM_MF_FAT	GO:0043169~cation binding	7	22.5806	0.664144	ILMN_1801313, ILMN_1656079, ILMN_1787885, ILMN_2396292, ILMN_1711208, ILMN_1772686, ILMN_2296950	21	4179	12983	1.03557	1	1	99.9995
SP_PIR_KEYWORDS	zinc	4	12.9032	0.679553	ILMN_1801313, ILMN_2396292, ILMN_1772686, ILMN_2296950	31	2189	19235	1.13382	1	1	99.9997
GOTERM_MF_FAT	GO:0043167~ion binding	7	22.5806	0.680629	ILMN_1801313, ILMN_1656079, ILMN_1787885, ILMN_2396292, ILMN_1711208, ILMN_1772686, ILMN_2296950	21	4241	12983	1.02044	1	1	99.9997
SP_PIR_KEYWORDS	metal-binding	5	16.129	0.702343	ILMN_1801313, ILMN_1787885, ILMN_2396292, ILMN_1772686, ILMN_2296950	31	2972	19235	1.04388	1	1	99.9998
GOTERM_MF_FAT	GO:0008270~zinc ion binding	4	12.9032	0.717754	ILMN_1801313, ILMN_2396292, ILMN_1772686, ILMN_2296950	21	2311	12983	1.07008	1	1	99.9999
SP_PIR_KEYWORDS	zinc-finger	3	9.67742	0.762126	ILMN_1801313, ILMN_2396292, ILMN_1772686	31	1718	19235	1.0835	1	1	100
Annotation Cluster 5	Enrichment Score: 0.03508457326906695
Category	Term	Count	%	PValue	Genes	List Total	Pop Hits	Pop Total	Fold Enrichment	Bonferroni	Benjamini	FDR
SP_PIR_KEYWORDS	membrane	9	29.0323	0.809126	ILMN_1715635, ILMN_1678423, ILMN_1656079, ILMN_2346831, ILMN_2214355, ILMN_1777342, ILMN_1711208, ILMN_1785570, ILMN_1815346	31	6256	19235	0.89264	1	1	100
GOTERM_CC_FAT	GO:0016021~integral to membrane	7	22.5806	0.89942	ILMN_2364535, ILMN_1715635, ILMN_1656079, ILMN_2346831, ILMN_1711208, ILMN_1785570, ILMN_1815346	21	5297	12782	0.804355	1	1	100
UP_SEQ_FEATURE	transmembrane region	6	19.3548	0.915992	ILMN_1715635, ILMN_1656079, ILMN_2346831, ILMN_1711208, ILMN_1785570, ILMN_1815346	31	4911	19113	0.753266	1	1	100
SP_PIR_KEYWORDS	transmembrane	6	19.3548	0.918898	ILMN_1715635, ILMN_1656079, ILMN_2346831, ILMN_1711208, ILMN_1785570, ILMN_1815346	31	4973	19235	0.748623	1	1	100
GOTERM_CC_FAT	GO:0031224~intrinsic to membrane	7	22.5806	0.920747	ILMN_2364535, ILMN_1715635, ILMN_1656079, ILMN_2346831, ILMN_1711208, ILMN_1785570, ILMN_1815346	21	5485	12782	0.776785	1	1	100
UP_SEQ_FEATURE	glycosylation site:N-linked (GlcNAc...)	4	12.9032	0.97156	ILMN_1656079, ILMN_2346831, ILMN_1711208, ILMN_1785570	31	4129	19113	0.597286	1	1	100
SP_PIR_KEYWORDS	glycoprotein	4	12.9032	0.9776	ILMN_1656079, ILMN_2346831, ILMN_1711208, ILMN_1785570	31	4318	19235	0.574788	1	1	100
UP_SEQ_FEATURE	topological domain:Cytoplasmic	3	9.67742	0.978169	ILMN_2346831, ILMN_1711208, ILMN_1785570	31	3374	19113	0.548205	1	1	100

## Sheet: Functional Annotation of G Down-positive
Annotation Cluster 1	Enrichment Score: 0.8008404898317386
Category	Term	Count	%	PValue	Genes	List Total	Pop Hits	Pop Total	Fold Enrichment	Bonferroni	Benjamini	FDR
GOTERM_BP_FAT	GO:0006302~double-strand break repair	3	4.10959	0.0219861	ILMN_2321931, ILMN_1756793, ILMN_2363027	51	62	13528	12.8349	0.999963	0.999963	27.1151
GOTERM_BP_FAT	GO:0006974~response to DNA damage stimulus	4	5.47945	0.158956	ILMN_2321931, ILMN_1681703, ILMN_1756793, ILMN_2363027	51	373	13528	2.84456	1	0.999271	91.481
GOTERM_BP_FAT	GO:0006281~DNA repair	3	4.10959	0.282709	ILMN_2321931, ILMN_1756793, ILMN_2363027	51	284	13528	2.80199	1	0.999873	99.115
GOTERM_BP_FAT	GO:0006259~DNA metabolic process	4	5.47945	0.287447	ILMN_2113738, ILMN_2321931, ILMN_1756793, ILMN_2363027	51	506	13528	2.09688	1	0.999823	99.1946
GOTERM_BP_FAT	GO:0033554~cellular response to stress	4	5.47945	0.348719	ILMN_2321931, ILMN_1681703, ILMN_1756793, ILMN_2363027	51	566	13528	1.87459	1	0.999808	99.7759
Annotation Cluster 2	Enrichment Score: 0.781188908100013
Category	Term	Count	%	PValue	Genes	List Total	Pop Hits	Pop Total	Fold Enrichment	Bonferroni	Benjamini	FDR
GOTERM_BP_FAT	GO:0007049~cell cycle	7	9.58904	0.0650547	ILMN_1728528, ILMN_1700507, ILMN_1812640, ILMN_1764729, ILMN_1738482, ILMN_1756793, ILMN_2363027	51	776	13528	2.39276	1	1	61.5964
GOTERM_BP_FAT	GO:0022403~cell cycle phase	5	6.84932	0.0661626	ILMN_1728528, ILMN_1700507, ILMN_1738482, ILMN_1756793, ILMN_2363027	51	414	13528	3.20356	1	0.999972	62.2387
SP_PIR_KEYWORDS	mitosis	3	4.10959	0.117706	ILMN_1700507, ILMN_1738482, ILMN_1756793	63	183	19235	5.0052	1	0.916816	77.1387
GOTERM_BP_FAT	GO:0000279~M phase	4	5.47945	0.12153	ILMN_1700507, ILMN_1738482, ILMN_1756793, ILMN_2363027	51	329	13528	3.22498	1	0.99995	84.173
GOTERM_BP_FAT	GO:0022402~cell cycle process	5	6.84932	0.155083	ILMN_1728528, ILMN_1700507, ILMN_1738482, ILMN_1756793, ILMN_2363027	51	565	13528	2.34739	1	0.999815	90.9056
SP_PIR_KEYWORDS	cell cycle	4	5.47945	0.18583	ILMN_1700507, ILMN_1812640, ILMN_1738482, ILMN_1756793	63	461	19235	2.64918	1	0.907576	91.1314
GOTERM_BP_FAT	GO:0000280~nuclear division	3	4.10959	0.195233	ILMN_1700507, ILMN_1738482, ILMN_1756793	51	220	13528	3.61711	1	0.999533	95.4505
GOTERM_BP_FAT	GO:0007067~mitosis	3	4.10959	0.195233	ILMN_1700507, ILMN_1738482, ILMN_1756793	51	220	13528	3.61711	1	0.999533	95.4505
GOTERM_BP_FAT	GO:0000087~M phase of mitotic cell cycle	3	4.10959	0.200615	ILMN_1700507, ILMN_1738482, ILMN_1756793	51	224	13528	3.55252	1	0.999352	95.8647
GOTERM_BP_FAT	GO:0048285~organelle fission	3	4.10959	0.207368	ILMN_1700507, ILMN_1738482, ILMN_1756793	51	229	13528	3.47496	1	0.999184	96.3349
SP_PIR_KEYWORDS	cell division	3	4.10959	0.209148	ILMN_1700507, ILMN_1738482, ILMN_1756793	63	264	19235	3.46952	1	0.902674	93.703
GOTERM_BP_FAT	GO:0051301~cell division	3	4.10959	0.297829	ILMN_1700507, ILMN_1738482, ILMN_1756793	51	295	13528	2.69751	1	0.999701	99.3464
GOTERM_BP_FAT	GO:0000278~mitotic cell cycle	3	4.10959	0.3989	ILMN_1700507, ILMN_1738482, ILMN_1756793	51	370	13528	2.15072	1	0.999825	99.9284
Annotation Cluster 3	Enrichment Score: 0.7097406485594426
Category	Term	Count	%	PValue	Genes	List Total	Pop Hits	Pop Total	Fold Enrichment	Bonferroni	Benjamini	FDR
UP_SEQ_FEATURE	repeat:ANK 1	3	4.10959	0.172423	ILMN_1757237, ILMN_1730678, ILMN_2161007	63	231	19113	3.94001	1	1	91.3081
UP_SEQ_FEATURE	repeat:ANK 2	3	4.10959	0.173578	ILMN_1757237, ILMN_1730678, ILMN_2161007	63	232	19113	3.92303	1	1	91.4634
SP_PIR_KEYWORDS	ank repeat	3	4.10959	0.181094	ILMN_1757237, ILMN_1730678, ILMN_2161007	63	240	19235	3.81647	1	0.919907	90.5041
INTERPRO	IPR002110:Ankyrin	3	4.10959	0.206177	ILMN_1757237, ILMN_1730678, ILMN_2161007	60	238	16659	3.49979	1	0.999995	93.8087
SMART	SM00248:ANK	3	4.10959	0.252967	ILMN_1757237, ILMN_1730678, ILMN_2161007	38	238	9079	3.01161	0.999999	0.998944	93.7345
Annotation Cluster 4	Enrichment Score: 0.6074248797282179
Category	Term	Count	%	PValue	Genes	List Total	Pop Hits	Pop Total	Fold Enrichment	Bonferroni	Benjamini	FDR
GOTERM_CC_FAT	GO:0005829~cytosol	9	12.3288	0.0649434	ILMN_1765696, ILMN_1700507, ILMN_1694399, ILMN_1786734, ILMN_2383107, ILMN_1681703, ILMN_1738482, ILMN_1761277, ILMN_2291619	43	1330	12782	2.01151	0.999859	0.988107	54.3469
GOTERM_CC_FAT	GO:0005813~centrosome	3	4.10959	0.167419	ILMN_1700507, ILMN_1738482, ILMN_2291619	43	224	12782	3.9811	1	0.999685	88.2292
GOTERM_CC_FAT	GO:0005815~microtubule organizing center	3	4.10959	0.201768	ILMN_1700507, ILMN_1738482, ILMN_2291619	43	253	12782	3.52477	1	0.997393	92.803
GOTERM_CC_FAT	GO:0005874~microtubule	3	4.10959	0.227151	ILMN_1700507, ILMN_2383107, ILMN_1738482	43	274	12782	3.25463	1	0.996548	95.0652
GOTERM_CC_FAT	GO:0015630~microtubule cytoskeleton	4	5.47945	0.269114	ILMN_1700507, ILMN_2383107, ILMN_1738482, ILMN_2291619	43	549	12782	2.1658	1	0.984048	97.4287
GOTERM_CC_FAT	GO:0044430~cytoskeletal part	4	5.47945	0.614658	ILMN_1700507, ILMN_2383107, ILMN_1738482, ILMN_2291619	43	952	12782	1.24897	1	0.999082	99.9985
GOTERM_CC_FAT	GO:0005856~cytoskeleton	5	6.84932	0.679126	ILMN_1700507, ILMN_2383107, ILMN_1738482, ILMN_1727671, ILMN_2291619	43	1381	12782	1.07623	1	0.999448	99.9998
Annotation Cluster 5	Enrichment Score: 0.5802742007345919
Category	Term	Count	%	PValue	Genes	List Total	Pop Hits	Pop Total	Fold Enrichment	Bonferroni	Benjamini	FDR
SP_PIR_KEYWORDS	dna-binding	13	17.8082	0.0149905	ILMN_1721849, ILMN_1728528, ILMN_2361163, ILMN_1815578, ILMN_2261519, ILMN_1805668, ILMN_1812640, ILMN_1653412, ILMN_2334243, ILMN_1713706, ILMN_2363027, ILMN_1681703, ILMN_1756793	63	1868	19235	2.1248	0.877478	0.877478	16.3048
SP_PIR_KEYWORDS	Transcription	13	17.8082	0.0310373	ILMN_1721849, ILMN_1728528, ILMN_2361163, ILMN_1815578, ILMN_2381537, ILMN_2261519, ILMN_1805668, ILMN_1653412, ILMN_2334243, ILMN_1812640, ILMN_1713706, ILMN_1681703, ILMN_2161007	63	2071	19235	1.91653	0.987507	0.888226	31.0332
SP_PIR_KEYWORDS	transcription regulation	12	16.4384	0.0574429	ILMN_1721849, ILMN_1728528, ILMN_2361163, ILMN_1815578, ILMN_1805668, ILMN_2261519, ILMN_1681703, ILMN_1653412, ILMN_1812640, ILMN_2334243, ILMN_1713706, ILMN_2161007	63	2026	19235	1.8084	0.999732	0.872005	50.1991
GOTERM_MF_FAT	GO:0003677~DNA binding	14	19.1781	0.0663773	ILMN_2113738, ILMN_1721849, ILMN_1728528, ILMN_2361163, ILMN_1815578, ILMN_2261519, ILMN_1805668, ILMN_1812640, ILMN_2334243, ILMN_1653412, ILMN_1713706, ILMN_2363027, ILMN_1681703, ILMN_1756793	48	2331	12983	1.6245	0.999964	0.999964	55.9233
GOTERM_BP_FAT	GO:0006350~transcription	13	17.8082	0.0774117	ILMN_1721849, ILMN_1728528, ILMN_2361163, ILMN_1815578, ILMN_2381537, ILMN_2261519, ILMN_1805668, ILMN_1653412, ILMN_2334243, ILMN_1812640, ILMN_1713706, ILMN_1681703, ILMN_2161007	51	2101	13528	1.64127	1	0.999903	68.2192
SP_PIR_KEYWORDS	nucleus	20	27.3973	0.0790627	ILMN_1721849, ILMN_2321931, ILMN_1728528, ILMN_1784785, ILMN_2361163, ILMN_1815578, ILMN_2381537, ILMN_1805668, ILMN_2261519, ILMN_1812640, ILMN_2334243, ILMN_1653412, ILMN_1713706, ILMN_1736021, ILMN_2363027, ILMN_1681703, ILMN_2148290, ILMN_1756793, ILMN_2161007, ILMN_2291619	63	4283	19235	1.42572	0.999989	0.898703	62.1138
INTERPRO	IPR001909:Krueppel-associated box	4	5.47945	0.13104	ILMN_1728528, ILMN_1815578, ILMN_1805668, ILMN_1713706	60	355	16659	3.12845	1	1	81.5919
SMART	SM00349:KRAB	4	5.47945	0.17482	ILMN_1728528, ILMN_1815578, ILMN_1805668, ILMN_1713706	38	355	9079	2.69207	0.99988	0.99988	83.8801
INTERPRO	IPR013087:Zinc finger, C2H2-type/integrase, DNA-binding	5	6.84932	0.17718	ILMN_1721849, ILMN_1728528, ILMN_1815578, ILMN_1805668, ILMN_1713706	60	621	16659	2.23551	1	1	90.4607
UP_SEQ_FEATURE	zinc finger region:C2H2-type 5	4	5.47945	0.253634	ILMN_1721849, ILMN_1728528, ILMN_1815578, ILMN_1713706	63	538	19113	2.25562	1	0.999999	97.7085
UP_SEQ_FEATURE	zinc finger region:C2H2-type 4	4	5.47945	0.286246	ILMN_1721849, ILMN_1728528, ILMN_1815578, ILMN_1713706	63	575	19113	2.11048	1	0.999999	98.7127
UP_SEQ_FEATURE	domain:KRAB	3	4.10959	0.292803	ILMN_1815578, ILMN_1805668, ILMN_1713706	63	332	19113	2.74139	1	0.999993	98.8573
INTERPRO	IPR007087:Zinc finger, C2H2-type	5	6.84932	0.301503	ILMN_1721849, ILMN_1728528, ILMN_1815578, ILMN_1805668, ILMN_1713706	60	784	16659	1.77073	1	0.999999	98.6746
INTERPRO	IPR015880:Zinc finger, C2H2-like	5	6.84932	0.311993	ILMN_1721849, ILMN_1728528, ILMN_1815578, ILMN_1805668, ILMN_1713706	60	797	16659	1.74184	1	0.999993	98.8955
UP_SEQ_FEATURE	zinc finger region:C2H2-type 2	4	5.47945	0.315645	ILMN_1721849, ILMN_1728528, ILMN_1815578, ILMN_1713706	63	608	19113	1.99593	1	0.999989	99.252
GOTERM_BP_FAT	GO:0006355~regulation of transcription, DNA-dependent	9	12.3288	0.32982	ILMN_1728528, ILMN_1815578, ILMN_1805668, ILMN_2261519, ILMN_1681703, ILMN_1653412, ILMN_1812640, ILMN_2334243, ILMN_1713706	51	1773	13528	1.34647	1	0.999764	99.6633
UP_SEQ_FEATURE	zinc finger region:C2H2-type 9	3	4.10959	0.345377	ILMN_1721849, ILMN_1815578, ILMN_1713706	63	376	19113	2.42059	1	0.999962	99.5784
GOTERM_BP_FAT	GO:0051252~regulation of RNA metabolic process	9	12.3288	0.353121	ILMN_1728528, ILMN_1815578, ILMN_1805668, ILMN_2261519, ILMN_1681703, ILMN_1653412, ILMN_1812640, ILMN_2334243, ILMN_1713706	51	1813	13528	1.31676	1	0.999759	99.7965
GOTERM_BP_FAT	GO:0045449~regulation of transcription	12	16.4384	0.362667	ILMN_1721849, ILMN_1728528, ILMN_2361163, ILMN_1815578, ILMN_1805668, ILMN_2261519, ILMN_1681703, ILMN_1653412, ILMN_1812640, ILMN_2334243, ILMN_1713706, ILMN_2161007	51	2601	13528	1.22378	1	0.999648	99.8353
UP_SEQ_FEATURE	zinc finger region:C2H2-type 8	3	4.10959	0.393274	ILMN_1721849, ILMN_1815578, ILMN_1713706	63	417	19113	2.1826	1	0.999954	99.8419
SMART	SM00355:ZnF_C2H2	5	6.84932	0.410676	ILMN_1721849, ILMN_1728528, ILMN_1815578, ILMN_1805668, ILMN_1713706	38	797	9079	1.49888	1	0.999748	99.3412
UP_SEQ_FEATURE	zinc finger region:C2H2-type 6	3	4.10959	0.472311	ILMN_1721849, ILMN_1728528, ILMN_1713706	63	488	19113	1.86505	1	0.999983	99.9739
SP_PIR_KEYWORDS	zinc-finger	7	9.58904	0.481924	ILMN_1721849, ILMN_1728528, ILMN_1815578, ILMN_1805668, ILMN_2261519, ILMN_2383107, ILMN_1713706	63	1718	19235	1.24402	1	0.987131	99.9569
SP_PIR_KEYWORDS	metal-binding	11	15.0685	0.494866	ILMN_2342455, ILMN_1721849, ILMN_1728528, ILMN_1815578, ILMN_1757237, ILMN_1805668, ILMN_2261519, ILMN_2383107, ILMN_1761277, ILMN_1713706, ILMN_2233050	63	2972	19235	1.13004	1	0.986632	99.968
UP_SEQ_FEATURE	zinc finger region:C2H2-type 1	3	4.10959	0.528274	ILMN_1721849, ILMN_1728528, ILMN_1815578	63	542	19113	1.67923	1	0.999994	99.9939
GOTERM_MF_FAT	GO:0046872~metal ion binding	16	21.9178	0.553259	ILMN_1799106, ILMN_2321931, ILMN_1721849, ILMN_1728528, ILMN_1815578, ILMN_1805668, ILMN_1757237, ILMN_2261519, ILMN_2383107, ILMN_1764729, ILMN_1713706, ILMN_2233050, ILMN_1671039, ILMN_2276811, ILMN_2342455, ILMN_1765696	48	4140	12983	1.04533	1	1	99.9933
SP_PIR_KEYWORDS	zinc	8	10.9589	0.568308	ILMN_1721849, ILMN_1728528, ILMN_1815578, ILMN_1757237, ILMN_1805668, ILMN_2261519, ILMN_2383107, ILMN_1713706	63	2189	19235	1.11582	1	0.99229	99.995
GOTERM_MF_FAT	GO:0046914~transition metal ion binding	11	15.0685	0.569035	ILMN_1799106, ILMN_1721849, ILMN_1728528, ILMN_1815578, ILMN_1757237, ILMN_1805668, ILMN_2261519, ILMN_2383107, ILMN_1713706, ILMN_1671039, ILMN_2276811	48	2785	12983	1.06832	1	0.999999	99.9956
GOTERM_MF_FAT	GO:0043169~cation binding	16	21.9178	0.57073	ILMN_1799106, ILMN_2321931, ILMN_1721849, ILMN_1728528, ILMN_1815578, ILMN_1805668, ILMN_1757237, ILMN_2261519, ILMN_2383107, ILMN_1764729, ILMN_1713706, ILMN_2233050, ILMN_1671039, ILMN_2276811, ILMN_2342455, ILMN_1765696	48	4179	12983	1.03557	1	0.999997	99.9958
GOTERM_MF_FAT	GO:0043167~ion binding	16	21.9178	0.598093	ILMN_1799106, ILMN_2321931, ILMN_1721849, ILMN_1728528, ILMN_1815578, ILMN_1805668, ILMN_1757237, ILMN_2261519, ILMN_2383107, ILMN_1764729, ILMN_1713706, ILMN_2233050, ILMN_1671039, ILMN_2276811, ILMN_2342455, ILMN_1765696	48	4241	12983	1.02044	1	0.999988	99.9981
UP_SEQ_FEATURE	zinc finger region:C2H2-type 3	3	4.10959	0.603712	ILMN_1721849, ILMN_1728528, ILMN_1815578	63	622	19113	1.46325	1	0.999999	99.9994
GOTERM_MF_FAT	GO:0030528~transcription regulator activity	6	8.21918	0.653162	ILMN_2361163, ILMN_2261519, ILMN_1681703, ILMN_1653412, ILMN_1812640, ILMN_2334243	48	1512	12983	1.07333	1	0.999995	99.9997
GOTERM_MF_FAT	GO:0008270~zinc ion binding	8	10.9589	0.755433	ILMN_1721849, ILMN_1728528, ILMN_1815578, ILMN_1757237, ILMN_1805668, ILMN_2261519, ILMN_2383107, ILMN_1713706	48	2311	12983	0.936319	1	0.999984	100
Annotation Cluster 6	Enrichment Score: 0.5070059239923611
Category	Term	Count	%	PValue	Genes	List Total	Pop Hits	Pop Total	Fold Enrichment	Bonferroni	Benjamini	FDR
UP_SEQ_FEATURE	transit peptide:Mitochondrion	4	5.47945	0.193149	ILMN_2342455, ILMN_1799106, ILMN_2051408, ILMN_2276811	63	467	19113	2.59855	1	0.999997	93.7348
SP_PIR_KEYWORDS	transit peptide	4	5.47945	0.198098	ILMN_2342455, ILMN_1799106, ILMN_2051408, ILMN_2276811	63	476	19235	2.56569	1	0.90563	92.5843
GOTERM_CC_FAT	GO:0005739~mitochondrion	5	6.84932	0.484355	ILMN_2342455, ILMN_1799106, ILMN_2051408, ILMN_2334243, ILMN_2276811	43	1087	12782	1.36732	1	0.999315	99.9562
SP_PIR_KEYWORDS	mitochondrion	4	5.47945	0.505872	ILMN_2342455, ILMN_1799106, ILMN_2051408, ILMN_2276811	63	832	19235	1.46787	1	0.985883	99.9753
Annotation Cluster 7	Enrichment Score: 0.37833584034163165
Category	Term	Count	%	PValue	Genes	List Total	Pop Hits	Pop Total	Fold Enrichment	Bonferroni	Benjamini	FDR
GOTERM_BP_FAT	GO:0048193~Golgi vesicle transport	3	4.10959	0.0843998	ILMN_2383107, ILMN_1679092, ILMN_2291619	51	131	13528	6.07454	1	0.999695	71.4776
GOTERM_BP_FAT	GO:0016192~vesicle-mediated transport	4	5.47945	0.358939	ILMN_2381537, ILMN_2383107, ILMN_1679092, ILMN_2291619	51	576	13528	1.84205	1	0.999715	99.821
GOTERM_BP_FAT	GO:0046907~intracellular transport	4	5.47945	0.440612	ILMN_1711073, ILMN_2383107, ILMN_1679092, ILMN_2291619	51	657	13528	1.61495	1	0.999816	99.9743
SP_PIR_KEYWORDS	protein transport	3	4.10959	0.465774	ILMN_2383107, ILMN_1679092, ILMN_2291619	63	485	19235	1.88856	1	0.989812	99.9381
GOTERM_BP_FAT	GO:0015031~protein transport	4	5.47945	0.540408	ILMN_1711073, ILMN_2383107, ILMN_1679092, ILMN_2291619	51	762	13528	1.39241	1	0.999894	99.9984
GOTERM_BP_FAT	GO:0045184~establishment of protein localization	4	5.47945	0.546722	ILMN_1711073, ILMN_2383107, ILMN_1679092, ILMN_2291619	51	769	13528	1.37974	1	0.999858	99.9987
GOTERM_BP_FAT	GO:0008104~protein localization	4	5.47945	0.641595	ILMN_1711073, ILMN_2383107, ILMN_1679092, ILMN_2291619	51	882	13528	1.20297	1	0.999933	100
SP_PIR_KEYWORDS	transport	5	6.84932	0.797938	ILMN_1694399, ILMN_2383107, ILMN_2180929, ILMN_1679092, ILMN_2291619	63	1670	19235	0.914124	1	0.999038	100
Annotation Cluster 8	Enrichment Score: 0.3255199456092953
Category	Term	Count	%	PValue	Genes	List Total	Pop Hits	Pop Total	Fold Enrichment	Bonferroni	Benjamini	FDR
GOTERM_BP_FAT	GO:0000902~cell morphogenesis	4	5.47945	0.144081	ILMN_1700507, ILMN_2334243, ILMN_1727671, ILMN_2291619	51	356	13528	2.98039	1	0.999867	89.0677
GOTERM_BP_FAT	GO:0032989~cellular component morphogenesis	4	5.47945	0.180729	ILMN_1700507, ILMN_2334243, ILMN_1727671, ILMN_2291619	51	397	13528	2.67259	1	0.999512	94.1343
GOTERM_CC_FAT	GO:0005694~chromosome	4	5.47945	0.191513	ILMN_1700507, ILMN_2334243, ILMN_1736021, ILMN_2363027	43	460	12782	2.58483	1	0.999102	91.6461
GOTERM_CC_FAT	GO:0043232~intracellular non-membrane-bounded organelle	10	13.6986	0.489286	ILMN_1728528, ILMN_1700507, ILMN_2383107, ILMN_1738482, ILMN_2334243, ILMN_1727671, ILMN_1736021, ILMN_2276811, ILMN_2363027, ILMN_2291619	43	2596	12782	1.14505	1	0.998228	99.9609
GOTERM_CC_FAT	GO:0043228~non-membrane-bounded organelle	10	13.6986	0.489286	ILMN_1728528, ILMN_1700507, ILMN_2383107, ILMN_1738482, ILMN_2334243, ILMN_1727671, ILMN_1736021, ILMN_2276811, ILMN_2363027, ILMN_2291619	43	2596	12782	1.14505	1	0.998228	99.9609
GOTERM_CC_FAT	GO:0005856~cytoskeleton	5	6.84932	0.679126	ILMN_1700507, ILMN_2383107, ILMN_1738482, ILMN_1727671, ILMN_2291619	43	1381	12782	1.07623	1	0.999448	99.9998
GOTERM_CC_FAT	GO:0031981~nuclear lumen	4	5.47945	0.870143	ILMN_1728528, ILMN_2334243, ILMN_2276811, ILMN_2363027	43	1450	12782	0.820016	1	0.999979	100
GOTERM_CC_FAT	GO:0031974~membrane-enclosed lumen	5	6.84932	0.877711	ILMN_1728528, ILMN_2051408, ILMN_2334243, ILMN_2276811, ILMN_2363027	43	1856	12782	0.800797	1	0.999977	100
GOTERM_CC_FAT	GO:0070013~intracellular organelle lumen	4	5.47945	0.944338	ILMN_1728528, ILMN_2334243, ILMN_2276811, ILMN_2363027	43	1779	12782	0.668366	1	0.999998	100
GOTERM_CC_FAT	GO:0043233~organelle lumen	4	5.47945	0.950216	ILMN_1728528, ILMN_2334243, ILMN_2276811, ILMN_2363027	43	1820	12782	0.653309	1	0.999998	100
Annotation Cluster 9	Enrichment Score: 0.29850358689598444
Category	Term	Count	%	PValue	Genes	List Total	Pop Hits	Pop Total	Fold Enrichment	Bonferroni	Benjamini	FDR
GOTERM_CC_FAT	GO:0000267~cell fraction	5	6.84932	0.481406	ILMN_1765696, ILMN_2383107, ILMN_1681703, ILMN_1764729, ILMN_1671039	43	1083	12782	1.37237	1	0.999622	99.9532
GOTERM_CC_FAT	GO:0005624~membrane fraction	4	5.47945	0.501677	ILMN_2383107, ILMN_1681703, ILMN_1764729, ILMN_1671039	43	809	12782	1.46974	1	0.997822	99.9706
GOTERM_CC_FAT	GO:0005626~insoluble fraction	4	5.47945	0.526687	ILMN_2383107, ILMN_1681703, ILMN_1764729, ILMN_1671039	43	839	12782	1.41719	1	0.997911	99.9839
Annotation Cluster 10	Enrichment Score: 0.2886934467543186
Category	Term	Count	%	PValue	Genes	List Total	Pop Hits	Pop Total	Fold Enrichment	Bonferroni	Benjamini	FDR
GOTERM_BP_FAT	GO:0006796~phosphate metabolic process	5	6.84932	0.488925	ILMN_2342455, ILMN_1688490, ILMN_2334243, ILMN_1727671, ILMN_1736021	51	973	13528	1.36308	1	0.999912	99.9929
GOTERM_BP_FAT	GO:0006793~phosphorus metabolic process	5	6.84932	0.488925	ILMN_2342455, ILMN_1688490, ILMN_2334243, ILMN_1727671, ILMN_1736021	51	973	13528	1.36308	1	0.999912	99.9929
SP_PIR_KEYWORDS	hydrolase	6	8.21918	0.569423	ILMN_2342455, ILMN_2321931, ILMN_1688490, ILMN_1761277, ILMN_1727671, ILMN_2233050	63	1555	19235	1.17807	1	0.990767	99.9951
Annotation Cluster 11	Enrichment Score: 0.2878605643094204
Category	Term	Count	%	PValue	Genes	List Total	Pop Hits	Pop Total	Fold Enrichment	Bonferroni	Benjamini	FDR
SP_PIR_KEYWORDS	activator	4	5.47945	0.235139	ILMN_2261519, ILMN_1681703, ILMN_1812640, ILMN_2334243	63	520	19235	2.3486	1	0.916594	95.7527
GOTERM_BP_FAT	GO:0006355~regulation of transcription, DNA-dependent	9	12.3288	0.32982	ILMN_1728528, ILMN_1815578, ILMN_1805668, ILMN_2261519, ILMN_1681703, ILMN_1653412, ILMN_1812640, ILMN_2334243, ILMN_1713706	51	1773	13528	1.34647	1	0.999764	99.6633
GOTERM_BP_FAT	GO:0051252~regulation of RNA metabolic process	9	12.3288	0.353121	ILMN_1728528, ILMN_1815578, ILMN_1805668, ILMN_2261519, ILMN_1681703, ILMN_1653412, ILMN_1812640, ILMN_2334243, ILMN_1713706	51	1813	13528	1.31676	1	0.999759	99.7965
GOTERM_MF_FAT	GO:0043565~sequence-specific DNA binding	4	5.47945	0.377903	ILMN_2261519, ILMN_1681703, ILMN_1653412, ILMN_2334243	48	607	12983	1.7824	1	0.999999	99.6523
GOTERM_BP_FAT	GO:0045944~positive regulation of transcription from RNA polymerase II promoter	3	4.10959	0.40021	ILMN_1681703, ILMN_1812640, ILMN_2334243	51	371	13528	2.14492	1	0.999771	99.9306
GOTERM_BP_FAT	GO:0045935~positive regulation of nucleobase, nucleoside, nucleotide and nucleic acid metabolic process	4	5.47945	0.407664	ILMN_1681703, ILMN_1812640, ILMN_2334243, ILMN_2363027	51	624	13528	1.70035	1	0.999749	99.9419
GOTERM_BP_FAT	GO:0051173~positive regulation of nitrogen compound metabolic process	4	5.47945	0.427702	ILMN_1681703, ILMN_1812640, ILMN_2334243, ILMN_2363027	51	644	13528	1.64755	1	0.999804	99.9644
GOTERM_BP_FAT	GO:0045893~positive regulation of transcription, DNA-dependent	3	4.10959	0.530625	ILMN_1681703, ILMN_1812640, ILMN_2334243	51	477	13528	1.66827	1	0.999916	99.9979
GOTERM_BP_FAT	GO:0051254~positive regulation of RNA metabolic process	3	4.10959	0.535176	ILMN_1681703, ILMN_1812640, ILMN_2334243	51	481	13528	1.6544	1	0.999904	99.9982
GOTERM_BP_FAT	GO:0010604~positive regulation of macromolecule metabolic process	4	5.47945	0.6218	ILMN_1681703, ILMN_1812640, ILMN_2334243, ILMN_2363027	51	857	13528	1.23806	1	0.999939	99.9999
GOTERM_BP_FAT	GO:0045941~positive regulation of transcription	3	4.10959	0.622895	ILMN_1681703, ILMN_1812640, ILMN_2334243	51	564	13528	1.41093	1	0.999927	99.9999
GOTERM_BP_FAT	GO:0010628~positive regulation of gene expression	3	4.10959	0.639257	ILMN_1681703, ILMN_1812640, ILMN_2334243	51	581	13528	1.36965	1	0.999942	99.9999
GOTERM_MF_FAT	GO:0030528~transcription regulator activity	6	8.21918	0.653162	ILMN_2361163, ILMN_2261519, ILMN_1681703, ILMN_1653412, ILMN_1812640, ILMN_2334243	48	1512	12983	1.07333	1	0.999995	99.9997
GOTERM_MF_FAT	GO:0003700~transcription factor activity	4	5.47945	0.695982	ILMN_1681703, ILMN_1653412, ILMN_1812640, ILMN_2334243	48	975	12983	1.10966	1	0.999993	99.9999
GOTERM_BP_FAT	GO:0010557~positive regulation of macromolecule biosynthetic process	3	4.10959	0.70339	ILMN_1681703, ILMN_1812640, ILMN_2334243	51	654	13528	1.21677	1	0.999978	100
GOTERM_BP_FAT	GO:0031328~positive regulation of cellular biosynthetic process	3	4.10959	0.727705	ILMN_1681703, ILMN_1812640, ILMN_2334243	51	685	13528	1.1617	1	0.999984	100
GOTERM_BP_FAT	GO:0009891~positive regulation of biosynthetic process	3	4.10959	0.735191	ILMN_1681703, ILMN_1812640, ILMN_2334243	51	695	13528	1.14499	1	0.999985	100
GOTERM_BP_FAT	GO:0006357~regulation of transcription from RNA polymerase II promoter	3	4.10959	0.75801	ILMN_1681703, ILMN_1812640, ILMN_2334243	51	727	13528	1.09459	1	0.999989	100
Annotation Cluster 12	Enrichment Score: 0.2470253629440793
Category	Term	Count	%	PValue	Genes	List Total	Pop Hits	Pop Total	Fold Enrichment	Bonferroni	Benjamini	FDR
GOTERM_BP_FAT	GO:0048609~reproductive process in a multicellular organism	3	4.10959	0.541948	ILMN_1681703, ILMN_1764729, ILMN_2334243	51	487	13528	1.63401	1	0.999871	99.9985
GOTERM_BP_FAT	GO:0032504~multicellular organism reproduction	3	4.10959	0.541948	ILMN_1681703, ILMN_1764729, ILMN_2334243	51	487	13528	1.63401	1	0.999871	99.9985
GOTERM_BP_FAT	GO:0042981~regulation of apoptosis	4	5.47945	0.577558	ILMN_1681703, ILMN_1764729, ILMN_2334243, ILMN_2148290	51	804	13528	1.31968	1	0.999919	99.9995
GOTERM_BP_FAT	GO:0043067~regulation of programmed cell death	4	5.47945	0.584429	ILMN_1681703, ILMN_1764729, ILMN_2334243, ILMN_2148290	51	812	13528	1.30667	1	0.999915	99.9996
GOTERM_BP_FAT	GO:0010941~regulation of cell death	4	5.47945	0.586989	ILMN_1681703, ILMN_1764729, ILMN_2334243, ILMN_2148290	51	815	13528	1.30186	1	0.999901	99.9997
Annotation Cluster 13	Enrichment Score: 0.23855147902161197
Category	Term	Count	%	PValue	Genes	List Total	Pop Hits	Pop Total	Fold Enrichment	Bonferroni	Benjamini	FDR
GOTERM_BP_FAT	GO:0008219~cell death	4	5.47945	0.500627	ILMN_1681703, ILMN_1812640, ILMN_2148290, ILMN_1743829	51	719	13528	1.47569	1	0.999915	99.9949
GOTERM_BP_FAT	GO:0016265~death	4	5.47945	0.505337	ILMN_1681703, ILMN_1812640, ILMN_2148290, ILMN_1743829	51	724	13528	1.4655	1	0.999902	99.9955
GOTERM_BP_FAT	GO:0006915~apoptosis	3	4.10959	0.658718	ILMN_1681703, ILMN_1812640, ILMN_2148290	51	602	13528	1.32187	1	0.999948	100
GOTERM_BP_FAT	GO:0012501~programmed cell death	3	4.10959	0.666806	ILMN_1681703, ILMN_1812640, ILMN_2148290	51	611	13528	1.3024	1	0.999949	100
Annotation Cluster 14	Enrichment Score: 0.23253977162122355
Category	Term	Count	%	PValue	Genes	List Total	Pop Hits	Pop Total	Fold Enrichment	Bonferroni	Benjamini	FDR
GOTERM_BP_FAT	GO:0007010~cytoskeleton organization	3	4.10959	0.482339	ILMN_1700507, ILMN_1738482, ILMN_1727671	51	436	13528	1.82515	1	0.999921	99.9915
SP_PIR_KEYWORDS	cytoskeleton	3	4.10959	0.61246	ILMN_1700507, ILMN_1738482, ILMN_1727671	63	636	19235	1.44018	1	0.992404	99.9986
GOTERM_CC_FAT	GO:0005856~cytoskeleton	5	6.84932	0.679126	ILMN_1700507, ILMN_2383107, ILMN_1738482, ILMN_1727671, ILMN_2291619	43	1381	12782	1.07623	1	0.999448	99.9998
Annotation Cluster 15	Enrichment Score: 0.15671550848381996
Category	Term	Count	%	PValue	Genes	List Total	Pop Hits	Pop Total	Fold Enrichment	Bonferroni	Benjamini	FDR
SP_PIR_KEYWORDS	cell membrane	8	10.9589	0.570837	ILMN_2397484, ILMN_1688490, ILMN_2381537, ILMN_1757237, ILMN_1812105, ILMN_2180929, ILMN_2376458, ILMN_1679092	63	2194	19235	1.11328	1	0.989137	99.9953
GOTERM_CC_FAT	GO:0005886~plasma membrane	13	17.8082	0.612838	ILMN_2397484, ILMN_1694399, ILMN_2381537, ILMN_1812105, ILMN_1757237, ILMN_1764729, ILMN_2376458, ILMN_2316974, ILMN_1688490, ILMN_2180929, ILMN_2406132, ILMN_1727671, ILMN_1679092	43	3777	12782	1.02312	1	0.999369	99.9985
[truncated: 38 more rows]
