# Supplementary material for: Extensive Transcriptomic and Genomic Analysis Provides New Insights about Luminal Breast Cancers
Source: PLoS One. 2016 Jun 24;11(6):e0158259. doi: 10.1371/journal.pone.0158259 (PMC4920434; doi:10.1371/journal.pone.0158259)
Supplement: S6 Table — The list of 680 luminal samples in the METABRIC training, 680 in the METABRIC validation, and 1,065 in the ROCK data sets, including their assignment to the luminal subgroups defined in this study (ordinary-luminal quantiles Q1, Q2, Q3 and Q4, and HER2-amplified luminal), are provided in this file. (XLS) [file pone.0158259.s014.xls]

## Sheet: METABRIC Training Set
METABRIC Training Set
Sample ID	Luminal Subgroup
MB-0638	Ordinary-Luminal Q1
MB-0382	Ordinary-Luminal Q1
MB-2725	Ordinary-Luminal Q1
MB-0145	Ordinary-Luminal Q1
MB-0139	Ordinary-Luminal Q1
MB-0266	Ordinary-Luminal Q1
MB-0170	Ordinary-Luminal Q1
MB-7006	Ordinary-Luminal Q1
MB-2749	Ordinary-Luminal Q1
MB-0244	Ordinary-Luminal Q1
MB-0442	Ordinary-Luminal Q1
MB-4730	Ordinary-Luminal Q1
MB-7093	Ordinary-Luminal Q1
MB-5499	Ordinary-Luminal Q1
MB-0309	Ordinary-Luminal Q1
MB-4853	Ordinary-Luminal Q1
MB-0364	Ordinary-Luminal Q1
MB-5278	Ordinary-Luminal Q1
MB-0880	Ordinary-Luminal Q1
MB-0397	Ordinary-Luminal Q1
MB-0133	Ordinary-Luminal Q1
MB-3365	Ordinary-Luminal Q1
MB-0204	Ordinary-Luminal Q1
MB-0521	Ordinary-Luminal Q1
MB-0326	Ordinary-Luminal Q1
MB-5092	Ordinary-Luminal Q1
MB-2845	Ordinary-Luminal Q1
MB-0239	Ordinary-Luminal Q1
MB-0320	Ordinary-Luminal Q1
MB-5068	Ordinary-Luminal Q1
MB-4779	Ordinary-Luminal Q1
MB-2610	Ordinary-Luminal Q1
MB-6234	Ordinary-Luminal Q1
MB-0599	Ordinary-Luminal Q1
MB-7278	Ordinary-Luminal Q1
MB-2791	Ordinary-Luminal Q1
MB-0610	Ordinary-Luminal Q1
MB-0478	Ordinary-Luminal Q1
MB-0263	Ordinary-Luminal Q1
MB-0345	Ordinary-Luminal Q1
MB-6051	Ordinary-Luminal Q1
MB-0431	Ordinary-Luminal Q1
MB-4827	Ordinary-Luminal Q1
MB-3035	Ordinary-Luminal Q1
MB-0111	Ordinary-Luminal Q1
MB-5219	Ordinary-Luminal Q1
MB-5123	Ordinary-Luminal Q1
MB-5656	Ordinary-Luminal Q1
MB-7293	Ordinary-Luminal Q1
MB-5582	Ordinary-Luminal Q1
MB-0222	Ordinary-Luminal Q1
MB-0322	Ordinary-Luminal Q1
MB-0528	Ordinary-Luminal Q1
MB-4822	Ordinary-Luminal Q1
MB-5131	Ordinary-Luminal Q1
MB-3252	Ordinary-Luminal Q1
MB-6212	Ordinary-Luminal Q1
MB-0253	Ordinary-Luminal Q1
MB-4845	Ordinary-Luminal Q1
MB-3854	Ordinary-Luminal Q1
MB-5109	Ordinary-Luminal Q1
MB-0264	Ordinary-Luminal Q1
MB-4710	Ordinary-Luminal Q1
MB-7244	Ordinary-Luminal Q1
MB-7074	Ordinary-Luminal Q1
MB-2952	Ordinary-Luminal Q1
MB-0343	Ordinary-Luminal Q1
MB-0501	Ordinary-Luminal Q1
MB-3351	Ordinary-Luminal Q1
MB-3013	Ordinary-Luminal Q1
MB-3823	Ordinary-Luminal Q1
MB-4883	Ordinary-Luminal Q1
MB-2916	Ordinary-Luminal Q1
MB-0177	Ordinary-Luminal Q1
MB-6207	Ordinary-Luminal Q1
MB-7232	Ordinary-Luminal Q1
MB-6185	Ordinary-Luminal Q1
MB-0603	Ordinary-Luminal Q1
MB-7010	Ordinary-Luminal Q1
MB-6042	Ordinary-Luminal Q1
MB-5182	Ordinary-Luminal Q1
MB-7091	Ordinary-Luminal Q1
MB-5492	Ordinary-Luminal Q1
MB-4529	Ordinary-Luminal Q1
MB-0128	Ordinary-Luminal Q1
MB-5158	Ordinary-Luminal Q1
MB-7034	Ordinary-Luminal Q1
MB-6204	Ordinary-Luminal Q1
MB-6016	Ordinary-Luminal Q1
MB-2750	Ordinary-Luminal Q1
MB-0260	Ordinary-Luminal Q1
MB-7277	Ordinary-Luminal Q1
MB-4283	Ordinary-Luminal Q1
MB-7062	Ordinary-Luminal Q1
MB-5640	Ordinary-Luminal Q1
MB-4820	Ordinary-Luminal Q1
MB-0644	Ordinary-Luminal Q1
MB-5240	Ordinary-Luminal Q1
MB-5253	Ordinary-Luminal Q1
MB-3105	Ordinary-Luminal Q1
MB-4735	Ordinary-Luminal Q1
MB-5478	Ordinary-Luminal Q1
MB-6167	Ordinary-Luminal Q1
MB-7004	Ordinary-Luminal Q1
MB-7019	Ordinary-Luminal Q1
MB-7228	Ordinary-Luminal Q1
MB-5143	Ordinary-Luminal Q1
MB-0410	Ordinary-Luminal Q1
MB-0138	Ordinary-Luminal Q1
MB-7003	Ordinary-Luminal Q1
MB-2711	Ordinary-Luminal Q1
MB-5364	Ordinary-Luminal Q1
MB-0273	Ordinary-Luminal Q1
MB-5011	Ordinary-Luminal Q1
MB-5398	Ordinary-Luminal Q1
MB-0172	Ordinary-Luminal Q1
MB-0503	Ordinary-Luminal Q1
MB-4778	Ordinary-Luminal Q1
MB-3328	Ordinary-Luminal Q1
MB-0463	Ordinary-Luminal Q1
MB-7032	Ordinary-Luminal Q1
MB-4832	Ordinary-Luminal Q1
MB-3547	Ordinary-Luminal Q1
MB-5204	Ordinary-Luminal Q1
MB-6225	Ordinary-Luminal Q1
MB-7096	Ordinary-Luminal Q1
MB-0248	Ordinary-Luminal Q1
MB-2970	Ordinary-Luminal Q1
MB-5122	Ordinary-Luminal Q1
MB-4698	Ordinary-Luminal Q1
MB-7037	Ordinary-Luminal Q1
MB-0317	Ordinary-Luminal Q1
MB-5310	Ordinary-Luminal Q1
MB-2840	Ordinary-Luminal Q1
MB-0245	Ordinary-Luminal Q1
MB-0184	Ordinary-Luminal Q1
MB-4722	Ordinary-Luminal Q1
MB-0573	Ordinary-Luminal Q1
MB-6232	Ordinary-Luminal Q1
MB-5300	Ordinary-Luminal Q1
MB-0433	Ordinary-Luminal Q1
MB-0199	Ordinary-Luminal Q1
MB-0650	Ordinary-Luminal Q1
MB-0006	Ordinary-Luminal Q1
MB-0180	Ordinary-Luminal Q1
MB-0419	Ordinary-Luminal Q1
MB-5589	Ordinary-Luminal Q1
MB-0121	Ordinary-Luminal Q1
MB-2990	Ordinary-Luminal Q1
MB-0423	Ordinary-Luminal Q1
MB-4882	Ordinary-Luminal Q1
MB-5457	Ordinary-Luminal Q1
MB-7212	Ordinary-Luminal Q1
MB-5053	Ordinary-Luminal Q1
MB-5206	Ordinary-Luminal Q1
MB-4059	Ordinary-Luminal Q1
MB-0425	Ordinary-Luminal Q1
MB-4752	Ordinary-Luminal Q1
MB-2867	Ordinary-Luminal Q2
MB-6271	Ordinary-Luminal Q2
MB-7085	Ordinary-Luminal Q2
MB-4173	Ordinary-Luminal Q2
MB-6256	Ordinary-Luminal Q2
MB-5580	Ordinary-Luminal Q2
MB-0460	Ordinary-Luminal Q2
MB-2863	Ordinary-Luminal Q2
MB-2721	Ordinary-Luminal Q2
MB-0353	Ordinary-Luminal Q2
MB-4898	Ordinary-Luminal Q2
MB-0315	Ordinary-Luminal Q2
MB-6308	Ordinary-Luminal Q2
MB-0181	Ordinary-Luminal Q2
MB-5251	Ordinary-Luminal Q2
MB-4674	Ordinary-Luminal Q2
MB-0305	Ordinary-Luminal Q2
MB-7295	Ordinary-Luminal Q2
MB-6125	Ordinary-Luminal Q2
MB-5043	Ordinary-Luminal Q2
MB-0547	Ordinary-Luminal Q2
MB-0126	Ordinary-Luminal Q2
MB-7066	Ordinary-Luminal Q2
MB-0513	Ordinary-Luminal Q2
MB-0448	Ordinary-Luminal Q2
MB-0168	Ordinary-Luminal Q2
MB-7233	Ordinary-Luminal Q2
MB-5365	Ordinary-Luminal Q2
MB-5385	Ordinary-Luminal Q2
MB-7219	Ordinary-Luminal Q2
MB-3462	Ordinary-Luminal Q2
MB-4872	Ordinary-Luminal Q2
MB-4000	Ordinary-Luminal Q2
MB-6118	Ordinary-Luminal Q2
MB-5451	Ordinary-Luminal Q2
MB-7013	Ordinary-Luminal Q2
MB-7168	Ordinary-Luminal Q2
MB-3344	Ordinary-Luminal Q2
MB-0117	Ordinary-Luminal Q2
MB-5412	Ordinary-Luminal Q2
MB-3510	Ordinary-Luminal Q2
MB-0232	Ordinary-Luminal Q2
MB-5324	Ordinary-Luminal Q2
MB-7163	Ordinary-Luminal Q2
MB-0223	Ordinary-Luminal Q2
MB-5119	Ordinary-Luminal Q2
MB-7216	Ordinary-Luminal Q2
MB-7141	Ordinary-Luminal Q2
MB-7043	Ordinary-Luminal Q2
MB-0632	Ordinary-Luminal Q2
MB-0279	Ordinary-Luminal Q2
MB-3707	Ordinary-Luminal Q2
MB-3526	Ordinary-Luminal Q2
MB-0099	Ordinary-Luminal Q2
MB-4762	Ordinary-Luminal Q2
MB-5579	Ordinary-Luminal Q2
MB-0451	Ordinary-Luminal Q2
MB-6059	Ordinary-Luminal Q2
MB-5373	Ordinary-Luminal Q2
MB-5015	Ordinary-Luminal Q2
MB-0511	Ordinary-Luminal Q2
MB-7284	Ordinary-Luminal Q2
MB-0356	Ordinary-Luminal Q2
MB-6181	Ordinary-Luminal Q2
MB-5027	Ordinary-Luminal Q2
MB-5543	Ordinary-Luminal Q2
MB-6029	Ordinary-Luminal Q2
MB-5110	Ordinary-Luminal Q2
MB-5369	Ordinary-Luminal Q2
MB-5086	Ordinary-Luminal Q2
MB-5585	Ordinary-Luminal Q2
MB-0335	Ordinary-Luminal Q2
MB-0068	Ordinary-Luminal Q2
MB-4603	Ordinary-Luminal Q2
MB-4250	Ordinary-Luminal Q2
MB-4962	Ordinary-Luminal Q2
MB-0618	Ordinary-Luminal Q2
MB-5079	Ordinary-Luminal Q2
MB-6001	Ordinary-Luminal Q2
MB-5191	Ordinary-Luminal Q2
MB-2747	Ordinary-Luminal Q2
MB-7241	Ordinary-Luminal Q2
MB-2843	Ordinary-Luminal Q2
MB-5230	Ordinary-Luminal Q2
MB-4721	Ordinary-Luminal Q2
MB-6213	Ordinary-Luminal Q2
MB-6018	Ordinary-Luminal Q2
MB-0175	Ordinary-Luminal Q2
MB-3032	Ordinary-Luminal Q2
MB-6163	Ordinary-Luminal Q2
MB-0203	Ordinary-Luminal Q2
MB-7188	Ordinary-Luminal Q2
MB-0144	Ordinary-Luminal Q2
MB-5642	Ordinary-Luminal Q2
MB-5334	Ordinary-Luminal Q2
MB-7076	Ordinary-Luminal Q2
MB-7102	Ordinary-Luminal Q2
MB-0036	Ordinary-Luminal Q2
MB-7288	Ordinary-Luminal Q2
MB-7061	Ordinary-Luminal Q2
MB-5571	Ordinary-Luminal Q2
MB-2996	Ordinary-Luminal Q2
MB-5388	Ordinary-Luminal Q2
MB-0445	Ordinary-Luminal Q2
MB-5533	Ordinary-Luminal Q2
MB-7065	Ordinary-Luminal Q2
MB-2820	Ordinary-Luminal Q2
MB-0022	Ordinary-Luminal Q2
MB-5567	Ordinary-Luminal Q2
MB-5183	Ordinary-Luminal Q2
MB-0535	Ordinary-Luminal Q2
MB-0258	Ordinary-Luminal Q2
MB-4950	Ordinary-Luminal Q2
MB-0366	Ordinary-Luminal Q2
MB-0134	Ordinary-Luminal Q2
MB-3417	Ordinary-Luminal Q2
MB-5382	Ordinary-Luminal Q2
MB-2712	Ordinary-Luminal Q2
MB-0591	Ordinary-Luminal Q2
MB-6138	Ordinary-Luminal Q2
MB-2793	Ordinary-Luminal Q2
MB-0257	Ordinary-Luminal Q2
MB-0417	Ordinary-Luminal Q2
MB-2960	Ordinary-Luminal Q2
MB-0611	Ordinary-Luminal Q2
MB-0606	Ordinary-Luminal Q2
MB-0124	Ordinary-Luminal Q2
MB-7227	Ordinary-Luminal Q2
MB-0428	Ordinary-Luminal Q2
MB-5402	Ordinary-Luminal Q2
MB-2614	Ordinary-Luminal Q2
MB-2966	Ordinary-Luminal Q2
MB-5349	Ordinary-Luminal Q2
MB-7254	Ordinary-Luminal Q2
MB-6150	Ordinary-Luminal Q2
MB-2765	Ordinary-Luminal Q2
MB-6322	Ordinary-Luminal Q2
MB-2708	Ordinary-Luminal Q2
MB-4374	Ordinary-Luminal Q2
MB-7235	Ordinary-Luminal Q2
MB-5150	Ordinary-Luminal Q2
MB-5305	Ordinary-Luminal Q2
MB-7167	Ordinary-Luminal Q2
MB-5377	Ordinary-Luminal Q2
MB-0468	Ordinary-Luminal Q2
MB-5490	Ordinary-Luminal Q2
MB-6030	Ordinary-Luminal Q2
MB-6050	Ordinary-Luminal Q2
MB-3102	Ordinary-Luminal Q2
MB-3341	Ordinary-Luminal Q2
MB-0261	Ordinary-Luminal Q2
MB-0427	Ordinary-Luminal Q2
MB-4578	Ordinary-Luminal Q2
MB-0229	Ordinary-Luminal Q2
MB-2763	Ordinary-Luminal Q2
MB-4869	Ordinary-Luminal Q2
MB-0056	Ordinary-Luminal Q2
MB-0140	Ordinary-Luminal Q3
MB-4686	Ordinary-Luminal Q3
MB-0306	Ordinary-Luminal Q3
MB-3711	Ordinary-Luminal Q3
MB-0119	Ordinary-Luminal Q3
MB-5452	Ordinary-Luminal Q3
MB-4801	Ordinary-Luminal Q3
MB-3303	Ordinary-Luminal Q3
MB-5001	Ordinary-Luminal Q3
MB-5425	Ordinary-Luminal Q3
MB-0193	Ordinary-Luminal Q3
MB-7264	Ordinary-Luminal Q3
MB-6319	Ordinary-Luminal Q3
MB-6201	Ordinary-Luminal Q3
MB-4627	Ordinary-Luminal Q3
MB-0429	Ordinary-Luminal Q3
MB-0341	Ordinary-Luminal Q3
MB-0349	Ordinary-Luminal Q3
MB-0404	Ordinary-Luminal Q3
MB-5404	Ordinary-Luminal Q3
MB-6124	Ordinary-Luminal Q3
MB-6284	Ordinary-Luminal Q3
MB-6327	Ordinary-Luminal Q3
MB-7170	Ordinary-Luminal Q3
MB-0492	Ordinary-Luminal Q3
MB-4968	Ordinary-Luminal Q3
MB-2854	Ordinary-Luminal Q3
MB-7268	Ordinary-Luminal Q3
MB-0571	Ordinary-Luminal Q3
MB-7153	Ordinary-Luminal Q3
MB-4798	Ordinary-Luminal Q3
MB-4145	Ordinary-Luminal Q3
MB-0600	Ordinary-Luminal Q3
MB-5521	Ordinary-Luminal Q3
MB-0215	Ordinary-Luminal Q3
MB-5330	Ordinary-Luminal Q3
MB-3838	Ordinary-Luminal Q3
MB-4665	Ordinary-Luminal Q3
MB-3079	Ordinary-Luminal Q3
MB-5358	Ordinary-Luminal Q3
MB-6012	Ordinary-Luminal Q3
MB-0054	Ordinary-Luminal Q3
MB-0280	Ordinary-Luminal Q3
MB-0234	Ordinary-Luminal Q3
MB-0577	Ordinary-Luminal Q3
MB-5368	Ordinary-Luminal Q3
MB-4764	Ordinary-Luminal Q3
MB-3548	Ordinary-Luminal Q3
MB-5554	Ordinary-Luminal Q3
MB-5562	Ordinary-Luminal Q3
MB-0471	Ordinary-Luminal Q3
MB-0243	Ordinary-Luminal Q3
MB-4234	Ordinary-Luminal Q3
MB-5556	Ordinary-Luminal Q3
MB-4899	Ordinary-Luminal Q3
MB-4682	Ordinary-Luminal Q3
MB-7298	Ordinary-Luminal Q3
MB-4564	Ordinary-Luminal Q3
MB-3092	Ordinary-Luminal Q3
MB-5130	Ordinary-Luminal Q3
MB-4008	Ordinary-Luminal Q3
MB-4120	Ordinary-Luminal Q3
MB-0636	Ordinary-Luminal Q3
MB-5646	Ordinary-Luminal Q3
MB-2853	Ordinary-Luminal Q3
MB-5136	Ordinary-Luminal Q3
MB-5127	Ordinary-Luminal Q3
MB-0324	Ordinary-Luminal Q3
MB-5293	Ordinary-Luminal Q3
MB-6200	Ordinary-Luminal Q3
MB-0071	Ordinary-Luminal Q3
MB-0666	Ordinary-Luminal Q3
MB-5605	Ordinary-Luminal Q3
MB-0619	Ordinary-Luminal Q3
MB-6239	Ordinary-Luminal Q3
MB-7060	Ordinary-Luminal Q3
MB-5178	Ordinary-Luminal Q3
MB-7299	Ordinary-Luminal Q3
MB-3021	Ordinary-Luminal Q3
MB-5383	Ordinary-Luminal Q3
MB-4091	Ordinary-Luminal Q3
MB-4313	Ordinary-Luminal Q3
MB-4607	Ordinary-Luminal Q3
MB-4018	Ordinary-Luminal Q3
MB-7157	Ordinary-Luminal Q3
MB-4673	Ordinary-Luminal Q3
MB-0628	Ordinary-Luminal Q3
MB-0386	Ordinary-Luminal Q3
MB-5288	Ordinary-Luminal Q3
MB-7107	Ordinary-Luminal Q3
MB-3754	Ordinary-Luminal Q3
MB-4634	Ordinary-Luminal Q3
MB-5033	Ordinary-Luminal Q3
MB-4274	Ordinary-Luminal Q3
MB-0116	Ordinary-Luminal Q3
MB-0466	Ordinary-Luminal Q3
MB-2745	Ordinary-Luminal Q3
MB-5653	Ordinary-Luminal Q3
MB-4887	Ordinary-Luminal Q3
MB-7099	Ordinary-Luminal Q3
MB-4787	Ordinary-Luminal Q3
MB-5048	Ordinary-Luminal Q3
MB-4011	Ordinary-Luminal Q3
MB-5491	Ordinary-Luminal Q3
MB-3002	Ordinary-Luminal Q3
MB-4741	Ordinary-Luminal Q3
MB-4784	Ordinary-Luminal Q3
MB-5035	Ordinary-Luminal Q3
MB-0437	Ordinary-Luminal Q3
MB-0444	Ordinary-Luminal Q3
MB-7147	Ordinary-Luminal Q3
MB-2801	Ordinary-Luminal Q3
MB-5361	Ordinary-Luminal Q3
MB-5163	Ordinary-Luminal Q3
MB-3436	Ordinary-Luminal Q3
MB-5139	Ordinary-Luminal Q3
MB-5215	Ordinary-Luminal Q3
MB-2792	Ordinary-Luminal Q3
MB-5534	Ordinary-Luminal Q3
MB-3167	Ordinary-Luminal Q3
MB-5590	Ordinary-Luminal Q3
MB-5386	Ordinary-Luminal Q3
MB-5553	Ordinary-Luminal Q3
MB-6306	Ordinary-Luminal Q3
MB-7148	Ordinary-Luminal Q3
MB-4790	Ordinary-Luminal Q3
MB-0413	Ordinary-Luminal Q3
MB-3459	Ordinary-Luminal Q3
MB-4230	Ordinary-Luminal Q3
MB-5098	Ordinary-Luminal Q3
MB-5088	Ordinary-Luminal Q3
MB-7028	Ordinary-Luminal Q3
MB-6346	Ordinary-Luminal Q3
MB-4642	Ordinary-Luminal Q3
MB-4860	Ordinary-Luminal Q3
MB-5197	Ordinary-Luminal Q3
MB-5455	Ordinary-Luminal Q3
MB-5256	Ordinary-Luminal Q3
MB-5350	Ordinary-Luminal Q3
MB-5081	Ordinary-Luminal Q3
MB-4618	Ordinary-Luminal Q3
MB-0360	Ordinary-Luminal Q3
MB-2797	Ordinary-Luminal Q3
MB-0095	Ordinary-Luminal Q3
MB-6107	Ordinary-Luminal Q3
MB-5629	Ordinary-Luminal Q3
MB-6208	Ordinary-Luminal Q3
MB-5018	Ordinary-Luminal Q3
MB-4849	Ordinary-Luminal Q3
MB-7234	Ordinary-Luminal Q3
MB-7048	Ordinary-Luminal Q3
MB-2617	Ordinary-Luminal Q3
MB-4687	Ordinary-Luminal Q3
MB-7172	Ordinary-Luminal Q3
MB-4323	Ordinary-Luminal Q3
MB-5014	Ordinary-Luminal Q3
MB-5638	Ordinary-Luminal Q3
MB-0542	Ordinary-Luminal Q4
MB-5060	Ordinary-Luminal Q4
MB-4876	Ordinary-Luminal Q4
MB-6192	Ordinary-Luminal Q4
MB-2803	Ordinary-Luminal Q4
MB-5435	Ordinary-Luminal Q4
MB-7097	Ordinary-Luminal Q4
MB-0514	Ordinary-Luminal Q4
MB-5497	Ordinary-Luminal Q4
MB-4994	Ordinary-Luminal Q4
MB-5623	Ordinary-Luminal Q4
MB-0319	Ordinary-Luminal Q4
MB-4649	Ordinary-Luminal Q4
MB-5525	Ordinary-Luminal Q4
MB-5105	Ordinary-Luminal Q4
MB-0268	Ordinary-Luminal Q4
MB-2838	Ordinary-Luminal Q4
MB-7104	Ordinary-Luminal Q4
MB-5275	Ordinary-Luminal Q4
MB-2730	Ordinary-Luminal Q4
MB-7131	Ordinary-Luminal Q4
MB-4716	Ordinary-Luminal Q4
MB-2767	Ordinary-Luminal Q4
MB-0362	Ordinary-Luminal Q4
MB-0508	Ordinary-Luminal Q4
MB-7015	Ordinary-Luminal Q4
MB-4442	Ordinary-Luminal Q4
MB-0272	Ordinary-Luminal Q4
MB-4357	Ordinary-Luminal Q4
MB-7173	Ordinary-Luminal Q4
MB-6022	Ordinary-Luminal Q4
MB-4785	Ordinary-Luminal Q4
MB-0336	Ordinary-Luminal Q4
MB-4654	Ordinary-Luminal Q4
MB-5370	Ordinary-Luminal Q4
MB-5244	Ordinary-Luminal Q4
MB-4001	Ordinary-Luminal Q4
MB-0028	Ordinary-Luminal Q4
MB-7083	Ordinary-Luminal Q4
MB-4829	Ordinary-Luminal Q4
MB-5097	Ordinary-Luminal Q4
MB-5592	Ordinary-Luminal Q4
MB-4381	Ordinary-Luminal Q4
MB-0406	Ordinary-Luminal Q4
MB-5049	Ordinary-Luminal Q4
MB-4991	Ordinary-Luminal Q4
MB-5044	Ordinary-Luminal Q4
MB-4655	Ordinary-Luminal Q4
MB-5040	Ordinary-Luminal Q4
MB-0358	Ordinary-Luminal Q4
MB-4986	Ordinary-Luminal Q4
MB-0368	Ordinary-Luminal Q4
MB-0580	Ordinary-Luminal Q4
MB-2642	Ordinary-Luminal Q4
MB-0008	Ordinary-Luminal Q4
MB-4723	Ordinary-Luminal Q4
MB-7071	Ordinary-Luminal Q4
MB-0147	Ordinary-Luminal Q4
MB-2932	Ordinary-Luminal Q4
MB-5384	Ordinary-Luminal Q4
MB-5176	Ordinary-Luminal Q4
MB-0374	Ordinary-Luminal Q4
MB-2953	Ordinary-Luminal Q4
MB-3614	Ordinary-Luminal Q4
MB-2618	Ordinary-Luminal Q4
MB-6154	Ordinary-Luminal Q4
MB-4591	Ordinary-Luminal Q4
MB-0584	Ordinary-Luminal Q4
MB-4949	Ordinary-Luminal Q4
MB-7186	Ordinary-Luminal Q4
MB-4278	Ordinary-Luminal Q4
MB-5575	Ordinary-Luminal Q4
MB-0173	Ordinary-Luminal Q4
MB-0570	Ordinary-Luminal Q4
MB-0637	Ordinary-Luminal Q4
MB-7238	Ordinary-Luminal Q4
MB-5061	Ordinary-Luminal Q4
MB-7263	Ordinary-Luminal Q4
MB-4671	Ordinary-Luminal Q4
MB-7189	Ordinary-Luminal Q4
MB-0550	Ordinary-Luminal Q4
MB-6010	Ordinary-Luminal Q4
MB-6080	Ordinary-Luminal Q4
MB-6039	Ordinary-Luminal Q4
MB-7149	Ordinary-Luminal Q4
MB-7075	Ordinary-Luminal Q4
MB-4744	Ordinary-Luminal Q4
MB-7152	Ordinary-Luminal Q4
MB-5233	Ordinary-Luminal Q4
MB-4353	Ordinary-Luminal Q4
MB-4750	Ordinary-Luminal Q4
MB-5463	Ordinary-Luminal Q4
MB-5641	Ordinary-Luminal Q4
MB-2728	Ordinary-Luminal Q4
MB-5477	Ordinary-Luminal Q4
MB-0195	Ordinary-Luminal Q4
MB-5177	Ordinary-Luminal Q4
MB-5291	Ordinary-Luminal Q4
MB-0135	Ordinary-Luminal Q4
MB-0262	Ordinary-Luminal Q4
MB-5513	Ordinary-Luminal Q4
MB-3525	Ordinary-Luminal Q4
MB-0455	Ordinary-Luminal Q4
MB-7196	Ordinary-Luminal Q4
MB-6149	Ordinary-Luminal Q4
MB-0882	Ordinary-Luminal Q4
MB-6097	Ordinary-Luminal Q4
MB-7171	Ordinary-Luminal Q4
MB-5273	Ordinary-Luminal Q4
MB-5226	Ordinary-Luminal Q4
MB-4737	Ordinary-Luminal Q4
MB-5160	Ordinary-Luminal Q4
MB-7140	Ordinary-Luminal Q4
MB-4669	Ordinary-Luminal Q4
MB-7130	Ordinary-Luminal Q4
MB-5632	Ordinary-Luminal Q4
MB-4148	Ordinary-Luminal Q4
MB-6329	Ordinary-Luminal Q4
MB-5306	Ordinary-Luminal Q4
MB-0380	Ordinary-Luminal Q4
MB-0418	Ordinary-Luminal Q4
MB-6217	Ordinary-Luminal Q4
MB-0010	Ordinary-Luminal Q4
MB-3466	Ordinary-Luminal Q4
MB-7174	Ordinary-Luminal Q4
MB-4702	Ordinary-Luminal Q4
MB-7011	Ordinary-Luminal Q4
MB-3388	Ordinary-Luminal Q4
MB-7138	Ordinary-Luminal Q4
MB-4266	Ordinary-Luminal Q4
MB-0167	Ordinary-Luminal Q4
MB-0185	Ordinary-Luminal Q4
MB-6047	Ordinary-Luminal Q4
MB-4862	Ordinary-Luminal Q4
MB-0178	Ordinary-Luminal Q4
MB-4119	Ordinary-Luminal Q4
MB-4651	Ordinary-Luminal Q4
MB-0328	Ordinary-Luminal Q4
MB-0532	Ordinary-Luminal Q4
MB-5584	Ordinary-Luminal Q4
MB-3389	Ordinary-Luminal Q4
MB-0601	Ordinary-Luminal Q4
MB-5144	Ordinary-Luminal Q4
MB-4957	Ordinary-Luminal Q4
MB-5485	Ordinary-Luminal Q4
MB-4324	Ordinary-Luminal Q4
MB-6145	Ordinary-Luminal Q4
MB-0884	Ordinary-Luminal Q4
MB-4630	Ordinary-Luminal Q4
MB-2645	Ordinary-Luminal Q4
MB-4233	Ordinary-Luminal Q4
MB-4139	Ordinary-Luminal Q4
MB-3253	Ordinary-Luminal Q4
MB-2686	Ordinary-Luminal Q4
MB-5271	Ordinary-Luminal Q4
MB-3357	Ordinary-Luminal Q4
MB-4395	Ordinary-Luminal Q4
MB-3850	HER2-Amplified Luminal
MB-5541	HER2-Amplified Luminal
MB-5147	HER2-Amplified Luminal
MB-0652	HER2-Amplified Luminal
MB-0553	HER2-Amplified Luminal
MB-0388	HER2-Amplified Luminal
MB-3379	HER2-Amplified Luminal
MB-2786	HER2-Amplified Luminal
MB-7001	HER2-Amplified Luminal
MB-0288	HER2-Amplified Luminal
MB-7275	HER2-Amplified Luminal
MB-3272	HER2-Amplified Luminal
MB-2626	HER2-Amplified Luminal
MB-0662	HER2-Amplified Luminal
MB-7181	HER2-Amplified Luminal
MB-5212	HER2-Amplified Luminal
MB-0484	HER2-Amplified Luminal
MB-4878	HER2-Amplified Luminal
MB-6105	HER2-Amplified Luminal
MB-6082	HER2-Amplified Luminal
MB-3852	HER2-Amplified Luminal
MB-2994	HER2-Amplified Luminal
MB-7046	HER2-Amplified Luminal
MB-0371	HER2-Amplified Luminal
MB-5195	HER2-Amplified Luminal
MB-0589	HER2-Amplified Luminal
MB-5628	HER2-Amplified Luminal
MB-3104	HER2-Amplified Luminal
MB-3402	HER2-Amplified Luminal
MB-4838	HER2-Amplified Luminal
MB-0549	HER2-Amplified Luminal
MB-2939	HER2-Amplified Luminal
MB-4626	HER2-Amplified Luminal
MB-4908	HER2-Amplified Luminal
MB-4930	HER2-Amplified Luminal
MB-4310	HER2-Amplified Luminal
MB-3382	HER2-Amplified Luminal
MB-3122	HER2-Amplified Luminal
MB-2844	HER2-Amplified Luminal
MB-2983	HER2-Amplified Luminal
MB-5166	HER2-Amplified Luminal
MB-0630	HER2-Amplified Luminal
MB-0590	HER2-Amplified Luminal
MB-0373	HER2-Amplified Luminal
MB-5292	HER2-Amplified Luminal
MB-6049	HER2-Amplified Luminal
MB-6314	HER2-Amplified Luminal
MB-4644	HER2-Amplified Luminal
MB-5266	HER2-Amplified Luminal
MB-4270	HER2-Amplified Luminal
MB-5332	HER2-Amplified Luminal

## Sheet: METABRIC Validation Set
METABRIC Validation Set
Sample ID	Luminal Subgroup
MB-0527	Ordinary-Luminal Q1
MB-0231	Ordinary-Luminal Q1
MB-3008	Ordinary-Luminal Q1
MB-0122	Ordinary-Luminal Q1
MB-0256	Ordinary-Luminal Q1
MB-4981	Ordinary-Luminal Q1
MB-0142	Ordinary-Luminal Q1
MB-0290	Ordinary-Luminal Q1
MB-7195	Ordinary-Luminal Q1
MB-0286	Ordinary-Luminal Q1
MB-0154	Ordinary-Luminal Q1
MB-0624	Ordinary-Luminal Q1
MB-4738	Ordinary-Luminal Q1
MB-0106	Ordinary-Luminal Q1
MB-5134	Ordinary-Luminal Q1
MB-6021	Ordinary-Luminal Q1
MB-0226	Ordinary-Luminal Q1
MB-0480	Ordinary-Luminal Q1
MB-0505	Ordinary-Luminal Q1
MB-2947	Ordinary-Luminal Q1
MB-0605	Ordinary-Luminal Q1
MB-5184	Ordinary-Luminal Q1
MB-4212	Ordinary-Luminal Q1
MB-0194	Ordinary-Luminal Q1
MB-7058	Ordinary-Luminal Q1
MB-4976	Ordinary-Luminal Q1
MB-4695	Ordinary-Luminal Q1
MB-4996	Ordinary-Luminal Q1
MB-7106	Ordinary-Luminal Q1
MB-0891	Ordinary-Luminal Q1
MB-5284	Ordinary-Luminal Q1
MB-0308	Ordinary-Luminal Q1
MB-2815	Ordinary-Luminal Q1
MB-7077	Ordinary-Luminal Q1
MB-0583	Ordinary-Luminal Q1
MB-6229	Ordinary-Luminal Q1
MB-7249	Ordinary-Luminal Q1
MB-7101	Ordinary-Luminal Q1
MB-0623	Ordinary-Luminal Q1
MB-0586	Ordinary-Luminal Q1
MB-5268	Ordinary-Luminal Q1
MB-2536	Ordinary-Luminal Q1
MB-4616	Ordinary-Luminal Q1
MB-6214	Ordinary-Luminal Q1
MB-4705	Ordinary-Luminal Q1
MB-7185	Ordinary-Luminal Q1
MB-3378	Ordinary-Luminal Q1
MB-2977	Ordinary-Luminal Q1
MB-5289	Ordinary-Luminal Q1
MB-3254	Ordinary-Luminal Q1
MB-0235	Ordinary-Luminal Q1
MB-4333	Ordinary-Luminal Q1
MB-5546	Ordinary-Luminal Q1
MB-5084	Ordinary-Luminal Q1
MB-4701	Ordinary-Luminal Q1
MB-3865	Ordinary-Luminal Q1
MB-2933	Ordinary-Luminal Q1
MB-0351	Ordinary-Luminal Q1
MB-7118	Ordinary-Luminal Q1
MB-0014	Ordinary-Luminal Q1
MB-7218	Ordinary-Luminal Q1
MB-0233	Ordinary-Luminal Q1
MB-3545	Ordinary-Luminal Q1
MB-4675	Ordinary-Luminal Q1
MB-0490	Ordinary-Luminal Q1
MB-5311	Ordinary-Luminal Q1
MB-4987	Ordinary-Luminal Q1
MB-5464	Ordinary-Luminal Q1
MB-4342	Ordinary-Luminal Q1
MB-6195	Ordinary-Luminal Q1
MB-0295	Ordinary-Luminal Q1
MB-0367	Ordinary-Luminal Q1
MB-5264	Ordinary-Luminal Q1
MB-0411	Ordinary-Luminal Q1
MB-5596	Ordinary-Luminal Q1
MB-4867	Ordinary-Luminal Q1
MB-0327	Ordinary-Luminal Q1
MB-0454	Ordinary-Luminal Q1
MB-0449	Ordinary-Luminal Q1
MB-6273	Ordinary-Luminal Q1
MB-0655	Ordinary-Luminal Q1
MB-0642	Ordinary-Luminal Q1
MB-0125	Ordinary-Luminal Q1
MB-3412	Ordinary-Luminal Q1
MB-6017	Ordinary-Luminal Q1
MB-7137	Ordinary-Luminal Q1
MB-0554	Ordinary-Luminal Q1
MB-5104	Ordinary-Luminal Q1
MB-5429	Ordinary-Luminal Q1
MB-6253	Ordinary-Luminal Q1
MB-6230	Ordinary-Luminal Q1
MB-0872	Ordinary-Luminal Q1
MB-4390	Ordinary-Luminal Q1
MB-3033	Ordinary-Luminal Q1
MB-7080	Ordinary-Luminal Q1
MB-5050	Ordinary-Luminal Q1
MB-5444	Ordinary-Luminal Q1
MB-2931	Ordinary-Luminal Q1
MB-2896	Ordinary-Luminal Q1
MB-4806	Ordinary-Luminal Q1
MB-7215	Ordinary-Luminal Q1
MB-0097	Ordinary-Luminal Q1
MB-4941	Ordinary-Luminal Q1
MB-7113	Ordinary-Luminal Q1
MB-5399	Ordinary-Luminal Q1
MB-5403	Ordinary-Luminal Q1
MB-2848	Ordinary-Luminal Q1
MB-5514	Ordinary-Luminal Q1
MB-6190	Ordinary-Luminal Q1
MB-6286	Ordinary-Luminal Q1
MB-2919	Ordinary-Luminal Q1
MB-5617	Ordinary-Luminal Q1
MB-2564	Ordinary-Luminal Q1
MB-4293	Ordinary-Luminal Q1
MB-3222	Ordinary-Luminal Q1
MB-0407	Ordinary-Luminal Q1
MB-5510	Ordinary-Luminal Q1
MB-4641	Ordinary-Luminal Q1
MB-7056	Ordinary-Luminal Q1
MB-0661	Ordinary-Luminal Q1
MB-5201	Ordinary-Luminal Q1
MB-6083	Ordinary-Luminal Q1
MB-5066	Ordinary-Luminal Q1
MB-6168	Ordinary-Luminal Q1
MB-5221	Ordinary-Luminal Q1
MB-0512	Ordinary-Luminal Q1
MB-3228	Ordinary-Luminal Q1
MB-0339	Ordinary-Luminal Q1
MB-4362	Ordinary-Luminal Q1
MB-4306	Ordinary-Luminal Q1
MB-4959	Ordinary-Luminal Q1
MB-4742	Ordinary-Luminal Q1
MB-5059	Ordinary-Luminal Q1
MB-5413	Ordinary-Luminal Q1
MB-0247	Ordinary-Luminal Q1
MB-5489	Ordinary-Luminal Q1
MB-4739	Ordinary-Luminal Q1
MB-4633	Ordinary-Luminal Q1
MB-4967	Ordinary-Luminal Q1
MB-0596	Ordinary-Luminal Q1
MB-5148	Ordinary-Luminal Q1
MB-0546	Ordinary-Luminal Q1
MB-3005	Ordinary-Luminal Q1
MB-4557	Ordinary-Luminal Q1
MB-0640	Ordinary-Luminal Q1
MB-4708	Ordinary-Luminal Q1
MB-5326	Ordinary-Luminal Q1
MB-7005	Ordinary-Luminal Q2
MB-0507	Ordinary-Luminal Q2
MB-0504	Ordinary-Luminal Q2
MB-0348	Ordinary-Luminal Q2
MB-0302	Ordinary-Luminal Q2
MB-0136	Ordinary-Luminal Q2
MB-7164	Ordinary-Luminal Q2
MB-3037	Ordinary-Luminal Q2
MB-6300	Ordinary-Luminal Q2
MB-7041	Ordinary-Luminal Q2
MB-3381	Ordinary-Luminal Q2
MB-3121	Ordinary-Luminal Q2
MB-0517	Ordinary-Luminal Q2
MB-3049	Ordinary-Luminal Q2
MB-6103	Ordinary-Luminal Q2
MB-2944	Ordinary-Luminal Q2
MB-5360	Ordinary-Luminal Q2
MB-7026	Ordinary-Luminal Q2
MB-4322	Ordinary-Luminal Q2
MB-4719	Ordinary-Luminal Q2
MB-5189	Ordinary-Luminal Q2
MB-5601	Ordinary-Luminal Q2
MB-0654	Ordinary-Luminal Q2
MB-6069	Ordinary-Luminal Q2
MB-0081	Ordinary-Luminal Q2
MB-0166	Ordinary-Luminal Q2
MB-5645	Ordinary-Luminal Q2
MB-7236	Ordinary-Luminal Q2
MB-0101	Ordinary-Luminal Q2
MB-3088	Ordinary-Luminal Q2
MB-3439	Ordinary-Luminal Q2
MB-6238	Ordinary-Luminal Q2
MB-7063	Ordinary-Luminal Q2
MB-5473	Ordinary-Luminal Q2
MB-7231	Ordinary-Luminal Q2
MB-0005	Ordinary-Luminal Q2
MB-0002	Ordinary-Luminal Q2
MB-7053	Ordinary-Luminal Q2
MB-3781	Ordinary-Luminal Q2
MB-0310	Ordinary-Luminal Q2
MB-2971	Ordinary-Luminal Q2
MB-7029	Ordinary-Luminal Q2
MB-4706	Ordinary-Luminal Q2
MB-4375	Ordinary-Luminal Q2
MB-7132	Ordinary-Luminal Q2
MB-0897	Ordinary-Luminal Q2
MB-0394	Ordinary-Luminal Q2
MB-3450	Ordinary-Luminal Q2
MB-4681	Ordinary-Luminal Q2
MB-5073	Ordinary-Luminal Q2
MB-4870	Ordinary-Luminal Q2
MB-6006	Ordinary-Luminal Q2
MB-2819	Ordinary-Luminal Q2
MB-2770	Ordinary-Luminal Q2
MB-0112	Ordinary-Luminal Q2
MB-2624	Ordinary-Luminal Q2
MB-5583	Ordinary-Luminal Q2
MB-0207	Ordinary-Luminal Q2
MB-7217	Ordinary-Luminal Q2
MB-5620	Ordinary-Luminal Q2
MB-0355	Ordinary-Luminal Q2
MB-3403	Ordinary-Luminal Q2
MB-3871	Ordinary-Luminal Q2
MB-0301	Ordinary-Luminal Q2
MB-0224	Ordinary-Luminal Q2
MB-7040	Ordinary-Luminal Q2
MB-0649	Ordinary-Luminal Q2
MB-4843	Ordinary-Luminal Q2
MB-0422	Ordinary-Luminal Q2
MB-5428	Ordinary-Luminal Q2
MB-3874	Ordinary-Luminal Q2
MB-5472	Ordinary-Luminal Q2
MB-0408	Ordinary-Luminal Q2
MB-5345	Ordinary-Luminal Q2
MB-5597	Ordinary-Luminal Q2
MB-0497	Ordinary-Luminal Q2
MB-5407	Ordinary-Luminal Q2
MB-6218	Ordinary-Luminal Q2
MB-4704	Ordinary-Luminal Q2
MB-0631	Ordinary-Luminal Q2
MB-4992	Ordinary-Luminal Q2
MB-4800	Ordinary-Luminal Q2
MB-6024	Ordinary-Luminal Q2
MB-6206	Ordinary-Luminal Q2
MB-3748	Ordinary-Luminal Q2
MB-0544	Ordinary-Luminal Q2
MB-5401	Ordinary-Luminal Q2
MB-5614	Ordinary-Luminal Q2
MB-6065	Ordinary-Luminal Q2
MB-0559	Ordinary-Luminal Q2
MB-4329	Ordinary-Luminal Q2
MB-7123	Ordinary-Luminal Q2
MB-6263	Ordinary-Luminal Q2
MB-0093	Ordinary-Luminal Q2
MB-7243	Ordinary-Luminal Q2
MB-7124	Ordinary-Luminal Q2
MB-2752	Ordinary-Luminal Q2
MB-6211	Ordinary-Luminal Q2
MB-7162	Ordinary-Luminal Q2
MB-2669	Ordinary-Luminal Q2
MB-7276	Ordinary-Luminal Q2
MB-4999	Ordinary-Luminal Q2
MB-5064	Ordinary-Luminal Q2
MB-5118	Ordinary-Luminal Q2
MB-0162	Ordinary-Luminal Q2
MB-2795	Ordinary-Luminal Q2
MB-3064	Ordinary-Luminal Q2
MB-7200	Ordinary-Luminal Q2
MB-6171	Ordinary-Luminal Q2
MB-0904	Ordinary-Luminal Q2
MB-0587	Ordinary-Luminal Q2
MB-7230	Ordinary-Luminal Q2
MB-5290	Ordinary-Luminal Q2
MB-0083	Ordinary-Luminal Q2
MB-0443	Ordinary-Luminal Q2
MB-4709	Ordinary-Luminal Q2
MB-6194	Ordinary-Luminal Q2
MB-5224	Ordinary-Luminal Q2
MB-0379	Ordinary-Luminal Q2
MB-0568	Ordinary-Luminal Q2
MB-5013	Ordinary-Luminal Q2
MB-0359	Ordinary-Luminal Q2
MB-5287	Ordinary-Luminal Q2
MB-0592	Ordinary-Luminal Q2
MB-4855	Ordinary-Luminal Q2
MB-5648	Ordinary-Luminal Q2
MB-0574	Ordinary-Luminal Q2
MB-0227	Ordinary-Luminal Q2
MB-4033	Ordinary-Luminal Q2
MB-4484	Ordinary-Luminal Q2
MB-3171	Ordinary-Luminal Q2
MB-5603	Ordinary-Luminal Q2
MB-0321	Ordinary-Luminal Q2
MB-5020	Ordinary-Luminal Q2
MB-5591	Ordinary-Luminal Q2
MB-0131	Ordinary-Luminal Q2
MB-2835	Ordinary-Luminal Q2
MB-6071	Ordinary-Luminal Q2
MB-7285	Ordinary-Luminal Q2
MB-3026	Ordinary-Luminal Q2
MB-3797	Ordinary-Luminal Q2
MB-6254	Ordinary-Luminal Q2
MB-3110	Ordinary-Luminal Q2
MB-2851	Ordinary-Luminal Q2
MB-5599	Ordinary-Luminal Q2
MB-4977	Ordinary-Luminal Q2
MB-4760	Ordinary-Luminal Q2
MB-2954	Ordinary-Luminal Q2
MB-0242	Ordinary-Luminal Q2
MB-4925	Ordinary-Luminal Q2
MB-4805	Ordinary-Luminal Q2
MB-7280	Ordinary-Luminal Q2
MB-7229	Ordinary-Luminal Q2
MB-4670	Ordinary-Luminal Q2
MB-7086	Ordinary-Luminal Q2
MB-5277	Ordinary-Luminal Q2
MB-5471	Ordinary-Luminal Q2
MB-4969	Ordinary-Luminal Q2
MB-3350	Ordinary-Luminal Q2
MB-2927	Ordinary-Luminal Q2
MB-3437	Ordinary-Luminal Q2
MB-4961	Ordinary-Luminal Q2
MB-0579	Ordinary-Luminal Q2
MB-5389	Ordinary-Luminal Q2
MB-7161	Ordinary-Luminal Q2
MB-4794	Ordinary-Luminal Q2
MB-5424	Ordinary-Luminal Q2
MB-5410	Ordinary-Luminal Q2
MB-0426	Ordinary-Luminal Q2
MB-0594	Ordinary-Luminal Q2
MB-5475	Ordinary-Luminal Q2
MB-7220	Ordinary-Luminal Q2
MB-0143	Ordinary-Luminal Q2
MB-0585	Ordinary-Luminal Q2
MB-0472	Ordinary-Luminal Q2
MB-5279	Ordinary-Luminal Q2
MB-0059	Ordinary-Luminal Q2
MB-5550	Ordinary-Luminal Q2
MB-7197	Ordinary-Luminal Q2
MB-2790	Ordinary-Luminal Q2
MB-4818	Ordinary-Luminal Q2
MB-4140	Ordinary-Luminal Q2
MB-7266	Ordinary-Luminal Q2
MB-0609	Ordinary-Luminal Q3
MB-5280	Ordinary-Luminal Q3
MB-0529	Ordinary-Luminal Q3
MB-5647	Ordinary-Luminal Q3
MB-0287	Ordinary-Luminal Q3
MB-5432	Ordinary-Luminal Q3
MB-7116	Ordinary-Luminal Q3
MB-0485	Ordinary-Luminal Q3
MB-3300	Ordinary-Luminal Q3
MB-2969	Ordinary-Luminal Q3
MB-0538	Ordinary-Luminal Q3
MB-2760	Ordinary-Luminal Q3
MB-0486	Ordinary-Luminal Q3
MB-5179	Ordinary-Luminal Q3
MB-0114	Ordinary-Luminal Q3
MB-4966	Ordinary-Luminal Q3
MB-4661	Ordinary-Luminal Q3
MB-0899	Ordinary-Luminal Q3
MB-5626	Ordinary-Luminal Q3
MB-0151	Ordinary-Luminal Q3
MB-0541	Ordinary-Luminal Q3
MB-5395	Ordinary-Luminal Q3
MB-5422	Ordinary-Luminal Q3
MB-3298	Ordinary-Luminal Q3
MB-5495	Ordinary-Luminal Q3
MB-0064	Ordinary-Luminal Q3
MB-7176	Ordinary-Luminal Q3
MB-0646	Ordinary-Luminal Q3
MB-4213	Ordinary-Luminal Q3
MB-0066	Ordinary-Luminal Q3
MB-0053	Ordinary-Luminal Q3
MB-6233	Ordinary-Luminal Q3
MB-0176	Ordinary-Luminal Q3
MB-2951	Ordinary-Luminal Q3
MB-6281	Ordinary-Luminal Q3
MB-5635	Ordinary-Luminal Q3
MB-3530	Ordinary-Luminal Q3
MB-5267	Ordinary-Luminal Q3
MB-7022	Ordinary-Luminal Q3
MB-7294	Ordinary-Luminal Q3
MB-6092	Ordinary-Luminal Q3
MB-5270	Ordinary-Luminal Q3
MB-5434	Ordinary-Luminal Q3
MB-4839	Ordinary-Luminal Q3
MB-4767	Ordinary-Luminal Q3
MB-2769	Ordinary-Luminal Q3
MB-4282	Ordinary-Luminal Q3
MB-4593	Ordinary-Luminal Q3
MB-4292	Ordinary-Luminal Q3
MB-5113	Ordinary-Luminal Q3
MB-4825	Ordinary-Luminal Q3
MB-2774	Ordinary-Luminal Q3
MB-0575	Ordinary-Luminal Q3
MB-6359	Ordinary-Luminal Q3
MB-0108	Ordinary-Luminal Q3
MB-0491	Ordinary-Luminal Q3
MB-4691	Ordinary-Luminal Q3
MB-2814	Ordinary-Luminal Q3
MB-4912	Ordinary-Luminal Q3
MB-7070	Ordinary-Luminal Q3
MB-2779	Ordinary-Luminal Q3
MB-6079	Ordinary-Luminal Q3
MB-2629	Ordinary-Luminal Q3
MB-4970	Ordinary-Luminal Q3
MB-3371	Ordinary-Luminal Q3
MB-5654	Ordinary-Luminal Q3
MB-5152	Ordinary-Luminal Q3
MB-7253	Ordinary-Luminal Q3
MB-4328	Ordinary-Luminal Q3
MB-5317	Ordinary-Luminal Q3
MB-7042	Ordinary-Luminal Q3
MB-5193	Ordinary-Luminal Q3
MB-7018	Ordinary-Luminal Q3
MB-5106	Ordinary-Luminal Q3
MB-4005	Ordinary-Luminal Q3
MB-2781	Ordinary-Luminal Q3
MB-7199	Ordinary-Luminal Q3
MB-2705	Ordinary-Luminal Q3
MB-5227	Ordinary-Luminal Q3
MB-7095	Ordinary-Luminal Q3
MB-0146	Ordinary-Luminal Q3
MB-4666	Ordinary-Luminal Q3
MB-5243	Ordinary-Luminal Q3
MB-4965	Ordinary-Luminal Q3
MB-5117	Ordinary-Luminal Q3
MB-3007	Ordinary-Luminal Q3
MB-3050	Ordinary-Luminal Q3
MB-5393	Ordinary-Luminal Q3
MB-5484	Ordinary-Luminal Q3
MB-5397	Ordinary-Luminal Q3
MB-4749	Ordinary-Luminal Q3
MB-4851	Ordinary-Luminal Q3
MB-3492	Ordinary-Luminal Q3
MB-6328	Ordinary-Luminal Q3
MB-4599	Ordinary-Luminal Q3
MB-6146	Ordinary-Luminal Q3
MB-4771	Ordinary-Luminal Q3
MB-7100	Ordinary-Luminal Q3
MB-2999	Ordinary-Luminal Q3
MB-5519	Ordinary-Luminal Q3
MB-0384	Ordinary-Luminal Q3
MB-5239	Ordinary-Luminal Q3
MB-7002	Ordinary-Luminal Q3
MB-3430	Ordinary-Luminal Q3
MB-0607	Ordinary-Luminal Q3
MB-4098	Ordinary-Luminal Q3
MB-0283	Ordinary-Luminal Q3
MB-3840	Ordinary-Luminal Q3
MB-5322	Ordinary-Luminal Q3
MB-4004	Ordinary-Luminal Q3
MB-5505	Ordinary-Luminal Q3
MB-4998	Ordinary-Luminal Q3
MB-5433	Ordinary-Luminal Q3
MB-4797	Ordinary-Luminal Q3
MB-0383	Ordinary-Luminal Q3
MB-0398	Ordinary-Luminal Q3
MB-0452	Ordinary-Luminal Q3
MB-6179	Ordinary-Luminal Q3
MB-5185	Ordinary-Luminal Q3
MB-2796	Ordinary-Luminal Q3
MB-6023	Ordinary-Luminal Q3
MB-7286	Ordinary-Luminal Q3
MB-0510	Ordinary-Luminal Q3
MB-4906	Ordinary-Luminal Q3
MB-4368	Ordinary-Luminal Q3
MB-5167	Ordinary-Luminal Q3
MB-6101	Ordinary-Luminal Q3
MB-4623	Ordinary-Luminal Q3
MB-6141	Ordinary-Luminal Q3
MB-2735	Ordinary-Luminal Q3
MB-0102	Ordinary-Luminal Q3
MB-5328	Ordinary-Luminal Q3
MB-6133	Ordinary-Luminal Q3
MB-5261	Ordinary-Luminal Q3
MB-7142	Ordinary-Luminal Q3
MB-3181	Ordinary-Luminal Q3
MB-0616	Ordinary-Luminal Q3
MB-5530	Ordinary-Luminal Q3
MB-0405	Ordinary-Luminal Q3
MB-5447	Ordinary-Luminal Q3
MB-7150	Ordinary-Luminal Q3
MB-4900	Ordinary-Luminal Q3
MB-4934	Ordinary-Luminal Q3
MB-4692	Ordinary-Luminal Q3
MB-6183	Ordinary-Luminal Q3
MB-5467	Ordinary-Luminal Q3
MB-5341	Ordinary-Luminal Q3
MB-4746	Ordinary-Luminal Q3
MB-5074	Ordinary-Luminal Q3
MB-6283	Ordinary-Luminal Q3
MB-4421	Ordinary-Luminal Q3
MB-4873	Ordinary-Luminal Q3
MB-6231	Ordinary-Luminal Q3
MB-5329	Ordinary-Luminal Q3
MB-6019	Ordinary-Luminal Q3
MB-6344	Ordinary-Luminal Q4
MB-3842	Ordinary-Luminal Q4
MB-4672	Ordinary-Luminal Q4
MB-0598	Ordinary-Luminal Q4
MB-2634	Ordinary-Luminal Q4
MB-0459	Ordinary-Luminal Q4
MB-0218	Ordinary-Luminal Q4
MB-0025	Ordinary-Luminal Q4
MB-0509	Ordinary-Luminal Q4
MB-5604	Ordinary-Luminal Q4
MB-0526	Ordinary-Luminal Q4
MB-5481	Ordinary-Luminal Q4
MB-7193	Ordinary-Luminal Q4
MB-6226	Ordinary-Luminal Q4
MB-5622	Ordinary-Luminal Q4
MB-0576	Ordinary-Luminal Q4
MB-0198	Ordinary-Luminal Q4
MB-3060	Ordinary-Luminal Q4
MB-6317	Ordinary-Luminal Q4
MB-5121	Ordinary-Luminal Q4
MB-2901	Ordinary-Luminal Q4
MB-5169	Ordinary-Luminal Q4
MB-5486	Ordinary-Luminal Q4
MB-7297	Ordinary-Luminal Q4
MB-0312	Ordinary-Luminal Q4
MB-7000	Ordinary-Luminal Q4
MB-0311	Ordinary-Luminal Q4
MB-4017	Ordinary-Luminal Q4
MB-7024	Ordinary-Luminal Q4
MB-6075	Ordinary-Luminal Q4
MB-7292	Ordinary-Luminal Q4
MB-0370	Ordinary-Luminal Q4
MB-2772	Ordinary-Luminal Q4
MB-4639	Ordinary-Luminal Q4
MB-5470	Ordinary-Luminal Q4
MB-5124	Ordinary-Luminal Q4
MB-4236	Ordinary-Luminal Q4
MB-0469	Ordinary-Luminal Q4
MB-6135	Ordinary-Luminal Q4
MB-3016	Ordinary-Luminal Q4
MB-5520	Ordinary-Luminal Q4
MB-4685	Ordinary-Luminal Q4
MB-2858	Ordinary-Luminal Q4
MB-5260	Ordinary-Luminal Q4
MB-7094	Ordinary-Luminal Q4
MB-6288	Ordinary-Luminal Q4
MB-5313	Ordinary-Luminal Q4
MB-7144	Ordinary-Luminal Q4
MB-6257	Ordinary-Luminal Q4
MB-6312	Ordinary-Luminal Q4
MB-0614	Ordinary-Luminal Q4
MB-4944	Ordinary-Luminal Q4
MB-4791	Ordinary-Luminal Q4
MB-0188	Ordinary-Luminal Q4
MB-0536	Ordinary-Luminal Q4
MB-7092	Ordinary-Luminal Q4
MB-6189	Ordinary-Luminal Q4
MB-4598	Ordinary-Luminal Q4
MB-7051	Ordinary-Luminal Q4
MB-6053	Ordinary-Luminal Q4
MB-6287	Ordinary-Luminal Q4
MB-3824	Ordinary-Luminal Q4
MB-5347	Ordinary-Luminal Q4
MB-7072	Ordinary-Luminal Q4
MB-5211	Ordinary-Luminal Q4
MB-4418	Ordinary-Luminal Q4
MB-5493	Ordinary-Luminal Q4
MB-0569	Ordinary-Luminal Q4
MB-3083	Ordinary-Luminal Q4
MB-4648	Ordinary-Luminal Q4
MB-0474	Ordinary-Luminal Q4
MB-5101	Ordinary-Luminal Q4
MB-5405	Ordinary-Luminal Q4
MB-5576	Ordinary-Luminal Q4
MB-4933	Ordinary-Luminal Q4
MB-0439	Ordinary-Luminal Q4
MB-6011	Ordinary-Luminal Q4
MB-5228	Ordinary-Luminal Q4
MB-4154	Ordinary-Luminal Q4
MB-0626	Ordinary-Luminal Q4
MB-5218	Ordinary-Luminal Q4
MB-4339	Ordinary-Luminal Q4
MB-4010	Ordinary-Luminal Q4
MB-7111	Ordinary-Luminal Q4
MB-3490	Ordinary-Luminal Q4
MB-5196	Ordinary-Luminal Q4
MB-6302	Ordinary-Luminal Q4
MB-4937	Ordinary-Luminal Q4
MB-5039	Ordinary-Luminal Q4
MB-7283	Ordinary-Luminal Q4
MB-5552	Ordinary-Luminal Q4
MB-4171	Ordinary-Luminal Q4
MB-5518	Ordinary-Luminal Q4
MB-7133	Ordinary-Luminal Q4
MB-7112	Ordinary-Luminal Q4
MB-0107	Ordinary-Luminal Q4
MB-0197	Ordinary-Luminal Q4
MB-0109	Ordinary-Luminal Q4
MB-6026	Ordinary-Luminal Q4
MB-5140	Ordinary-Luminal Q4
MB-0304	Ordinary-Luminal Q4
MB-3275	Ordinary-Luminal Q4
MB-5613	Ordinary-Luminal Q4
MB-5406	Ordinary-Luminal Q4
MB-5107	Ordinary-Luminal Q4
MB-4802	Ordinary-Luminal Q4
MB-3600	Ordinary-Luminal Q4
MB-3487	Ordinary-Luminal Q4
MB-4894	Ordinary-Luminal Q4
MB-0483	Ordinary-Luminal Q4
MB-0313	Ordinary-Luminal Q4
MB-0363	Ordinary-Luminal Q4
MB-5396	Ordinary-Luminal Q4
MB-3576	Ordinary-Luminal Q4
MB-7226	Ordinary-Luminal Q4
MB-4264	Ordinary-Luminal Q4
MB-0270	Ordinary-Luminal Q4
MB-4956	Ordinary-Luminal Q4
MB-0123	Ordinary-Luminal Q4
MB-0412	Ordinary-Luminal Q4
MB-5454	Ordinary-Luminal Q4
MB-7194	Ordinary-Luminal Q4
MB-5636	Ordinary-Luminal Q4
MB-4834	Ordinary-Luminal Q4
MB-4828	Ordinary-Luminal Q4
MB-2613	Ordinary-Luminal Q4
MB-4602	Ordinary-Luminal Q4
MB-5502	Ordinary-Luminal Q4
MB-3506	Ordinary-Luminal Q4
MB-5116	Ordinary-Luminal Q4
MB-0440	Ordinary-Luminal Q4
MB-6060	Ordinary-Luminal Q4
MB-4079	Ordinary-Luminal Q4
MB-6008	Ordinary-Luminal Q4
MB-5200	Ordinary-Luminal Q4
MB-7109	Ordinary-Luminal Q4
MB-0060	Ordinary-Luminal Q4
MB-4318	Ordinary-Luminal Q4
MB-7262	Ordinary-Luminal Q4
MB-5338	Ordinary-Luminal Q4
MB-0325	Ordinary-Luminal Q4
MB-6184	Ordinary-Luminal Q4
MB-4003	Ordinary-Luminal Q4
MB-0877	Ordinary-Luminal Q4
MB-5563	HER2-Amplified Luminal
MB-0130	HER2-Amplified Luminal
MB-7128	HER2-Amplified Luminal
MB-6108	HER2-Amplified Luminal
MB-6297	HER2-Amplified Luminal
MB-4858	HER2-Amplified Luminal
MB-6113	HER2-Amplified Luminal
MB-5331	HER2-Amplified Luminal
MB-4866	HER2-Amplified Luminal
MB-2823	HER2-Amplified Luminal
MB-5186	HER2-Amplified Luminal
MB-0236	HER2-Amplified Luminal
MB-0369	HER2-Amplified Luminal
MB-0165	HER2-Amplified Luminal
MB-0389	HER2-Amplified Luminal
MB-6048	HER2-Amplified Luminal
MB-0120	HER2-Amplified Luminal
MB-7050	HER2-Amplified Luminal
MB-0225	HER2-Amplified Luminal
MB-0465	HER2-Amplified Luminal
MB-0421	HER2-Amplified Luminal
MB-3361	HER2-Amplified Luminal
MB-6116	HER2-Amplified Luminal
MB-2984	HER2-Amplified Luminal
MB-0434	HER2-Amplified Luminal
MB-5418	HER2-Amplified Luminal
MB-5459	HER2-Amplified Luminal
MB-3103	HER2-Amplified Luminal
MB-6020	HER2-Amplified Luminal
MB-6156	HER2-Amplified Luminal
MB-5062	HER2-Amplified Luminal
MB-7287	HER2-Amplified Luminal
MB-0667	HER2-Amplified Luminal
MB-4729	HER2-Amplified Luminal
MB-6157	HER2-Amplified Luminal
MB-0046	HER2-Amplified Luminal
MB-0291	HER2-Amplified Luminal
MB-5414	HER2-Amplified Luminal
MB-4331	HER2-Amplified Luminal
MB-4796	HER2-Amplified Luminal
MB-4846	HER2-Amplified Luminal
MB-0895	HER2-Amplified Luminal
MB-6334	HER2-Amplified Luminal
MB-3360	HER2-Amplified Luminal
MB-4688	HER2-Amplified Luminal
MB-7296	HER2-Amplified Luminal
MB-4289	HER2-Amplified Luminal
MB-4281	HER2-Amplified Luminal
MB-3235	HER2-Amplified Luminal
MB-7068	HER2-Amplified Luminal
MB-5540	HER2-Amplified Luminal

## Sheet: ROCK Data Set
ROCK Data Set
Sample ID	Luminal Subgroup
GSM282559	Ordinary-Luminal Q1
GSM282411	Ordinary-Luminal Q1
GSM65349	Ordinary-Luminal Q1
GSM282541	Ordinary-Luminal Q1
GSM282562	Ordinary-Luminal Q1
GSM178032	Ordinary-Luminal Q1
GSM177996	Ordinary-Luminal Q1
GSM282382	Ordinary-Luminal Q1
GSM282467	Ordinary-Luminal Q1
GSM65346	Ordinary-Luminal Q1
GSM36994	Ordinary-Luminal Q1
GSM282438	Ordinary-Luminal Q1
GSM282388	Ordinary-Luminal Q1
GSM282521	Ordinary-Luminal Q1
GSM178054	Ordinary-Luminal Q1
GSM151035	Ordinary-Luminal Q1
GSM36990	Ordinary-Luminal Q1
GSM107150	Ordinary-Luminal Q1
GSM107137	Ordinary-Luminal Q1
GSM177930	Ordinary-Luminal Q1
GSM282509	Ordinary-Luminal Q1
GSM107221	Ordinary-Luminal Q1
GSM177911	Ordinary-Luminal Q1
GSM282445	Ordinary-Luminal Q1
GSM282496	Ordinary-Luminal Q1
GSM150973	Ordinary-Luminal Q1
GSM107128	Ordinary-Luminal Q1
GSM177948	Ordinary-Luminal Q1
GSM36962	Ordinary-Luminal Q1
GSM282547	Ordinary-Luminal Q1
GSM282566	Ordinary-Luminal Q1
GSM151047	Ordinary-Luminal Q1
GSM177938	Ordinary-Luminal Q1
GSM177984	Ordinary-Luminal Q1
GSM107182	Ordinary-Luminal Q1
GSM282564	Ordinary-Luminal Q1
GSM282432	Ordinary-Luminal Q1
GSM282540	Ordinary-Luminal Q1
GSM107190	Ordinary-Luminal Q1
GSM107176	Ordinary-Luminal Q1
GSM107169	Ordinary-Luminal Q1
GSM282517	Ordinary-Luminal Q1
GSM65858	Ordinary-Luminal Q1
GSM107148	Ordinary-Luminal Q1
GSM178051	Ordinary-Luminal Q1
GSM36831	Ordinary-Luminal Q1
GSM107207	Ordinary-Luminal Q1
GSM282425	Ordinary-Luminal Q1
GSM36916	Ordinary-Luminal Q1
GSM178002	Ordinary-Luminal Q1
GSM282529	Ordinary-Luminal Q1
GSM107167	Ordinary-Luminal Q1
GSM65848	Ordinary-Luminal Q1
GSM505448	Ordinary-Luminal Q1
GSM36806	Ordinary-Luminal Q1
GSM107214	Ordinary-Luminal Q1
GSM107104	Ordinary-Luminal Q1
GSM107096	Ordinary-Luminal Q1
GSM107209	Ordinary-Luminal Q1
GSM178041	Ordinary-Luminal Q1
GSM150952	Ordinary-Luminal Q1
GSM282456	Ordinary-Luminal Q1
GSM65788	Ordinary-Luminal Q1
GSM65363	Ordinary-Luminal Q1
GSM136402	Ordinary-Luminal Q1
GSM107212	Ordinary-Luminal Q1
GSM282466	Ordinary-Luminal Q1
GSM282402	Ordinary-Luminal Q1
GSM65812	Ordinary-Luminal Q1
GSM107124	Ordinary-Luminal Q1
GSM177950	Ordinary-Luminal Q1
GSM65862	Ordinary-Luminal Q1
GSM50113	Ordinary-Luminal Q1
GSM150980	Ordinary-Luminal Q1
GSM282560	Ordinary-Luminal Q1
GSM178043	Ordinary-Luminal Q1
GSM107147	Ordinary-Luminal Q1
GSM107230	Ordinary-Luminal Q1
GSM136354	Ordinary-Luminal Q1
GSM178016	Ordinary-Luminal Q1
GSM282449	Ordinary-Luminal Q1
GSM107132	Ordinary-Luminal Q1
GSM282514	Ordinary-Luminal Q1
GSM151034	Ordinary-Luminal Q1
GSM36885	Ordinary-Luminal Q1
GSM151010	Ordinary-Luminal Q1
GSM36871	Ordinary-Luminal Q1
GSM107118	Ordinary-Luminal Q1
GSM178024	Ordinary-Luminal Q1
GSM150978	Ordinary-Luminal Q1
GSM178039	Ordinary-Luminal Q1
GSM26869	Ordinary-Luminal Q1
GSM150968	Ordinary-Luminal Q1
GSM150990	Ordinary-Luminal Q1
GSM512563	Ordinary-Luminal Q1
GSM50049	Ordinary-Luminal Q1
GSM65332	Ordinary-Luminal Q1
GSM107156	Ordinary-Luminal Q1
GSM136382	Ordinary-Luminal Q1
GSM107083	Ordinary-Luminal Q1
GSM178007	Ordinary-Luminal Q1
GSM65361	Ordinary-Luminal Q1
GSM107126	Ordinary-Luminal Q1
GSM65365	Ordinary-Luminal Q1
GSM282381	Ordinary-Luminal Q1
GSM177919	Ordinary-Luminal Q1
GSM65785	Ordinary-Luminal Q1
GSM151033	Ordinary-Luminal Q1
GSM65368	Ordinary-Luminal Q1
GSM512565	Ordinary-Luminal Q1
GSM178040	Ordinary-Luminal Q1
GSM107185	Ordinary-Luminal Q1
GSM107184	Ordinary-Luminal Q1
GSM36839	Ordinary-Luminal Q1
GSM505578	Ordinary-Luminal Q1
GSM65830	Ordinary-Luminal Q1
GSM107136	Ordinary-Luminal Q1
GSM107213	Ordinary-Luminal Q1
GSM65770	Ordinary-Luminal Q1
GSM282542	Ordinary-Luminal Q1
GSM107103	Ordinary-Luminal Q1
GSM150958	Ordinary-Luminal Q1
GSM65320	Ordinary-Luminal Q1
GSM65787	Ordinary-Luminal Q1
GSM107117	Ordinary-Luminal Q1
GSM136362	Ordinary-Luminal Q1
GSM36790	Ordinary-Luminal Q1
GSM151011	Ordinary-Luminal Q1
GSM150953	Ordinary-Luminal Q1
GSM65766	Ordinary-Luminal Q1
GSM177914	Ordinary-Luminal Q1
GSM65342	Ordinary-Luminal Q1
GSM177961	Ordinary-Luminal Q1
GSM282447	Ordinary-Luminal Q1
GSM177890	Ordinary-Luminal Q1
GSM107098	Ordinary-Luminal Q1
GSM282503	Ordinary-Luminal Q1
GSM282485	Ordinary-Luminal Q1
GSM505464	Ordinary-Luminal Q1
GSM65758	Ordinary-Luminal Q1
GSM37059	Ordinary-Luminal Q1
GSM150974	Ordinary-Luminal Q1
GSM65323	Ordinary-Luminal Q1
GSM107161	Ordinary-Luminal Q1
GSM282390	Ordinary-Luminal Q1
GSM512571	Ordinary-Luminal Q1
GSM136359	Ordinary-Luminal Q1
GSM282412	Ordinary-Luminal Q1
GSM36928	Ordinary-Luminal Q1
GSM36970	Ordinary-Luminal Q1
GSM26872	Ordinary-Luminal Q1
GSM65318	Ordinary-Luminal Q1
GSM282536	Ordinary-Luminal Q1
GSM282443	Ordinary-Luminal Q1
GSM151000	Ordinary-Luminal Q1
GSM136361	Ordinary-Luminal Q1
GSM36998	Ordinary-Luminal Q1
GSM136345	Ordinary-Luminal Q1
GSM177907	Ordinary-Luminal Q1
GSM178047	Ordinary-Luminal Q1
GSM37000	Ordinary-Luminal Q1
GSM65840	Ordinary-Luminal Q1
GSM107106	Ordinary-Luminal Q1
GSM282423	Ordinary-Luminal Q1
GSM65796	Ordinary-Luminal Q1
GSM65340	Ordinary-Luminal Q1
GSM65803	Ordinary-Luminal Q1
GSM505472	Ordinary-Luminal Q1
GSM177892	Ordinary-Luminal Q1
GSM282463	Ordinary-Luminal Q1
GSM151028	Ordinary-Luminal Q1
GSM177924	Ordinary-Luminal Q1
GSM150799	Ordinary-Luminal Q1
GSM282444	Ordinary-Luminal Q1
GSM65799	Ordinary-Luminal Q1
GSM26885	Ordinary-Luminal Q1
GSM107159	Ordinary-Luminal Q1
GSM177965	Ordinary-Luminal Q1
GSM282439	Ordinary-Luminal Q1
GSM136390	Ordinary-Luminal Q1
GSM107079	Ordinary-Luminal Q1
GSM50080	Ordinary-Luminal Q1
GSM107155	Ordinary-Luminal Q1
GSM177922	Ordinary-Luminal Q1
GSM36848	Ordinary-Luminal Q1
GSM177921	Ordinary-Luminal Q1
GSM36868	Ordinary-Luminal Q1
GSM282416	Ordinary-Luminal Q1
GSM512551	Ordinary-Luminal Q1
GSM178076	Ordinary-Luminal Q1
GSM65780	Ordinary-Luminal Q1
GSM150947	Ordinary-Luminal Q1
GSM282441	Ordinary-Luminal Q1
GSM65800	Ordinary-Luminal Q1
GSM150965	Ordinary-Luminal Q1
GSM282376	Ordinary-Luminal Q1
GSM282504	Ordinary-Luminal Q1
GSM282404	Ordinary-Luminal Q1
GSM282431	Ordinary-Luminal Q1
GSM178019	Ordinary-Luminal Q1
GSM282479	Ordinary-Luminal Q1
GSM65764	Ordinary-Luminal Q1
GSM65853	Ordinary-Luminal Q1
GSM36825	Ordinary-Luminal Q1
GSM282492	Ordinary-Luminal Q1
GSM177931	Ordinary-Luminal Q1
GSM282546	Ordinary-Luminal Q1
GSM107114	Ordinary-Luminal Q1
GSM282414	Ordinary-Luminal Q1
GSM151005	Ordinary-Luminal Q1
GSM282375	Ordinary-Luminal Q1
GSM107173	Ordinary-Luminal Q1
GSM107139	Ordinary-Luminal Q1
GSM65779	Ordinary-Luminal Q1
GSM107202	Ordinary-Luminal Q1
GSM505488	Ordinary-Luminal Q1
GSM282422	Ordinary-Luminal Q1
GSM107179	Ordinary-Luminal Q1
GSM282557	Ordinary-Luminal Q1
GSM50088	Ordinary-Luminal Q1
GSM65379	Ordinary-Luminal Q1
GSM107172	Ordinary-Luminal Q1
GSM505440	Ordinary-Luminal Q1
GSM107078	Ordinary-Luminal Q1
GSM150794	Ordinary-Luminal Q1
GSM178071	Ordinary-Luminal Q1
GSM282455	Ordinary-Luminal Q1
GSM282421	Ordinary-Luminal Q1
GSM512576	Ordinary-Luminal Q1
GSM65808	Ordinary-Luminal Q1
GSM151053	Ordinary-Luminal Q1
GSM65319	Ordinary-Luminal Q1
GSM107130	Ordinary-Luminal Q1
GSM150803	Ordinary-Luminal Q1
GSM282533	Ordinary-Luminal Q1
GSM107165	Ordinary-Luminal Q1
GSM107188	Ordinary-Luminal Q1
GSM151006	Ordinary-Luminal Q1
GSM505598	Ordinary-Luminal Q1
GSM36983	Ordinary-Luminal Q1
GSM107180	Ordinary-Luminal Q1
GSM150948	Ordinary-Luminal Q1
GSM282515	Ordinary-Luminal Q1
GSM177936	Ordinary-Luminal Q1
GSM65791	Ordinary-Luminal Q2
GSM177932	Ordinary-Luminal Q2
GSM177969	Ordinary-Luminal Q2
GSM505557	Ordinary-Luminal Q2
GSM65867	Ordinary-Luminal Q2
GSM65814	Ordinary-Luminal Q2
GSM150944	Ordinary-Luminal Q2
GSM151014	Ordinary-Luminal Q2
GSM505539	Ordinary-Luminal Q2
GSM282452	Ordinary-Luminal Q2
GSM36777	Ordinary-Luminal Q2
GSM36999	Ordinary-Luminal Q2
GSM136393	Ordinary-Luminal Q2
GSM50098	Ordinary-Luminal Q2
GSM150987	Ordinary-Luminal Q2
GSM282469	Ordinary-Luminal Q2
GSM282534	Ordinary-Luminal Q2
GSM107119	Ordinary-Luminal Q2
GSM65798	Ordinary-Luminal Q2
GSM282434	Ordinary-Luminal Q2
GSM151048	Ordinary-Luminal Q2
GSM107127	Ordinary-Luminal Q2
GSM178027	Ordinary-Luminal Q2
GSM36910	Ordinary-Luminal Q2
GSM107133	Ordinary-Luminal Q2
GSM65797	Ordinary-Luminal Q2
GSM282531	Ordinary-Luminal Q2
GSM65329	Ordinary-Luminal Q2
GSM282384	Ordinary-Luminal Q2
GSM107146	Ordinary-Luminal Q2
GSM65871	Ordinary-Luminal Q2
GSM107200	Ordinary-Luminal Q2
GSM136392	Ordinary-Luminal Q2
GSM136351	Ordinary-Luminal Q2
GSM282424	Ordinary-Luminal Q2
GSM36925	Ordinary-Luminal Q2
GSM50082	Ordinary-Luminal Q2
GSM65763	Ordinary-Luminal Q2
GSM177967	Ordinary-Luminal Q2
GSM65847	Ordinary-Luminal Q2
GSM65859	Ordinary-Luminal Q2
GSM150981	Ordinary-Luminal Q2
GSM36830	Ordinary-Luminal Q2
GSM136407	Ordinary-Luminal Q2
GSM65347	Ordinary-Luminal Q2
GSM107075	Ordinary-Luminal Q2
GSM282417	Ordinary-Luminal Q2
GSM282532	Ordinary-Luminal Q2
GSM282451	Ordinary-Luminal Q2
GSM65331	Ordinary-Luminal Q2
GSM107108	Ordinary-Luminal Q2
GSM505452	Ordinary-Luminal Q2
GSM37061	Ordinary-Luminal Q2
GSM505507	Ordinary-Luminal Q2
GSM65362	Ordinary-Luminal Q2
GSM50074	Ordinary-Luminal Q2
GSM282563	Ordinary-Luminal Q2
GSM177940	Ordinary-Luminal Q2
GSM65875	Ordinary-Luminal Q2
GSM50100	Ordinary-Luminal Q2
GSM36818	Ordinary-Luminal Q2
GSM178061	Ordinary-Luminal Q2
GSM505509	Ordinary-Luminal Q2
GSM107158	Ordinary-Luminal Q2
GSM65334	Ordinary-Luminal Q2
GSM65336	Ordinary-Luminal Q2
GSM177955	Ordinary-Luminal Q2
GSM107105	Ordinary-Luminal Q2
GSM65832	Ordinary-Luminal Q2
GSM107111	Ordinary-Luminal Q2
GSM505453	Ordinary-Luminal Q2
GSM178042	Ordinary-Luminal Q2
GSM282374	Ordinary-Luminal Q2
GSM136411	Ordinary-Luminal Q2
GSM282433	Ordinary-Luminal Q2
GSM178045	Ordinary-Luminal Q2
GSM505529	Ordinary-Luminal Q2
GSM505549	Ordinary-Luminal Q2
GSM65849	Ordinary-Luminal Q2
GSM65801	Ordinary-Luminal Q2
GSM151044	Ordinary-Luminal Q2
GSM282520	Ordinary-Luminal Q2
GSM36779	Ordinary-Luminal Q2
GSM36980	Ordinary-Luminal Q2
GSM282458	Ordinary-Luminal Q2
GSM107072	Ordinary-Luminal Q2
GSM150988	Ordinary-Luminal Q2
GSM65807	Ordinary-Luminal Q2
GSM36861	Ordinary-Luminal Q2
GSM65783	Ordinary-Luminal Q2
GSM136397	Ordinary-Luminal Q2
GSM151025	Ordinary-Luminal Q2
GSM177896	Ordinary-Luminal Q2
GSM65823	Ordinary-Luminal Q2
GSM136342	Ordinary-Luminal Q2
GSM37032	Ordinary-Luminal Q2
GSM107174	Ordinary-Luminal Q2
GSM505589	Ordinary-Luminal Q2
GSM282500	Ordinary-Luminal Q2
GSM505508	Ordinary-Luminal Q2
GSM136410	Ordinary-Luminal Q2
GSM65864	Ordinary-Luminal Q2
GSM282442	Ordinary-Luminal Q2
GSM151021	Ordinary-Luminal Q2
GSM36887	Ordinary-Luminal Q2
GSM26877	Ordinary-Luminal Q2
GSM505451	Ordinary-Luminal Q2
GSM36804	Ordinary-Luminal Q2
GSM107153	Ordinary-Luminal Q2
GSM36859	Ordinary-Luminal Q2
GSM505530	Ordinary-Luminal Q2
GSM282405	Ordinary-Luminal Q2
GSM177947	Ordinary-Luminal Q2
GSM282387	Ordinary-Luminal Q2
GSM65781	Ordinary-Luminal Q2
GSM107095	Ordinary-Luminal Q2
GSM178070	Ordinary-Luminal Q2
GSM65753	Ordinary-Luminal Q2
GSM505520	Ordinary-Luminal Q2
GSM65373	Ordinary-Luminal Q2
GSM107143	Ordinary-Luminal Q2
GSM65860	Ordinary-Luminal Q2
GSM177976	Ordinary-Luminal Q2
GSM177941	Ordinary-Luminal Q2
GSM282395	Ordinary-Luminal Q2
GSM177989	Ordinary-Luminal Q2
GSM282383	Ordinary-Luminal Q2
GSM107091	Ordinary-Luminal Q2
GSM37026	Ordinary-Luminal Q2
GSM107164	Ordinary-Luminal Q2
GSM282548	Ordinary-Luminal Q2
GSM36853	Ordinary-Luminal Q2
GSM107171	Ordinary-Luminal Q2
GSM282486	Ordinary-Luminal Q2
GSM505523	Ordinary-Luminal Q2
GSM36866	Ordinary-Luminal Q2
GSM37046	Ordinary-Luminal Q2
GSM177910	Ordinary-Luminal Q2
GSM282530	Ordinary-Luminal Q2
GSM178062	Ordinary-Luminal Q2
GSM282462	Ordinary-Luminal Q2
GSM282476	Ordinary-Luminal Q2
GSM151007	Ordinary-Luminal Q2
GSM36783	Ordinary-Luminal Q2
GSM151036	Ordinary-Luminal Q2
GSM65771	Ordinary-Luminal Q2
GSM177893	Ordinary-Luminal Q2
GSM36782	Ordinary-Luminal Q2
GSM107089	Ordinary-Luminal Q2
GSM65357	Ordinary-Luminal Q2
GSM36942	Ordinary-Luminal Q2
GSM50124	Ordinary-Luminal Q2
GSM505587	Ordinary-Luminal Q2
GSM36932	Ordinary-Luminal Q2
GSM26913	Ordinary-Luminal Q2
GSM282406	Ordinary-Luminal Q2
GSM282498	Ordinary-Luminal Q2
GSM107142	Ordinary-Luminal Q2
GSM136344	Ordinary-Luminal Q2
GSM177998	Ordinary-Luminal Q2
GSM36957	Ordinary-Luminal Q2
GSM107225	Ordinary-Luminal Q2
GSM107162	Ordinary-Luminal Q2
GSM505544	Ordinary-Luminal Q2
GSM282537	Ordinary-Luminal Q2
GSM150949	Ordinary-Luminal Q2
GSM150993	Ordinary-Luminal Q2
GSM36945	Ordinary-Luminal Q2
GSM65810	Ordinary-Luminal Q2
GSM50071	Ordinary-Luminal Q2
GSM150997	Ordinary-Luminal Q2
GSM65351	Ordinary-Luminal Q2
GSM65817	Ordinary-Luminal Q2
GSM151003	Ordinary-Luminal Q2
GSM65775	Ordinary-Luminal Q2
GSM65767	Ordinary-Luminal Q2
GSM177904	Ordinary-Luminal Q2
GSM37013	Ordinary-Luminal Q2
GSM65872	Ordinary-Luminal Q2
GSM282550	Ordinary-Luminal Q2
GSM36911	Ordinary-Luminal Q2
GSM150959	Ordinary-Luminal Q2
GSM107216	Ordinary-Luminal Q2
GSM150995	Ordinary-Luminal Q2
GSM505403	Ordinary-Luminal Q2
GSM136363	Ordinary-Luminal Q2
GSM151004	Ordinary-Luminal Q2
GSM505581	Ordinary-Luminal Q2
GSM178057	Ordinary-Luminal Q2
GSM65793	Ordinary-Luminal Q2
GSM36973	Ordinary-Luminal Q2
GSM37012	Ordinary-Luminal Q2
GSM178049	Ordinary-Luminal Q2
GSM151022	Ordinary-Luminal Q2
GSM505383	Ordinary-Luminal Q2
GSM151062	Ordinary-Luminal Q2
GSM36849	Ordinary-Luminal Q2
GSM107227	Ordinary-Luminal Q2
GSM282389	Ordinary-Luminal Q2
GSM151041	Ordinary-Luminal Q2
GSM282481	Ordinary-Luminal Q2
GSM37015	Ordinary-Luminal Q2
GSM178030	Ordinary-Luminal Q2
GSM36845	Ordinary-Luminal Q2
GSM65790	Ordinary-Luminal Q2
GSM37056	Ordinary-Luminal Q2
GSM36883	Ordinary-Luminal Q2
GSM65366	Ordinary-Luminal Q2
GSM282437	Ordinary-Luminal Q2
GSM505603	Ordinary-Luminal Q2
GSM505538	Ordinary-Luminal Q2
GSM282499	Ordinary-Luminal Q2
GSM107092	Ordinary-Luminal Q2
GSM50090	Ordinary-Luminal Q2
GSM177995	Ordinary-Luminal Q2
GSM178037	Ordinary-Luminal Q2
GSM177915	Ordinary-Luminal Q2
GSM505512	Ordinary-Luminal Q2
GSM150975	Ordinary-Luminal Q2
GSM37011	Ordinary-Luminal Q2
GSM505432	Ordinary-Luminal Q2
GSM505576	Ordinary-Luminal Q2
GSM65782	Ordinary-Luminal Q2
GSM505515	Ordinary-Luminal Q2
GSM151055	Ordinary-Luminal Q2
GSM50128	Ordinary-Luminal Q2
GSM36882	Ordinary-Luminal Q2
GSM178022	Ordinary-Luminal Q2
GSM65836	Ordinary-Luminal Q2
GSM65789	Ordinary-Luminal Q2
GSM37024	Ordinary-Luminal Q2
GSM36896	Ordinary-Luminal Q2
GSM65345	Ordinary-Luminal Q2
GSM150969	Ordinary-Luminal Q2
GSM36889	Ordinary-Luminal Q2
GSM282377	Ordinary-Luminal Q2
GSM282430	Ordinary-Luminal Q2
GSM151054	Ordinary-Luminal Q2
GSM505569	Ordinary-Luminal Q2
GSM36986	Ordinary-Luminal Q2
GSM151052	Ordinary-Luminal Q2
GSM65754	Ordinary-Luminal Q2
GSM150979	Ordinary-Luminal Q2
GSM505601	Ordinary-Luminal Q2
GSM178031	Ordinary-Luminal Q3
GSM282524	Ordinary-Luminal Q3
GSM136403	Ordinary-Luminal Q3
GSM37039	Ordinary-Luminal Q3
GSM36914	Ordinary-Luminal Q3
GSM282386	Ordinary-Luminal Q3
GSM37005	Ordinary-Luminal Q3
GSM282549	Ordinary-Luminal Q3
GSM178044	Ordinary-Luminal Q3
GSM505551	Ordinary-Luminal Q3
GSM178018	Ordinary-Luminal Q3
GSM282490	Ordinary-Luminal Q3
GSM151024	Ordinary-Luminal Q3
GSM107076	Ordinary-Luminal Q3
GSM36907	Ordinary-Luminal Q3
GSM65360	Ordinary-Luminal Q3
GSM26909	Ordinary-Luminal Q3
GSM505465	Ordinary-Luminal Q3
GSM50053	Ordinary-Luminal Q3
GSM36880	Ordinary-Luminal Q3
GSM107145	Ordinary-Luminal Q3
GSM65834	Ordinary-Luminal Q3
GSM65786	Ordinary-Luminal Q3
GSM36944	Ordinary-Luminal Q3
GSM178072	Ordinary-Luminal Q3
GSM107112	Ordinary-Luminal Q3
GSM282408	Ordinary-Luminal Q3
GSM505550	Ordinary-Luminal Q3
GSM37058	Ordinary-Luminal Q3
GSM178077	Ordinary-Luminal Q3
GSM177992	Ordinary-Luminal Q3
GSM37041	Ordinary-Luminal Q3
GSM136366	Ordinary-Luminal Q3
GSM177952	Ordinary-Luminal Q3
GSM36967	Ordinary-Luminal Q3
GSM107149	Ordinary-Luminal Q3
GSM65358	Ordinary-Luminal Q3
GSM150977	Ordinary-Luminal Q3
GSM150989	Ordinary-Luminal Q3
GSM107160	Ordinary-Luminal Q3
GSM151018	Ordinary-Luminal Q3
GSM65343	Ordinary-Luminal Q3
GSM177990	Ordinary-Luminal Q3
GSM37004	Ordinary-Luminal Q3
GSM136399	Ordinary-Luminal Q3
GSM177905	Ordinary-Luminal Q3
GSM37019	Ordinary-Luminal Q3
GSM505525	Ordinary-Luminal Q3
GSM282407	Ordinary-Luminal Q3
GSM136355	Ordinary-Luminal Q3
GSM50121	Ordinary-Luminal Q3
GSM36832	Ordinary-Luminal Q3
GSM36971	Ordinary-Luminal Q3
GSM505510	Ordinary-Luminal Q3
GSM282552	Ordinary-Luminal Q3
GSM37028	Ordinary-Luminal Q3
GSM65854	Ordinary-Luminal Q3
GSM36836	Ordinary-Luminal Q3
GSM150991	Ordinary-Luminal Q3
GSM282516	Ordinary-Luminal Q3
GSM178000	Ordinary-Luminal Q3
GSM65815	Ordinary-Luminal Q3
GSM136381	Ordinary-Luminal Q3
GSM177917	Ordinary-Luminal Q3
GSM36791	Ordinary-Luminal Q3
GSM505595	Ordinary-Luminal Q3
GSM282567	Ordinary-Luminal Q3
GSM150983	Ordinary-Luminal Q3
GSM36826	Ordinary-Luminal Q3
GSM151065	Ordinary-Luminal Q3
GSM65826	Ordinary-Luminal Q3
GSM36919	Ordinary-Luminal Q3
GSM107189	Ordinary-Luminal Q3
GSM150972	Ordinary-Luminal Q3
GSM177933	Ordinary-Luminal Q3
GSM150955	Ordinary-Luminal Q3
GSM151068	Ordinary-Luminal Q3
GSM505506	Ordinary-Luminal Q3
GSM136398	Ordinary-Luminal Q3
GSM36854	Ordinary-Luminal Q3
GSM65820	Ordinary-Luminal Q3
GSM65829	Ordinary-Luminal Q3
GSM150957	Ordinary-Luminal Q3
GSM65873	Ordinary-Luminal Q3
GSM505484	Ordinary-Luminal Q3
GSM150994	Ordinary-Luminal Q3
GSM282501	Ordinary-Luminal Q3
GSM36917	Ordinary-Luminal Q3
GSM65821	Ordinary-Luminal Q3
GSM107187	Ordinary-Luminal Q3
GSM151059	Ordinary-Luminal Q3
GSM65341	Ordinary-Luminal Q3
GSM36972	Ordinary-Luminal Q3
GSM505433	Ordinary-Luminal Q3
GSM50077	Ordinary-Luminal Q3
GSM505565	Ordinary-Luminal Q3
GSM65348	Ordinary-Luminal Q3
GSM151009	Ordinary-Luminal Q3
GSM150963	Ordinary-Luminal Q3
GSM282494	Ordinary-Luminal Q3
GSM36857	Ordinary-Luminal Q3
GSM37049	Ordinary-Luminal Q3
GSM65353	Ordinary-Luminal Q3
GSM36895	Ordinary-Luminal Q3
GSM178008	Ordinary-Luminal Q3
GSM151057	Ordinary-Luminal Q3
GSM505477	Ordinary-Luminal Q3
GSM37044	Ordinary-Luminal Q3
GSM36785	Ordinary-Luminal Q3
GSM65880	Ordinary-Luminal Q3
GSM50076	Ordinary-Luminal Q3
GSM136376	Ordinary-Luminal Q3
GSM107120	Ordinary-Luminal Q3
GSM36843	Ordinary-Luminal Q3
GSM36841	Ordinary-Luminal Q3
GSM150951	Ordinary-Luminal Q3
GSM282426	Ordinary-Luminal Q3
GSM36811	Ordinary-Luminal Q3
GSM282397	Ordinary-Luminal Q3
GSM36850	Ordinary-Luminal Q3
GSM151017	Ordinary-Luminal Q3
GSM505600	Ordinary-Luminal Q3
GSM151029	Ordinary-Luminal Q3
GSM36890	Ordinary-Luminal Q3
GSM37033	Ordinary-Luminal Q3
GSM37027	Ordinary-Luminal Q3
GSM505407	Ordinary-Luminal Q3
GSM36803	Ordinary-Luminal Q3
GSM65877	Ordinary-Luminal Q3
GSM36784	Ordinary-Luminal Q3
GSM37037	Ordinary-Luminal Q3
GSM136388	Ordinary-Luminal Q3
GSM150802	Ordinary-Luminal Q3
GSM36963	Ordinary-Luminal Q3
GSM151056	Ordinary-Luminal Q3
GSM65811	Ordinary-Luminal Q3
GSM50081	Ordinary-Luminal Q3
GSM37010	Ordinary-Luminal Q3
GSM50111	Ordinary-Luminal Q3
GSM178080	Ordinary-Luminal Q3
GSM107121	Ordinary-Luminal Q3
GSM36933	Ordinary-Luminal Q3
GSM505522	Ordinary-Luminal Q3
GSM505599	Ordinary-Luminal Q3
GSM36987	Ordinary-Luminal Q3
GSM36965	Ordinary-Luminal Q3
GSM65855	Ordinary-Luminal Q3
GSM505556	Ordinary-Luminal Q3
GSM282415	Ordinary-Luminal Q3
GSM177971	Ordinary-Luminal Q3
GSM282378	Ordinary-Luminal Q3
GSM505597	Ordinary-Luminal Q3
GSM282522	Ordinary-Luminal Q3
GSM282473	Ordinary-Luminal Q3
GSM107168	Ordinary-Luminal Q3
GSM36867	Ordinary-Luminal Q3
GSM107088	Ordinary-Luminal Q3
GSM65369	Ordinary-Luminal Q3
GSM150964	Ordinary-Luminal Q3
GSM177982	Ordinary-Luminal Q3
GSM282527	Ordinary-Luminal Q3
GSM36897	Ordinary-Luminal Q3
GSM65818	Ordinary-Luminal Q3
GSM26873	Ordinary-Luminal Q3
GSM37025	Ordinary-Luminal Q3
GSM107222	Ordinary-Luminal Q3
GSM37009	Ordinary-Luminal Q3
GSM37057	Ordinary-Luminal Q3
GSM282403	Ordinary-Luminal Q3
GSM505480	Ordinary-Luminal Q3
GSM65837	Ordinary-Luminal Q3
GSM151023	Ordinary-Luminal Q3
GSM50095	Ordinary-Luminal Q3
GSM107220	Ordinary-Luminal Q3
GSM505483	Ordinary-Luminal Q3
GSM151063	Ordinary-Luminal Q3
GSM50115	Ordinary-Luminal Q3
GSM505593	Ordinary-Luminal Q3
GSM177900	Ordinary-Luminal Q3
GSM150945	Ordinary-Luminal Q3
GSM107178	Ordinary-Luminal Q3
GSM65784	Ordinary-Luminal Q3
GSM50129	Ordinary-Luminal Q3
GSM36894	Ordinary-Luminal Q3
GSM177894	Ordinary-Luminal Q3
GSM150986	Ordinary-Luminal Q3
GSM505485	Ordinary-Luminal Q3
GSM36819	Ordinary-Luminal Q3
GSM50118	Ordinary-Luminal Q3
GSM50047	Ordinary-Luminal Q3
GSM65827	Ordinary-Luminal Q3
GSM37029	Ordinary-Luminal Q3
GSM505567	Ordinary-Luminal Q3
GSM107086	Ordinary-Luminal Q3
GSM282394	Ordinary-Luminal Q3
GSM37014	Ordinary-Luminal Q3
GSM178005	Ordinary-Luminal Q3
GSM150970	Ordinary-Luminal Q3
GSM151013	Ordinary-Luminal Q3
GSM177942	Ordinary-Luminal Q3
GSM136395	Ordinary-Luminal Q3
GSM36922	Ordinary-Luminal Q3
GSM505532	Ordinary-Luminal Q3
GSM177953	Ordinary-Luminal Q3
GSM282523	Ordinary-Luminal Q3
GSM505585	Ordinary-Luminal Q3
GSM36950	Ordinary-Luminal Q3
GSM151050	Ordinary-Luminal Q3
GSM282553	Ordinary-Luminal Q3
GSM282506	Ordinary-Luminal Q3
GSM36800	Ordinary-Luminal Q3
GSM65377	Ordinary-Luminal Q3
GSM136414	Ordinary-Luminal Q3
GSM150996	Ordinary-Luminal Q3
GSM282480	Ordinary-Luminal Q3
GSM36837	Ordinary-Luminal Q3
GSM505446	Ordinary-Luminal Q3
GSM505594	Ordinary-Luminal Q3
GSM65822	Ordinary-Luminal Q3
GSM107087	Ordinary-Luminal Q3
GSM150999	Ordinary-Luminal Q3
GSM151058	Ordinary-Luminal Q3
GSM505456	Ordinary-Luminal Q3
GSM150967	Ordinary-Luminal Q3
GSM36938	Ordinary-Luminal Q3
GSM107201	Ordinary-Luminal Q3
GSM36976	Ordinary-Luminal Q3
GSM177945	Ordinary-Luminal Q3
GSM37038	Ordinary-Luminal Q3
GSM36805	Ordinary-Luminal Q3
GSM178026	Ordinary-Luminal Q3
GSM50127	Ordinary-Luminal Q3
GSM136347	Ordinary-Luminal Q3
GSM107097	Ordinary-Luminal Q3
GSM178056	Ordinary-Luminal Q3
GSM505393	Ordinary-Luminal Q3
GSM37060	Ordinary-Luminal Q3
GSM177916	Ordinary-Luminal Q3
GSM36903	Ordinary-Luminal Q3
GSM151039	Ordinary-Luminal Q3
GSM107157	Ordinary-Luminal Q3
GSM26891	Ordinary-Luminal Q3
GSM282391	Ordinary-Luminal Q3
GSM65378	Ordinary-Luminal Q3
GSM505469	Ordinary-Luminal Q4
GSM36864	Ordinary-Luminal Q4
GSM505519	Ordinary-Luminal Q4
GSM36856	Ordinary-Luminal Q4
GSM151020	Ordinary-Luminal Q4
GSM282400	Ordinary-Luminal Q4
GSM65776	Ordinary-Luminal Q4
GSM50068	Ordinary-Luminal Q4
GSM505579	Ordinary-Luminal Q4
GSM282487	Ordinary-Luminal Q4
GSM107110	Ordinary-Luminal Q4
GSM65326	Ordinary-Luminal Q4
GSM150946	Ordinary-Luminal Q4
GSM177960	Ordinary-Luminal Q4
GSM50083	Ordinary-Luminal Q4
GSM505568	Ordinary-Luminal Q4
GSM177908	Ordinary-Luminal Q4
GSM65359	Ordinary-Luminal Q4
GSM36921	Ordinary-Luminal Q4
GSM505542	Ordinary-Luminal Q4
GSM65765	Ordinary-Luminal Q4
GSM65335	Ordinary-Luminal Q4
GSM26881	Ordinary-Luminal Q4
GSM36801	Ordinary-Luminal Q4
GSM26868	Ordinary-Luminal Q4
GSM65773	Ordinary-Luminal Q4
GSM282428	Ordinary-Luminal Q4
GSM178038	Ordinary-Luminal Q4
GSM151060	Ordinary-Luminal Q4
GSM65338	Ordinary-Luminal Q4
GSM107138	Ordinary-Luminal Q4
GSM65844	Ordinary-Luminal Q4
GSM50109	Ordinary-Luminal Q4
GSM50087	Ordinary-Luminal Q4
GSM65856	Ordinary-Luminal Q4
GSM282556	Ordinary-Luminal Q4
GSM177889	Ordinary-Luminal Q4
GSM65364	Ordinary-Luminal Q4
GSM177926	Ordinary-Luminal Q4
GSM65330	Ordinary-Luminal Q4
GSM50122	Ordinary-Luminal Q4
GSM36984	Ordinary-Luminal Q4
GSM65851	Ordinary-Luminal Q4
GSM36951	Ordinary-Luminal Q4
GSM107099	Ordinary-Luminal Q4
GSM65769	Ordinary-Luminal Q4
GSM26894	Ordinary-Luminal Q4
GSM505474	Ordinary-Luminal Q4
GSM178020	Ordinary-Luminal Q4
GSM36810	Ordinary-Luminal Q4
GSM50131	Ordinary-Luminal Q4
GSM282468	Ordinary-Luminal Q4
GSM36789	Ordinary-Luminal Q4
GSM177920	Ordinary-Luminal Q4
GSM65376	Ordinary-Luminal Q4
GSM151066	Ordinary-Luminal Q4
GSM65321	Ordinary-Luminal Q4
GSM136348	Ordinary-Luminal Q4
GSM151002	Ordinary-Luminal Q4
GSM50036	Ordinary-Luminal Q4
GSM26876	Ordinary-Luminal Q4
GSM282519	Ordinary-Luminal Q4
GSM36988	Ordinary-Luminal Q4
GSM36989	Ordinary-Luminal Q4
GSM50120	Ordinary-Luminal Q4
GSM65774	Ordinary-Luminal Q4
GSM65352	Ordinary-Luminal Q4
GSM26904	Ordinary-Luminal Q4
GSM505468	Ordinary-Luminal Q4
GSM36953	Ordinary-Luminal Q4
GSM36924	Ordinary-Luminal Q4
GSM36796	Ordinary-Luminal Q4
GSM36893	Ordinary-Luminal Q4
GSM505471	Ordinary-Luminal Q4
GSM505582	Ordinary-Luminal Q4
GSM282545	Ordinary-Luminal Q4
GSM65316	Ordinary-Luminal Q4
GSM178064	Ordinary-Luminal Q4
GSM36874	Ordinary-Luminal Q4
GSM151042	Ordinary-Luminal Q4
GSM150976	Ordinary-Luminal Q4
GSM505604	Ordinary-Luminal Q4
GSM505476	Ordinary-Luminal Q4
GSM65768	Ordinary-Luminal Q4
GSM65375	Ordinary-Luminal Q4
GSM282399	Ordinary-Luminal Q4
GSM505559	Ordinary-Luminal Q4
GSM107152	Ordinary-Luminal Q4
GSM282488	Ordinary-Luminal Q4
GSM65354	Ordinary-Luminal Q4
GSM65317	Ordinary-Luminal Q4
GSM36898	Ordinary-Luminal Q4
GSM505547	Ordinary-Luminal Q4
GSM36948	Ordinary-Luminal Q4
GSM282543	Ordinary-Luminal Q4
GSM505450	Ordinary-Luminal Q4
GSM177958	Ordinary-Luminal Q4
GSM50056	Ordinary-Luminal Q4
GSM107224	Ordinary-Luminal Q4
GSM26901	Ordinary-Luminal Q4
GSM150985	Ordinary-Luminal Q4
GSM65828	Ordinary-Luminal Q4
GSM36888	Ordinary-Luminal Q4
GSM36792	Ordinary-Luminal Q4
GSM36813	Ordinary-Luminal Q4
GSM107085	Ordinary-Luminal Q4
GSM107192	Ordinary-Luminal Q4
GSM50038	Ordinary-Luminal Q4
GSM36979	Ordinary-Luminal Q4
GSM26879	Ordinary-Luminal Q4
GSM107203	Ordinary-Luminal Q4
GSM150962	Ordinary-Luminal Q4
GSM151038	Ordinary-Luminal Q4
GSM177973	Ordinary-Luminal Q4
GSM282379	Ordinary-Luminal Q4
GSM505577	Ordinary-Luminal Q4
GSM505379	Ordinary-Luminal Q4
GSM36829	Ordinary-Luminal Q4
GSM37018	Ordinary-Luminal Q4
GSM65328	Ordinary-Luminal Q4
GSM107073	Ordinary-Luminal Q4
GSM505590	Ordinary-Luminal Q4
GSM26890	Ordinary-Luminal Q4
GSM282472	Ordinary-Luminal Q4
GSM178017	Ordinary-Luminal Q4
GSM36985	Ordinary-Luminal Q4
GSM36842	Ordinary-Luminal Q4
GSM505459	Ordinary-Luminal Q4
GSM505596	Ordinary-Luminal Q4
GSM107151	Ordinary-Luminal Q4
GSM178060	Ordinary-Luminal Q4
GSM505481	Ordinary-Luminal Q4
GSM36870	Ordinary-Luminal Q4
GSM36873	Ordinary-Luminal Q4
GSM177983	Ordinary-Luminal Q4
GSM150961	Ordinary-Luminal Q4
GSM36863	Ordinary-Luminal Q4
GSM151037	Ordinary-Luminal Q4
GSM36997	Ordinary-Luminal Q4
GSM178069	Ordinary-Luminal Q4
GSM36877	Ordinary-Luminal Q4
GSM65869	Ordinary-Luminal Q4
GSM177886	Ordinary-Luminal Q4
GSM177888	Ordinary-Luminal Q4
GSM505457	Ordinary-Luminal Q4
GSM37006	Ordinary-Luminal Q4
GSM50091	Ordinary-Luminal Q4
GSM150971	Ordinary-Luminal Q4
GSM50062	Ordinary-Luminal Q4
GSM150956	Ordinary-Luminal Q4
GSM65322	Ordinary-Luminal Q4
GSM151019	Ordinary-Luminal Q4
GSM151026	Ordinary-Luminal Q4
GSM50059	Ordinary-Luminal Q4
GSM107226	Ordinary-Luminal Q4
GSM505571	Ordinary-Luminal Q4
GSM65857	Ordinary-Luminal Q4
GSM178058	Ordinary-Luminal Q4
GSM36820	Ordinary-Luminal Q4
GSM178025	Ordinary-Luminal Q4
GSM65868	Ordinary-Luminal Q4
GSM26875	Ordinary-Luminal Q4
GSM177929	Ordinary-Luminal Q4
GSM505473	Ordinary-Luminal Q4
GSM65761	Ordinary-Luminal Q4
GSM36881	Ordinary-Luminal Q4
GSM107194	Ordinary-Luminal Q4
GSM36946	Ordinary-Luminal Q4
GSM505486	Ordinary-Luminal Q4
GSM36814	Ordinary-Luminal Q4
GSM178068	Ordinary-Luminal Q4
GSM282539	Ordinary-Luminal Q4
GSM37007	Ordinary-Luminal Q4
GSM150960	Ordinary-Luminal Q4
GSM36996	Ordinary-Luminal Q4
GSM151043	Ordinary-Luminal Q4
GSM26911	Ordinary-Luminal Q4
GSM107199	Ordinary-Luminal Q4
GSM26887	Ordinary-Luminal Q4
GSM36821	Ordinary-Luminal Q4
GSM65324	Ordinary-Luminal Q4
GSM282392	Ordinary-Luminal Q4
GSM36778	Ordinary-Luminal Q4
GSM282450	Ordinary-Luminal Q4
GSM50037	Ordinary-Luminal Q4
GSM282491	Ordinary-Luminal Q4
GSM505427	Ordinary-Luminal Q4
GSM505442	Ordinary-Luminal Q4
GSM65350	Ordinary-Luminal Q4
GSM37062	Ordinary-Luminal Q4
GSM505431	Ordinary-Luminal Q4
GSM505479	Ordinary-Luminal Q4
GSM107231	Ordinary-Luminal Q4
GSM65755	Ordinary-Luminal Q4
GSM282570	Ordinary-Luminal Q4
GSM505560	Ordinary-Luminal Q4
GSM26804	Ordinary-Luminal Q4
GSM36908	Ordinary-Luminal Q4
GSM65344	Ordinary-Luminal Q4
GSM505441	Ordinary-Luminal Q4
GSM37031	Ordinary-Luminal Q4
GSM505430	Ordinary-Luminal Q4
GSM65760	Ordinary-Luminal Q4
GSM26907	Ordinary-Luminal Q4
GSM151030	Ordinary-Luminal Q4
GSM36954	Ordinary-Luminal Q4
GSM282484	Ordinary-Luminal Q4
GSM177946	Ordinary-Luminal Q4
GSM65371	Ordinary-Luminal Q4
GSM65337	Ordinary-Luminal Q4
GSM107084	Ordinary-Luminal Q4
GSM36878	Ordinary-Luminal Q4
GSM150950	Ordinary-Luminal Q4
GSM37003	Ordinary-Luminal Q4
GSM136396	Ordinary-Luminal Q4
GSM505399	Ordinary-Luminal Q4
GSM50039	Ordinary-Luminal Q4
GSM107163	Ordinary-Luminal Q4
GSM26914	Ordinary-Luminal Q4
GSM36974	Ordinary-Luminal Q4
GSM505605	Ordinary-Luminal Q4
GSM37035	Ordinary-Luminal Q4
GSM26867	Ordinary-Luminal Q4
GSM505455	Ordinary-Luminal Q4
GSM505444	Ordinary-Luminal Q4
GSM65374	Ordinary-Luminal Q4
GSM505573	Ordinary-Luminal Q4
GSM505409	Ordinary-Luminal Q4
GSM65819	Ordinary-Luminal Q4
GSM50043	Ordinary-Luminal Q4
GSM107093	Ordinary-Luminal Q4
GSM282525	Ordinary-Luminal Q4
GSM107077	Ordinary-Luminal Q4
GSM65831	Ordinary-Luminal Q4
GSM36844	Ordinary-Luminal Q4
GSM107113	Ordinary-Luminal Q4
GSM505591	Ordinary-Luminal Q4
GSM505602	Ordinary-Luminal Q4
GSM282538	Ordinary-Luminal Q4
GSM36939	Ordinary-Luminal Q4
GSM36899	Ordinary-Luminal Q4
GSM282568	Ordinary-Luminal Q4
GSM36947	Ordinary-Luminal Q4
GSM178015	HER2-Amplified Luminal
GSM65824	HER2-Amplified Luminal
GSM65762	HER2-Amplified Luminal
GSM37036	HER2-Amplified Luminal
GSM151027	HER2-Amplified Luminal
GSM37001	HER2-Amplified Luminal
GSM282512	HER2-Amplified Luminal
GSM505429	HER2-Amplified Luminal
GSM150943	HER2-Amplified Luminal
GSM282461	HER2-Amplified Luminal
GSM282448	HER2-Amplified Luminal
GSM505443	HER2-Amplified Luminal
GSM36852	HER2-Amplified Luminal
GSM151008	HER2-Amplified Luminal
GSM150992	HER2-Amplified Luminal
GSM50065	HER2-Amplified Luminal
GSM107211	HER2-Amplified Luminal
GSM50116	HER2-Amplified Luminal
GSM107181	HER2-Amplified Luminal
GSM282483	HER2-Amplified Luminal
GSM36978	HER2-Amplified Luminal
GSM178036	HER2-Amplified Luminal
GSM65367	HER2-Amplified Luminal
GSM36879	HER2-Amplified Luminal
GSM282380	HER2-Amplified Luminal
GSM50105	HER2-Amplified Luminal
GSM50044	HER2-Amplified Luminal
GSM178004	HER2-Amplified Luminal
GSM50099	HER2-Amplified Luminal
GSM36920	HER2-Amplified Luminal
GSM26897	HER2-Amplified Luminal
GSM136353	HER2-Amplified Luminal
GSM107208	HER2-Amplified Luminal
GSM107134	HER2-Amplified Luminal
GSM36799	HER2-Amplified Luminal
GSM36930	HER2-Amplified Luminal
GSM505405	HER2-Amplified Luminal
GSM282436	HER2-Amplified Luminal
GSM65833	HER2-Amplified Luminal
GSM37055	HER2-Amplified Luminal
GSM107094	HER2-Amplified Luminal
GSM136401	HER2-Amplified Luminal
GSM65325	HER2-Amplified Luminal
GSM177986	HER2-Amplified Luminal
GSM151064	HER2-Amplified Luminal
GSM50126	HER2-Amplified Luminal
GSM505482	HER2-Amplified Luminal
GSM107228	HER2-Amplified Luminal
GSM177974	HER2-Amplified Luminal
GSM36872	HER2-Amplified Luminal
GSM107123	HER2-Amplified Luminal
GSM65870	HER2-Amplified Luminal
GSM505449	HER2-Amplified Luminal
GSM151001	HER2-Amplified Luminal
GSM36904	HER2-Amplified Luminal
GSM282475	HER2-Amplified Luminal
GSM177895	HER2-Amplified Luminal
GSM36934	HER2-Amplified Luminal
GSM282561	HER2-Amplified Luminal
GSM36995	HER2-Amplified Luminal
GSM107197	HER2-Amplified Luminal
GSM282507	HER2-Amplified Luminal
GSM282396	HER2-Amplified Luminal
GSM65372	HER2-Amplified Luminal
GSM178052	HER2-Amplified Luminal
GSM50117	HER2-Amplified Luminal
GSM505463	HER2-Amplified Luminal
GSM282510	HER2-Amplified Luminal
GSM177934	HER2-Amplified Luminal
GSM50086	HER2-Amplified Luminal
GSM50034	HER2-Amplified Luminal
GSM36884	HER2-Amplified Luminal
GSM505389	HER2-Amplified Luminal
GSM65756	HER2-Amplified Luminal
GSM36858	HER2-Amplified Luminal
GSM505461	HER2-Amplified Luminal
GSM50085	HER2-Amplified Luminal
GSM505395	HER2-Amplified Luminal
GSM505391	HER2-Amplified Luminal
GSM65370	HER2-Amplified Luminal
GSM65813	HER2-Amplified Luminal
GSM151031	HER2-Amplified Luminal
GSM282410	HER2-Amplified Luminal
GSM36860	HER2-Amplified Luminal
GSM282495	HER2-Amplified Luminal
GSM65327	HER2-Amplified Luminal
GSM107107	HER2-Amplified Luminal
GSM505385	HER2-Amplified Luminal
GSM36834	HER2-Amplified Luminal
GSM178050	HER2-Amplified Luminal
